# Supplementary material for: Analysis revealed the molecular mechanism of oxidative stress-autophagy-induced liver injury caused by high alkalinity: integrated whole hepatic transcriptome and metabolome
Source: Front Immunol. 2024 Jul 8;15:1431224. doi: 10.3389/fimmu.2024.1431224 (PMC11260628; doi:10.3389/fimmu.2024.1431224)
Supplement: Supplementary file 1 [file Table_1.xlsx]

## Sheet: Target_predict_annotation
miRNA ID	Transcript ID	Gene ID	Symbol	Gene Annoation	TargetScan score	miranda Energy	TargetScan	miranda	Total	GO	KEGG
PC-3p-3019_338	XM_019062748.1	109044815	LOC109044815	PREDICTED: tensin-3-like [Cyprinus carpio]	85	-16	1	1	2	GO:0005737(cytoplasm);GO:0005925(focal adhesion);GO:0008284(positive regulation of cell proliferation);GO:0016477(cell migration);GO:0048286(lung alveolus development)	-
PC-5p-17929_38	XM_019062748.1	109044815	LOC109044815	PREDICTED: tensin-3-like [Cyprinus carpio]	80	-10.92	1	1	2	GO:0005737(cytoplasm);GO:0005925(focal adhesion);GO:0008284(positive regulation of cell proliferation);GO:0016477(cell migration);GO:0048286(lung alveolus development)	-
dre-miR-429b_R-1_1ss9CT	XM_019062748.1	109044815	LOC109044815	PREDICTED: tensin-3-like [Cyprinus carpio]	50	-11.96	1	1	2	GO:0005737(cytoplasm);GO:0005925(focal adhesion);GO:0008284(positive regulation of cell proliferation);GO:0016477(cell migration);GO:0048286(lung alveolus development)	-
dre-miR-737-5p_L-3R+1	XM_019062748.1	109044815	LOC109044815	PREDICTED: tensin-3-like [Cyprinus carpio]	58	-11	1	1	2	GO:0005737(cytoplasm);GO:0005925(focal adhesion);GO:0008284(positive regulation of cell proliferation);GO:0016477(cell migration);GO:0048286(lung alveolus development)	-
PC-5p-17929_38	XM_019062751.1	109044819	LOC109044819	PREDICTED: RIMS-binding protein 2-like [Cyprinus carpio]	71	-11.58	1	1	2	GO:0005886(plasma membrane);GO:0010923(negative regulation of phosphatase activity);GO:0030054(cell junction);GO:0045202(synapse)	-
hsa-miR-27a-3p_1ss21CT	XM_019062751.1	109044819	LOC109044819	PREDICTED: RIMS-binding protein 2-like [Cyprinus carpio]	61	-13.27	1	1	2	GO:0005886(plasma membrane);GO:0010923(negative regulation of phosphatase activity);GO:0030054(cell junction);GO:0045202(synapse)	-
PC-5p-14747_49	XM_019062753.1	109044817	LOC109044817	PREDICTED: LIM homeobox transcription factor 1-alpha-like [Cyprinus carpio]	67	-11.72	1	1	2	GO:0003677(DNA binding);GO:0005634(nucleus);GO:0006355(regulation of transcription, DNA-templated);GO:0043565(sequence-specific DNA binding);GO:0046872(metal ion binding)	-
ccr-mir-26a-p3	XM_019062753.1	109044817	LOC109044817	PREDICTED: LIM homeobox transcription factor 1-alpha-like [Cyprinus carpio]	65	-15.04	1	1	2	GO:0003677(DNA binding);GO:0005634(nucleus);GO:0006355(regulation of transcription, DNA-templated);GO:0043565(sequence-specific DNA binding);GO:0046872(metal ion binding)	-
dre-miR-737-5p_L-3R+1	XM_019062753.1	109044817	LOC109044817	PREDICTED: LIM homeobox transcription factor 1-alpha-like [Cyprinus carpio]	93	-13.52	1	1	2	GO:0003677(DNA binding);GO:0005634(nucleus);GO:0006355(regulation of transcription, DNA-templated);GO:0043565(sequence-specific DNA binding);GO:0046872(metal ion binding)	-
dre-miR-199-5p	XM_019062760.1	109044829	moxd1	PREDICTED: DBH-like monooxygenase protein 1 [Cyprinus carpio]	69	-14.04	1	1	2	GO:0003824(catalytic activity);GO:0004497(monooxygenase activity);GO:0004500(dopamine beta-monooxygenase activity);GO:0005507(copper ion binding);GO:0005615(extracellular space);GO:0005783(endoplasmic reticulum);GO:0005789(endoplasmic reticulum membrane);GO:0006589(octopamine biosynthetic process);GO:0016020(membrane);GO:0016021(integral component of membrane);GO:0016491(oxidoreductase activity);…	-
gmo-miR-199-5p_R+1	XM_019062760.1	109044829	moxd1	PREDICTED: DBH-like monooxygenase protein 1 [Cyprinus carpio]	69	-14.04	1	1	2	GO:0003824(catalytic activity);GO:0004497(monooxygenase activity);GO:0004500(dopamine beta-monooxygenase activity);GO:0005507(copper ion binding);GO:0005615(extracellular space);GO:0005783(endoplasmic reticulum);GO:0005789(endoplasmic reticulum membrane);GO:0006589(octopamine biosynthetic process);GO:0016020(membrane);GO:0016021(integral component of membrane);GO:0016491(oxidoreductase activity);…	-
ipu-miR-199a-5p	XM_019062760.1	109044829	moxd1	PREDICTED: DBH-like monooxygenase protein 1 [Cyprinus carpio]	69	-14.04	1	1	2	GO:0003824(catalytic activity);GO:0004497(monooxygenase activity);GO:0004500(dopamine beta-monooxygenase activity);GO:0005507(copper ion binding);GO:0005615(extracellular space);GO:0005783(endoplasmic reticulum);GO:0005789(endoplasmic reticulum membrane);GO:0006589(octopamine biosynthetic process);GO:0016020(membrane);GO:0016021(integral component of membrane);GO:0016491(oxidoreductase activity);…	-
mmu-miR-21c_R-2_1ss19CA	XM_019062760.1	109044829	moxd1	PREDICTED: DBH-like monooxygenase protein 1 [Cyprinus carpio]	97	-28.33	1	1	2	GO:0003824(catalytic activity);GO:0004497(monooxygenase activity);GO:0004500(dopamine beta-monooxygenase activity);GO:0005507(copper ion binding);GO:0005615(extracellular space);GO:0005783(endoplasmic reticulum);GO:0005789(endoplasmic reticulum membrane);GO:0006589(octopamine biosynthetic process);GO:0016020(membrane);GO:0016021(integral component of membrane);GO:0016491(oxidoreductase activity);…	-
ola-miR-199a-5p_R+2	XM_019062760.1	109044829	moxd1	PREDICTED: DBH-like monooxygenase protein 1 [Cyprinus carpio]	69	-14.04	1	1	2	GO:0003824(catalytic activity);GO:0004497(monooxygenase activity);GO:0004500(dopamine beta-monooxygenase activity);GO:0005507(copper ion binding);GO:0005615(extracellular space);GO:0005783(endoplasmic reticulum);GO:0005789(endoplasmic reticulum membrane);GO:0006589(octopamine biosynthetic process);GO:0016020(membrane);GO:0016021(integral component of membrane);GO:0016491(oxidoreductase activity);…	-
hsa-miR-27a-3p_1ss21CT	XM_019062761.1	109044827	LOC109044827	PREDICTED: LOW QUALITY PROTEIN: manganese-transporting ATPase 13A1-like [Cyprinus carpio]	69	-13.88	1	1	2	GO:0000166(nucleotide binding);GO:0005388(calcium-transporting ATPase activity);GO:0005524(ATP binding);GO:0005887(integral component of plasma membrane);GO:0006812(cation transport);GO:0006874(cellular calcium ion homeostasis);GO:0016020(membrane);GO:0016021(integral component of membrane);GO:0016787(hydrolase activity);GO:0016887(ATPase activity);GO:0043231(intracellular membrane-bounded organe…	-
hsa-miR-454-3p_R+1	XM_019062764.1	109044835	LOC109044835	PREDICTED: inositol-tetrakisphosphate 1-kinase-like [Cyprinus carpio]	95	-17.2	1	1	2	GO:0000166(nucleotide binding);GO:0000287(magnesium ion binding);GO:0005524(ATP binding);GO:0005622(intracellular);GO:0016301(kinase activity);GO:0016310(phosphorylation);GO:0016740(transferase activity);GO:0016853(isomerase activity);GO:0032957(inositol trisphosphate metabolic process);GO:0046872(metal ion binding);GO:0047325(inositol tetrakisphosphate 1-kinase activity);GO:0052725(inositol-1,3,…	00562(Inositol phosphate metabolism);01100(Metabolic pathways);04070(Phosphatidylinositol signaling system)
dre-miR-16b	XM_019062767.1	109044839	LOC109044839	PREDICTED: LOW QUALITY PROTEIN: calcineurin-binding protein cabin-1-like, partial [Cyprinus carpio]	87	-17.12	1	1	2	GO:0005634(nucleus);GO:0006336(DNA replication-independent nucleosome assembly);GO:0031491(nucleosome binding)	-
dre-miR-16c-5p_1ss9TC	XM_019062767.1	109044839	LOC109044839	PREDICTED: LOW QUALITY PROTEIN: calcineurin-binding protein cabin-1-like, partial [Cyprinus carpio]	87	-17.12	1	1	2	GO:0005634(nucleus);GO:0006336(DNA replication-independent nucleosome assembly);GO:0031491(nucleosome binding)	-
dre-miR-457b-5p_R-1_1ss1AT	XM_019062767.1	109044839	LOC109044839	PREDICTED: LOW QUALITY PROTEIN: calcineurin-binding protein cabin-1-like, partial [Cyprinus carpio]	87	-12.62	1	1	2	GO:0005634(nucleus);GO:0006336(DNA replication-independent nucleosome assembly);GO:0031491(nucleosome binding)	-
ipu-miR-16b	XM_019062767.1	109044839	LOC109044839	PREDICTED: LOW QUALITY PROTEIN: calcineurin-binding protein cabin-1-like, partial [Cyprinus carpio]	87	-17.12	1	1	2	GO:0005634(nucleus);GO:0006336(DNA replication-independent nucleosome assembly);GO:0031491(nucleosome binding)	-
PC-3p-10011_78	XM_019062769.1	109044837	LOC109044837	PREDICTED: dual specificity protein kinase shkD-like [Cyprinus carpio]	78	-10.82	1	1	2	-	-
PC-3p-6941_118	XM_019062779.1	109044856	LOC109044856	PREDICTED: gamma-glutamyltransferase light chain 1-like [Cyprinus carpio]	57	-20.18	1	1	2	GO:0006751(glutathione catabolic process);GO:0036374(glutathione hydrolase activity)	00430(Taurine and hypotaurine metabolism);00480(Glutathione metabolism);00590(Arachidonic acid metabolism);01100(Metabolic pathways)
PC-5p-10768_71	XM_019062779.1	109044856	LOC109044856	PREDICTED: gamma-glutamyltransferase light chain 1-like [Cyprinus carpio]	86	-16.19	1	1	2	GO:0006751(glutathione catabolic process);GO:0036374(glutathione hydrolase activity)	00430(Taurine and hypotaurine metabolism);00480(Glutathione metabolism);00590(Arachidonic acid metabolism);01100(Metabolic pathways)
dre-miR-16b	XM_019062779.1	109044856	LOC109044856	PREDICTED: gamma-glutamyltransferase light chain 1-like [Cyprinus carpio]	55	-11.96	1	1	2	GO:0006751(glutathione catabolic process);GO:0036374(glutathione hydrolase activity)	00430(Taurine and hypotaurine metabolism);00480(Glutathione metabolism);00590(Arachidonic acid metabolism);01100(Metabolic pathways)
dre-miR-16c-5p_1ss9TC	XM_019062779.1	109044856	LOC109044856	PREDICTED: gamma-glutamyltransferase light chain 1-like [Cyprinus carpio]	55	-11.96	1	1	2	GO:0006751(glutathione catabolic process);GO:0036374(glutathione hydrolase activity)	00430(Taurine and hypotaurine metabolism);00480(Glutathione metabolism);00590(Arachidonic acid metabolism);01100(Metabolic pathways)
ipu-miR-16b	XM_019062779.1	109044856	LOC109044856	PREDICTED: gamma-glutamyltransferase light chain 1-like [Cyprinus carpio]	55	-11.96	1	1	2	GO:0006751(glutathione catabolic process);GO:0036374(glutathione hydrolase activity)	00430(Taurine and hypotaurine metabolism);00480(Glutathione metabolism);00590(Arachidonic acid metabolism);01100(Metabolic pathways)
dre-miR-737-5p_L-3R+1	XM_019062781.1	109044858	LOC109044858	PREDICTED: cholesterol side-chain cleavage enzyme, mitochondrial-like [Cyprinus carpio]	83	-11.18	1	1	2	GO:0004497(monooxygenase activity);GO:0005506(iron ion binding);GO:0005739(mitochondrion);GO:0006629(lipid metabolic process);GO:0006694(steroid biosynthetic process);GO:0006700(C21-steroid hormone biosynthetic process);GO:0008202(steroid metabolic process);GO:0008203(cholesterol metabolic process);GO:0008386(cholesterol monooxygenase (side-chain-cleaving) activity);GO:0016020(membrane);GO:001649…	00140(Steroid hormone biosynthesis);01100(Metabolic pathways)
PC-5p-10768_71	XM_019062783.1	109044861	pomgnt1	PREDICTED: protein O-linked-mannose beta-1,2-N-acetylglucosaminyltransferase 1 [Cyprinus carpio]	55	-14.83	1	1	2	GO:0006486(protein glycosylation);GO:0008375(acetylglucosaminyltransferase activity);GO:0016020(membrane);GO:0016021(integral component of membrane);GO:0016740(transferase activity);GO:0016757(transferase activity, transferring glycosyl groups)	00515(Mannose type O-glycan biosynthesis);01100(Metabolic pathways)
ccr-miR-140-5p	XM_019062783.1	109044861	pomgnt1	PREDICTED: protein O-linked-mannose beta-1,2-N-acetylglucosaminyltransferase 1 [Cyprinus carpio]	89	-18.16	1	1	2	GO:0006486(protein glycosylation);GO:0008375(acetylglucosaminyltransferase activity);GO:0016020(membrane);GO:0016021(integral component of membrane);GO:0016740(transferase activity);GO:0016757(transferase activity, transferring glycosyl groups)	00515(Mannose type O-glycan biosynthesis);01100(Metabolic pathways)
dre-miR-92a-3p	XM_019062783.1	109044861	pomgnt1	PREDICTED: protein O-linked-mannose beta-1,2-N-acetylglucosaminyltransferase 1 [Cyprinus carpio]	89	-12.85	1	1	2	GO:0006486(protein glycosylation);GO:0008375(acetylglucosaminyltransferase activity);GO:0016020(membrane);GO:0016021(integral component of membrane);GO:0016740(transferase activity);GO:0016757(transferase activity, transferring glycosyl groups)	00515(Mannose type O-glycan biosynthesis);01100(Metabolic pathways)
ola-miR-92a_R+1	XM_019062783.1	109044861	pomgnt1	PREDICTED: protein O-linked-mannose beta-1,2-N-acetylglucosaminyltransferase 1 [Cyprinus carpio]	89	-12.98	1	1	2	GO:0006486(protein glycosylation);GO:0008375(acetylglucosaminyltransferase activity);GO:0016020(membrane);GO:0016021(integral component of membrane);GO:0016740(transferase activity);GO:0016757(transferase activity, transferring glycosyl groups)	00515(Mannose type O-glycan biosynthesis);01100(Metabolic pathways)
ola-miR-92a_R+2	XM_019062783.1	109044861	pomgnt1	PREDICTED: protein O-linked-mannose beta-1,2-N-acetylglucosaminyltransferase 1 [Cyprinus carpio]	89	-14.06	1	1	2	GO:0006486(protein glycosylation);GO:0008375(acetylglucosaminyltransferase activity);GO:0016020(membrane);GO:0016021(integral component of membrane);GO:0016740(transferase activity);GO:0016757(transferase activity, transferring glycosyl groups)	00515(Mannose type O-glycan biosynthesis);01100(Metabolic pathways)
dre-let-7a-2-p3	XM_019062788.1	109044867	LOC109044867	PREDICTED: FAST kinase domain-containing protein 2, mitochondrial-like [Cyprinus carpio]	83	-10.85	1	1	2	GO:0004672(protein kinase activity)	-
gmo-let-7d-3p_R+2_1ss12TC	XM_019062788.1	109044867	LOC109044867	PREDICTED: FAST kinase domain-containing protein 2, mitochondrial-like [Cyprinus carpio]	83	-10.85	1	1	2	GO:0004672(protein kinase activity)	-
oni-let-7a-1-p3	XM_019062788.1	109044867	LOC109044867	PREDICTED: FAST kinase domain-containing protein 2, mitochondrial-like [Cyprinus carpio]	83	-10.85	1	1	2	GO:0004672(protein kinase activity)	-
gmo-miR-11202-5p_1ss7TC	XM_019062793.1	109044870	LOC109044870	PREDICTED: epoxide hydrolase 4-like [Cyprinus carpio]	53	-19.26	1	1	2	GO:0016787(hydrolase activity)	-
oni-miR-7550	XM_019062793.1	109044870	LOC109044870	PREDICTED: epoxide hydrolase 4-like [Cyprinus carpio]	53	-19.57	1	1	2	GO:0016787(hydrolase activity)	-
dre-miR-140-3p_L-1R+1	XM_019062794.1	109044874	LOC109044874	PREDICTED: LOW QUALITY PROTEIN: ATP-dependent RNA helicase DDX1-like, partial [Cyprinus carpio]	98	-17.16	1	1	2	GO:0003676(nucleic acid binding);GO:0004004(ATP-dependent RNA helicase activity);GO:0005524(ATP binding);GO:0005730(nucleolus);GO:0005737(cytoplasm);GO:0010501(RNA secondary structure unwinding)	-
ssa-miR-143-3p_R+1	XM_019062794.1	109044874	LOC109044874	PREDICTED: LOW QUALITY PROTEIN: ATP-dependent RNA helicase DDX1-like, partial [Cyprinus carpio]	87	-16.76	1	1	2	GO:0003676(nucleic acid binding);GO:0004004(ATP-dependent RNA helicase activity);GO:0005524(ATP binding);GO:0005730(nucleolus);GO:0005737(cytoplasm);GO:0010501(RNA secondary structure unwinding)	-
dre-miR-16b	XM_019062798.1	109044879	LOC109044879	PREDICTED: myelin transcription factor 1-like protein [Cyprinus carpio]	57	-16.06	1	1	2	GO:0003700(DNA binding transcription factor activity);GO:0005634(nucleus);GO:0006355(regulation of transcription, DNA-templated);GO:0008270(zinc ion binding)	-
dre-miR-16c-5p_1ss9TC	XM_019062798.1	109044879	LOC109044879	PREDICTED: myelin transcription factor 1-like protein [Cyprinus carpio]	57	-16.06	1	1	2	GO:0003700(DNA binding transcription factor activity);GO:0005634(nucleus);GO:0006355(regulation of transcription, DNA-templated);GO:0008270(zinc ion binding)	-
dre-miR-457b-5p_R-1_1ss1AT	XM_019062798.1	109044879	LOC109044879	PREDICTED: myelin transcription factor 1-like protein [Cyprinus carpio]	60	-14.54	1	1	2	GO:0003700(DNA binding transcription factor activity);GO:0005634(nucleus);GO:0006355(regulation of transcription, DNA-templated);GO:0008270(zinc ion binding)	-
dre-miR-92a-2-5p	XM_019062798.1	109044879	LOC109044879	PREDICTED: myelin transcription factor 1-like protein [Cyprinus carpio]	83	-12.76	1	1	2	GO:0003700(DNA binding transcription factor activity);GO:0005634(nucleus);GO:0006355(regulation of transcription, DNA-templated);GO:0008270(zinc ion binding)	-
gmo-miR-101b-5p_L-1R+2	XM_019062798.1	109044879	LOC109044879	PREDICTED: myelin transcription factor 1-like protein [Cyprinus carpio]	96	-29.93	1	1	2	GO:0003700(DNA binding transcription factor activity);GO:0005634(nucleus);GO:0006355(regulation of transcription, DNA-templated);GO:0008270(zinc ion binding)	-
ipu-miR-16b	XM_019062798.1	109044879	LOC109044879	PREDICTED: myelin transcription factor 1-like protein [Cyprinus carpio]	57	-16.06	1	1	2	GO:0003700(DNA binding transcription factor activity);GO:0005634(nucleus);GO:0006355(regulation of transcription, DNA-templated);GO:0008270(zinc ion binding)	-
ssa-miR-29c-3p_L+1R-1	XM_019062798.1	109044879	LOC109044879	PREDICTED: myelin transcription factor 1-like protein [Cyprinus carpio]	68	-24.6	1	1	2	GO:0003700(DNA binding transcription factor activity);GO:0005634(nucleus);GO:0006355(regulation of transcription, DNA-templated);GO:0008270(zinc ion binding)	-
hsa-miR-27a-3p_1ss21CT	XM_019062806.1	109044888	LOC109044888	PREDICTED: toll-like receptor 5, partial [Cyprinus carpio]	73	-13.77	1	1	2	GO:0002253(activation of immune response);GO:0002376(immune system process);GO:0007165(signal transduction);GO:0016020(membrane);GO:0016021(integral component of membrane);GO:0045087(innate immune response)	-
PC-3p-8005_101	XM_019062818.1	109044902	LOC109044902	PREDICTED: LOW QUALITY PROTEIN: pre-mRNA-splicing factor SYF1-like [Cyprinus carpio]	72	-10.43	1	1	2	GO:0000349(generation of catalytic spliceosome for first transesterification step);GO:0000974(Prp19 complex);GO:0006396(RNA processing);GO:0071010(prespliceosome);GO:0071012(catalytic step 1 spliceosome);GO:0071013(catalytic step 2 spliceosome);GO:0071014(post-mRNA release spliceosomal complex)	03040(Spliceosome)
PC-3p-6237_134	XM_019062822.1	109044913	LOC109044913	PREDICTED: 3'(2'),5'-bisphosphate nucleotidase 1-like, partial [Cyprinus carpio]	97	-15.2	1	1	2	GO:0046854(phosphatidylinositol phosphorylation)	00920(Sulfur metabolism);01100(Metabolic pathways)
hsa-miR-27a-3p_1ss21CT	XM_019062822.1	109044913	LOC109044913	PREDICTED: 3'(2'),5'-bisphosphate nucleotidase 1-like, partial [Cyprinus carpio]	94	-18.07	1	1	2	GO:0046854(phosphatidylinositol phosphorylation)	00920(Sulfur metabolism);01100(Metabolic pathways)
dre-miR-22b-5p_R-1	XM_019062824.1	109044912	LOC109044912	PREDICTED: heme-binding protein 2-like [Cyprinus carpio]	76	-14.06	1	1	2	GO:0016020(membrane);GO:0016021(integral component of membrane)	-
PC-5p-10768_71	XM_019062831.1	109044930	LOC109044930	PREDICTED: protein NLRC3-like, partial [Cyprinus carpio]	95	-17.3	1	1	2	GO:0005575(cellular_component);GO:0008150(biological_process)	-
gmo-miR-20a-2-3p_2ss7GA19AC	XM_019062831.1	109044930	LOC109044930	PREDICTED: protein NLRC3-like, partial [Cyprinus carpio]	94	-10.73	1	1	2	GO:0005575(cellular_component);GO:0008150(biological_process)	-
dre-miR-128-5p_1ss11GT	XM_019062836.1	109044937	LOC109044937	PREDICTED: condensin-2 complex subunit H2-like [Cyprinus carpio]	99	-21.89	1	1	2	GO:0005634(nucleus);GO:0030261(chromosome condensation)	-
ssa-miR-143-3p_R+1	XM_019062836.1	109044937	LOC109044937	PREDICTED: condensin-2 complex subunit H2-like [Cyprinus carpio]	83	-13.17	1	1	2	GO:0005634(nucleus);GO:0030261(chromosome condensation)	-
hsa-miR-454-3p_R+1	XM_019062848.1	109044945	LOC109044945	PREDICTED: nanos homolog 1-like [Cyprinus carpio]	71	-23.25	1	1	2	GO:0003723(RNA binding);GO:0008270(zinc ion binding);GO:0010631(epithelial cell migration);GO:0017148(negative regulation of translation);GO:0048471(perinuclear region of cytoplasm);GO:1900153(positive regulation of nuclear-transcribed mRNA catabolic process, deadenylation-dependent decay)	-
aca-miR-30a-3p_R+1_1ss22CT	XM_019062860.1	109044960	LOC109044960	PREDICTED: LOW QUALITY PROTEIN: MAP/microtubule affinity-regulating kinase 3-like [Cyprinus carpio]	83	-28.26	1	1	2	GO:0000166(nucleotide binding);GO:0000226(microtubule cytoskeleton organization);GO:0004672(protein kinase activity);GO:0004674(protein serine/threonine kinase activity);GO:0005524(ATP binding);GO:0005575(cellular_component);GO:0006468(protein phosphorylation);GO:0016301(kinase activity);GO:0016310(phosphorylation);GO:0016740(transferase activity);GO:0030010(establishment of cell polarity)	-
ccr-miR-7133	XM_019062860.1	109044960	LOC109044960	PREDICTED: LOW QUALITY PROTEIN: MAP/microtubule affinity-regulating kinase 3-like [Cyprinus carpio]	76	-17.1	1	1	2	GO:0000166(nucleotide binding);GO:0000226(microtubule cytoskeleton organization);GO:0004672(protein kinase activity);GO:0004674(protein serine/threonine kinase activity);GO:0005524(ATP binding);GO:0005575(cellular_component);GO:0006468(protein phosphorylation);GO:0016301(kinase activity);GO:0016310(phosphorylation);GO:0016740(transferase activity);GO:0030010(establishment of cell polarity)	-
dre-miR-30e-3p	XM_019062860.1	109044960	LOC109044960	PREDICTED: LOW QUALITY PROTEIN: MAP/microtubule affinity-regulating kinase 3-like [Cyprinus carpio]	83	-28.26	1	1	2	GO:0000166(nucleotide binding);GO:0000226(microtubule cytoskeleton organization);GO:0004672(protein kinase activity);GO:0004674(protein serine/threonine kinase activity);GO:0005524(ATP binding);GO:0005575(cellular_component);GO:0006468(protein phosphorylation);GO:0016301(kinase activity);GO:0016310(phosphorylation);GO:0016740(transferase activity);GO:0030010(establishment of cell polarity)	-
dre-miR-429b_R-1_1ss9CT	XM_019062860.1	109044960	LOC109044960	PREDICTED: LOW QUALITY PROTEIN: MAP/microtubule affinity-regulating kinase 3-like [Cyprinus carpio]	56	-35.12	1	1	2	GO:0000166(nucleotide binding);GO:0000226(microtubule cytoskeleton organization);GO:0004672(protein kinase activity);GO:0004674(protein serine/threonine kinase activity);GO:0005524(ATP binding);GO:0005575(cellular_component);GO:0006468(protein phosphorylation);GO:0016301(kinase activity);GO:0016310(phosphorylation);GO:0016740(transferase activity);GO:0030010(establishment of cell polarity)	-
gmo-miR-30e-3p_R+1	XM_019062860.1	109044960	LOC109044960	PREDICTED: LOW QUALITY PROTEIN: MAP/microtubule affinity-regulating kinase 3-like [Cyprinus carpio]	83	-28.26	1	1	2	GO:0000166(nucleotide binding);GO:0000226(microtubule cytoskeleton organization);GO:0004672(protein kinase activity);GO:0004674(protein serine/threonine kinase activity);GO:0005524(ATP binding);GO:0005575(cellular_component);GO:0006468(protein phosphorylation);GO:0016301(kinase activity);GO:0016310(phosphorylation);GO:0016740(transferase activity);GO:0030010(establishment of cell polarity)	-
ssa-miR-30c-3p	XM_019062860.1	109044960	LOC109044960	PREDICTED: LOW QUALITY PROTEIN: MAP/microtubule affinity-regulating kinase 3-like [Cyprinus carpio]	83	-28.26	1	1	2	GO:0000166(nucleotide binding);GO:0000226(microtubule cytoskeleton organization);GO:0004672(protein kinase activity);GO:0004674(protein serine/threonine kinase activity);GO:0005524(ATP binding);GO:0005575(cellular_component);GO:0006468(protein phosphorylation);GO:0016301(kinase activity);GO:0016310(phosphorylation);GO:0016740(transferase activity);GO:0030010(establishment of cell polarity)	-
ccr-miR-140-5p	XM_019062868.1	109044972	LOC109044972	PREDICTED: fermitin family homolog 1-like [Cyprinus carpio]	72	-11.87	1	1	2	GO:0005829(cytosol);GO:0005925(focal adhesion);GO:0007155(cell adhesion);GO:0031941(filamentous actin);GO:0043616(keratinocyte proliferation);GO:0051546(keratinocyte migration);GO:0090162(establishment of epithelial cell polarity)	-
dre-miR-199-5p	XM_019062868.1	109044972	LOC109044972	PREDICTED: fermitin family homolog 1-like [Cyprinus carpio]	94	-21.5	1	1	2	GO:0005829(cytosol);GO:0005925(focal adhesion);GO:0007155(cell adhesion);GO:0031941(filamentous actin);GO:0043616(keratinocyte proliferation);GO:0051546(keratinocyte migration);GO:0090162(establishment of epithelial cell polarity)	-
gmo-miR-199-5p_R+1	XM_019062868.1	109044972	LOC109044972	PREDICTED: fermitin family homolog 1-like [Cyprinus carpio]	94	-21.5	1	1	2	GO:0005829(cytosol);GO:0005925(focal adhesion);GO:0007155(cell adhesion);GO:0031941(filamentous actin);GO:0043616(keratinocyte proliferation);GO:0051546(keratinocyte migration);GO:0090162(establishment of epithelial cell polarity)	-
ipu-miR-199a-5p	XM_019062868.1	109044972	LOC109044972	PREDICTED: fermitin family homolog 1-like [Cyprinus carpio]	94	-21.5	1	1	2	GO:0005829(cytosol);GO:0005925(focal adhesion);GO:0007155(cell adhesion);GO:0031941(filamentous actin);GO:0043616(keratinocyte proliferation);GO:0051546(keratinocyte migration);GO:0090162(establishment of epithelial cell polarity)	-
ola-miR-199a-5p_R+2	XM_019062868.1	109044972	LOC109044972	PREDICTED: fermitin family homolog 1-like [Cyprinus carpio]	94	-21.5	1	1	2	GO:0005829(cytosol);GO:0005925(focal adhesion);GO:0007155(cell adhesion);GO:0031941(filamentous actin);GO:0043616(keratinocyte proliferation);GO:0051546(keratinocyte migration);GO:0090162(establishment of epithelial cell polarity)	-
ccr-miR-7133	XM_019062871.1	109044975	naga	PREDICTED: alpha-N-acetylgalactosaminidase, partial [Cyprinus carpio]	67	-11.14	1	1	2	GO:0003824(catalytic activity);GO:0004553(hydrolase activity, hydrolyzing O-glycosyl compounds);GO:0004557(alpha-galactosidase activity);GO:0005737(cytoplasm);GO:0005975(carbohydrate metabolic process);GO:0008152(metabolic process);GO:0009311(oligosaccharide metabolic process);GO:0016139(glycoside catabolic process);GO:0016787(hydrolase activity);GO:0016798(hydrolase activity, acting on glycosyl …	00603(Glycosphingolipid biosynthesis - globo and isoglobo series);01100(Metabolic pathways);04142(Lysosome)
dre-miR-140-3p_L-1R+1	XM_019062872.1	109044976	LOC109044976	PREDICTED: glutamate receptor ionotropic, kainate 2 [Cyprinus carpio]	97	-17.48	1	1	2	GO:0030424(axon);GO:0043197(dendritic spine)	04080(Neuroactive ligand-receptor interaction)
hhi-let-7j_L+1	XM_019062872.1	109044976	LOC109044976	PREDICTED: glutamate receptor ionotropic, kainate 2 [Cyprinus carpio]	88	-19	1	1	2	GO:0030424(axon);GO:0043197(dendritic spine)	04080(Neuroactive ligand-receptor interaction)
hsa-miR-454-3p_R+1	XM_019062874.1	109044979	LOC109044979	PREDICTED: alpha-N-acetylgalactosaminidase-like [Cyprinus carpio]	78	-16.41	1	1	2	GO:0003824(catalytic activity);GO:0004553(hydrolase activity, hydrolyzing O-glycosyl compounds);GO:0004557(alpha-galactosidase activity);GO:0005737(cytoplasm);GO:0005975(carbohydrate metabolic process);GO:0008152(metabolic process);GO:0009311(oligosaccharide metabolic process);GO:0016139(glycoside catabolic process);GO:0016787(hydrolase activity);GO:0016798(hydrolase activity, acting on glycosyl …	00603(Glycosphingolipid biosynthesis - globo and isoglobo series);01100(Metabolic pathways);04142(Lysosome)
dre-miR-140-3p_L-1R+1	XM_019062875.1	109044980	LOC109044980	PREDICTED: glutamate receptor ionotropic, kainate 2-like [Cyprinus carpio]	98	-15.26	1	1	2	GO:0030424(axon);GO:0043197(dendritic spine)	-
gmo-miR-20a-2-3p_2ss7GA19AC	XM_019062877.1	109044982	LOC109044982	PREDICTED: LOW QUALITY PROTEIN: cation-independent mannose-6-phosphate receptor-like [Cyprinus carpio]	59	-30.11	1	1	2	GO:0007041(lysosomal transport);GO:0016020(membrane);GO:0016021(integral component of membrane);GO:0051219(phosphoprotein binding)	04142(Lysosome);04144(Endocytosis)
dre-miR-429b_R-1_1ss9CT	XM_019062885.1	109044988	LOC109044988	PREDICTED: DNA polymerase kappa-like [Cyprinus carpio]	73	-13.06	1	1	2	GO:0003677(DNA binding);GO:0003684(damaged DNA binding);GO:0003887(DNA-directed DNA polymerase activity);GO:0006281(DNA repair)	03460(Fanconi anemia pathway)
PC-5p-8757_90	XM_019062889.1	109044997	LOC109044997	PREDICTED: retinal dehydrogenase 2-like [Cyprinus carpio]	89	-27.38	1	1	2	GO:0001756(somitogenesis);GO:0001889(liver development);GO:0004029(aldehyde dehydrogenase (NAD) activity);GO:0007368(determination of left/right symmetry);GO:0008152(metabolic process);GO:0009952(anterior/posterior pattern specification);GO:0016491(oxidoreductase activity);GO:0021575(hindbrain morphogenesis);GO:0022010(central nervous system myelination);GO:0022011(myelination in peripheral nervo…	-
ccr-miR-140-5p	XM_019062889.1	109044997	LOC109044997	PREDICTED: retinal dehydrogenase 2-like [Cyprinus carpio]	90	-15.68	1	1	2	GO:0001756(somitogenesis);GO:0001889(liver development);GO:0004029(aldehyde dehydrogenase (NAD) activity);GO:0007368(determination of left/right symmetry);GO:0008152(metabolic process);GO:0009952(anterior/posterior pattern specification);GO:0016491(oxidoreductase activity);GO:0021575(hindbrain morphogenesis);GO:0022010(central nervous system myelination);GO:0022011(myelination in peripheral nervo…	-
dre-miR-140-3p_L-1R+1	XM_019062889.1	109044997	LOC109044997	PREDICTED: retinal dehydrogenase 2-like [Cyprinus carpio]	93	-18.05	1	1	2	GO:0001756(somitogenesis);GO:0001889(liver development);GO:0004029(aldehyde dehydrogenase (NAD) activity);GO:0007368(determination of left/right symmetry);GO:0008152(metabolic process);GO:0009952(anterior/posterior pattern specification);GO:0016491(oxidoreductase activity);GO:0021575(hindbrain morphogenesis);GO:0022010(central nervous system myelination);GO:0022011(myelination in peripheral nervo…	-
dre-miR-16b	XM_019062889.1	109044997	LOC109044997	PREDICTED: retinal dehydrogenase 2-like [Cyprinus carpio]	89	-14.06	1	1	2	GO:0001756(somitogenesis);GO:0001889(liver development);GO:0004029(aldehyde dehydrogenase (NAD) activity);GO:0007368(determination of left/right symmetry);GO:0008152(metabolic process);GO:0009952(anterior/posterior pattern specification);GO:0016491(oxidoreductase activity);GO:0021575(hindbrain morphogenesis);GO:0022010(central nervous system myelination);GO:0022011(myelination in peripheral nervo…	-
dre-miR-16c-5p_1ss9TC	XM_019062889.1	109044997	LOC109044997	PREDICTED: retinal dehydrogenase 2-like [Cyprinus carpio]	89	-14.06	1	1	2	GO:0001756(somitogenesis);GO:0001889(liver development);GO:0004029(aldehyde dehydrogenase (NAD) activity);GO:0007368(determination of left/right symmetry);GO:0008152(metabolic process);GO:0009952(anterior/posterior pattern specification);GO:0016491(oxidoreductase activity);GO:0021575(hindbrain morphogenesis);GO:0022010(central nervous system myelination);GO:0022011(myelination in peripheral nervo…	-
dre-miR-429b_R-1_1ss9CT	XM_019062889.1	109044997	LOC109044997	PREDICTED: retinal dehydrogenase 2-like [Cyprinus carpio]	80	-11.74	1	1	2	GO:0001756(somitogenesis);GO:0001889(liver development);GO:0004029(aldehyde dehydrogenase (NAD) activity);GO:0007368(determination of left/right symmetry);GO:0008152(metabolic process);GO:0009952(anterior/posterior pattern specification);GO:0016491(oxidoreductase activity);GO:0021575(hindbrain morphogenesis);GO:0022010(central nervous system myelination);GO:0022011(myelination in peripheral nervo…	-
dre-miR-457b-5p_R-1_1ss1AT	XM_019062889.1	109044997	LOC109044997	PREDICTED: retinal dehydrogenase 2-like [Cyprinus carpio]	92	-16.28	1	1	2	GO:0001756(somitogenesis);GO:0001889(liver development);GO:0004029(aldehyde dehydrogenase (NAD) activity);GO:0007368(determination of left/right symmetry);GO:0008152(metabolic process);GO:0009952(anterior/posterior pattern specification);GO:0016491(oxidoreductase activity);GO:0021575(hindbrain morphogenesis);GO:0022010(central nervous system myelination);GO:0022011(myelination in peripheral nervo…	-
gmo-miR-24a-3-5p_R+1_1ss19T-	XM_019062889.1	109044997	LOC109044997	PREDICTED: retinal dehydrogenase 2-like [Cyprinus carpio]	97	-18.01	1	1	2	GO:0001756(somitogenesis);GO:0001889(liver development);GO:0004029(aldehyde dehydrogenase (NAD) activity);GO:0007368(determination of left/right symmetry);GO:0008152(metabolic process);GO:0009952(anterior/posterior pattern specification);GO:0016491(oxidoreductase activity);GO:0021575(hindbrain morphogenesis);GO:0022010(central nervous system myelination);GO:0022011(myelination in peripheral nervo…	-
gmo-miR-301a-5p	XM_019062889.1	109044997	LOC109044997	PREDICTED: retinal dehydrogenase 2-like [Cyprinus carpio]	91	-29.78	1	1	2	GO:0001756(somitogenesis);GO:0001889(liver development);GO:0004029(aldehyde dehydrogenase (NAD) activity);GO:0007368(determination of left/right symmetry);GO:0008152(metabolic process);GO:0009952(anterior/posterior pattern specification);GO:0016491(oxidoreductase activity);GO:0021575(hindbrain morphogenesis);GO:0022010(central nervous system myelination);GO:0022011(myelination in peripheral nervo…	-
ipu-miR-16b	XM_019062889.1	109044997	LOC109044997	PREDICTED: retinal dehydrogenase 2-like [Cyprinus carpio]	89	-14.06	1	1	2	GO:0001756(somitogenesis);GO:0001889(liver development);GO:0004029(aldehyde dehydrogenase (NAD) activity);GO:0007368(determination of left/right symmetry);GO:0008152(metabolic process);GO:0009952(anterior/posterior pattern specification);GO:0016491(oxidoreductase activity);GO:0021575(hindbrain morphogenesis);GO:0022010(central nervous system myelination);GO:0022011(myelination in peripheral nervo…	-
PC-5p-17929_38	XM_019062890.1	109044998	LOC109044998	PREDICTED: aquaporin-9-like [Cyprinus carpio]	92	-11.64	1	1	2	GO:0005372(water transmembrane transporter activity);GO:0015105(arsenite transmembrane transporter activity);GO:0015168(glycerol transmembrane transporter activity);GO:0015204(urea transmembrane transporter activity);GO:0015267(channel activity);GO:0016020(membrane);GO:0016021(integral component of membrane);GO:0055085(transmembrane transport)	-
ssa-miR-29c-3p_L+1R-1	XM_019062890.1	109044998	LOC109044998	PREDICTED: aquaporin-9-like [Cyprinus carpio]	89	-13.27	1	1	2	GO:0005372(water transmembrane transporter activity);GO:0015105(arsenite transmembrane transporter activity);GO:0015168(glycerol transmembrane transporter activity);GO:0015204(urea transmembrane transporter activity);GO:0015267(channel activity);GO:0016020(membrane);GO:0016021(integral component of membrane);GO:0055085(transmembrane transport)	-
hsa-miR-454-3p_R+1	XM_019062893.1	109045005	LOC109045005	PREDICTED: 1-phosphatidylinositol 4,5-bisphosphate phosphodiesterase beta-4-like [Cyprinus carpio]	93	-61.44	1	1	2	GO:0004435(phosphatidylinositol phospholipase C activity);GO:0005509(calcium ion binding);GO:0005622(intracellular);GO:0005634(nucleus);GO:0005737(cytoplasm);GO:0005790(smooth endoplasmic reticulum);GO:0007602(phototransduction);GO:0014069(postsynaptic density);GO:0016042(lipid catabolic process);GO:0030425(dendrite);GO:0035556(intracellular signal transduction);GO:0043267(negative regulation of …	-
mmu-let-7j_1ss8TG	XM_019062893.1	109045005	LOC109045005	PREDICTED: 1-phosphatidylinositol 4,5-bisphosphate phosphodiesterase beta-4-like [Cyprinus carpio]	76	-17.73	1	1	2	GO:0004435(phosphatidylinositol phospholipase C activity);GO:0005509(calcium ion binding);GO:0005622(intracellular);GO:0005634(nucleus);GO:0005737(cytoplasm);GO:0005790(smooth endoplasmic reticulum);GO:0007602(phototransduction);GO:0014069(postsynaptic density);GO:0016042(lipid catabolic process);GO:0030425(dendrite);GO:0035556(intracellular signal transduction);GO:0043267(negative regulation of …	-
PC-3p-3019_338	XM_019062899.1	109045011	LOC109045011	PREDICTED: FERM and PDZ domain-containing protein 4-like [Cyprinus carpio]	68	-27.52	1	1	2	GO:0002376(immune system process);GO:0002755(MyD88-dependent toll-like receptor signaling pathway);GO:0003727(single-stranded RNA binding);GO:0004888(transmembrane signaling receptor activity);GO:0005856(cytoskeleton);GO:0006955(immune response);GO:0007165(signal transduction);GO:0016020(membrane);GO:0016021(integral component of membrane);GO:0034154(toll-like receptor 7 signaling pathway);GO:004…	-
gmo-miR-24a-3-5p_R+1_1ss19T-	XM_019062899.1	109045011	LOC109045011	PREDICTED: FERM and PDZ domain-containing protein 4-like [Cyprinus carpio]	95	-17.94	1	1	2	GO:0002376(immune system process);GO:0002755(MyD88-dependent toll-like receptor signaling pathway);GO:0003727(single-stranded RNA binding);GO:0004888(transmembrane signaling receptor activity);GO:0005856(cytoskeleton);GO:0006955(immune response);GO:0007165(signal transduction);GO:0016020(membrane);GO:0016021(integral component of membrane);GO:0034154(toll-like receptor 7 signaling pathway);GO:004…	-
PC-5p-17929_38	XM_019062904.1	109045016	LOC109045016	PREDICTED: FERM and PDZ domain-containing protein 4-like [Cyprinus carpio]	64	-12.49	1	1	2	GO:0002376(immune system process);GO:0002755(MyD88-dependent toll-like receptor signaling pathway);GO:0003727(single-stranded RNA binding);GO:0004888(transmembrane signaling receptor activity);GO:0005856(cytoskeleton);GO:0006955(immune response);GO:0007165(signal transduction);GO:0016020(membrane);GO:0016021(integral component of membrane);GO:0034154(toll-like receptor 7 signaling pathway);GO:004…	-
ipu-mir-16b-p3_1ss11TA	XM_019062904.1	109045016	LOC109045016	PREDICTED: FERM and PDZ domain-containing protein 4-like [Cyprinus carpio]	67	-12.1	1	1	2	GO:0002376(immune system process);GO:0002755(MyD88-dependent toll-like receptor signaling pathway);GO:0003727(single-stranded RNA binding);GO:0004888(transmembrane signaling receptor activity);GO:0005856(cytoskeleton);GO:0006955(immune response);GO:0007165(signal transduction);GO:0016020(membrane);GO:0016021(integral component of membrane);GO:0034154(toll-like receptor 7 signaling pathway);GO:004…	-
ccr-miR-7133	XM_019062912.1	109045024	LOC109045024	PREDICTED: putative thiamine transporter SLC35F3 [Cyprinus carpio]	82	-11.5	1	1	2	GO:0016020(membrane);GO:0016021(integral component of membrane)	-
dre-miR-737-5p_L-3R+1	XM_019062915.1	109045027	LOC109045027	PREDICTED: fibroblast growth factor 3-like [Cyprinus carpio]	70	-11.37	1	1	2	GO:0008083(growth factor activity)	-
gmo-miR-11202-5p_1ss7TC	XM_019062917.1	109045030	LOC109045030	PREDICTED: transmembrane protein 65-like [Cyprinus carpio]	61	-24.41	1	1	2	GO:0003231(cardiac ventricle development);GO:0003674(molecular_function);GO:0005739(mitochondrion);GO:0005743(mitochondrial inner membrane);GO:0005886(plasma membrane);GO:0007507(heart development);GO:0016020(membrane);GO:0016021(integral component of membrane);GO:1903779(regulation of cardiac conduction)	-
oni-miR-7550	XM_019062917.1	109045030	LOC109045030	PREDICTED: transmembrane protein 65-like [Cyprinus carpio]	61	-22.65	1	1	2	GO:0003231(cardiac ventricle development);GO:0003674(molecular_function);GO:0005739(mitochondrion);GO:0005743(mitochondrial inner membrane);GO:0005886(plasma membrane);GO:0007507(heart development);GO:0016020(membrane);GO:0016021(integral component of membrane);GO:1903779(regulation of cardiac conduction)	-
gmo-miR-20a-2-3p_2ss7GA19AC	XM_019062918.1	109045028	arhgef19	PREDICTED: rho guanine nucleotide exchange factor 19 [Cyprinus carpio]	63	-10.08	1	1	2	GO:0005089(Rho guanyl-nucleotide exchange factor activity);GO:0035023(regulation of Rho protein signal transduction)	-
dre-miR-737-5p_L-3R+1	XM_019062924.1	109045038	LOC109045038	PREDICTED: transmembrane protein 65-like [Cyprinus carpio]	54	-16.67	1	1	2	GO:0003231(cardiac ventricle development);GO:0003674(molecular_function);GO:0005739(mitochondrion);GO:0005743(mitochondrial inner membrane);GO:0005886(plasma membrane);GO:0007507(heart development);GO:0016020(membrane);GO:0016021(integral component of membrane);GO:1903779(regulation of cardiac conduction)	-
gmo-miR-101b-5p_L-1R+2	XM_019062924.1	109045038	LOC109045038	PREDICTED: transmembrane protein 65-like [Cyprinus carpio]	73	-28.71	1	1	2	GO:0003231(cardiac ventricle development);GO:0003674(molecular_function);GO:0005739(mitochondrion);GO:0005743(mitochondrial inner membrane);GO:0005886(plasma membrane);GO:0007507(heart development);GO:0016020(membrane);GO:0016021(integral component of membrane);GO:1903779(regulation of cardiac conduction)	-
PC-5p-17929_38	XM_019062925.1	109045040	LOC109045040	PREDICTED: LOW QUALITY PROTEIN: sodium channel protein type 4 subunit alpha A-like [Cyprinus carpio]	73	-21.03	1	1	2	GO:0001518(voltage-gated sodium channel complex);GO:0005216(ion channel activity);GO:0005244(voltage-gated ion channel activity);GO:0005248(voltage-gated sodium channel activity);GO:0005272(sodium channel activity);GO:0005886(plasma membrane);GO:0006811(ion transport);GO:0006814(sodium ion transport);GO:0016020(membrane);GO:0016021(integral component of membrane);GO:0019228(neuronal action potent…	-
dre-miR-429b_R-1_1ss9CT	XM_019062925.1	109045040	LOC109045040	PREDICTED: LOW QUALITY PROTEIN: sodium channel protein type 4 subunit alpha A-like [Cyprinus carpio]	74	-11.19	1	1	2	GO:0001518(voltage-gated sodium channel complex);GO:0005216(ion channel activity);GO:0005244(voltage-gated ion channel activity);GO:0005248(voltage-gated sodium channel activity);GO:0005272(sodium channel activity);GO:0005886(plasma membrane);GO:0006811(ion transport);GO:0006814(sodium ion transport);GO:0016020(membrane);GO:0016021(integral component of membrane);GO:0019228(neuronal action potent…	-
hsa-miR-27a-3p_1ss21CT	XM_019062938.1	109045060	LOC109045060	PREDICTED: protein FAM19A4-like [Cyprinus carpio]	70	-19.95	1	1	2	GO:0003674(molecular_function);GO:0005575(cellular_component);GO:0008150(biological_process)	-
PC-3p-6237_134	XM_019062939.1	109045061	LOC109045061	PREDICTED: uncharacterized protein LOC109045061 [Cyprinus carpio]	82	-18.95	1	1	2	-	-
PC-5p-17929_38	XM_019062948.1	109045077	LOC109045077	PREDICTED: 60S ribosomal protein L7-like 1 [Cyprinus carpio]	78	-16.53	1	1	2	GO:0000463(maturation of LSU-rRNA from tricistronic rRNA transcript (SSU-rRNA, 5.8S rRNA, LSU-rRNA));GO:0002181(cytoplasmic translation);GO:0003723(RNA binding);GO:0003735(structural constituent of ribosome);GO:0005840(ribosome);GO:0022625(cytosolic large ribosomal subunit)	-
dre-miR-92a-2-5p	XM_019062949.1	109045080	LOC109045080	hypothetical protein cypCar_00014559 [Cyprinus carpio]	98	-14.76	1	1	2	GO:0016788(hydrolase activity, acting on ester bonds)	-
ipu-mir-16b-p3_1ss11TA	XM_019062949.1	109045080	LOC109045080	hypothetical protein cypCar_00014559 [Cyprinus carpio]	94	-13.06	1	1	2	GO:0016788(hydrolase activity, acting on ester bonds)	-
dre-miR-22b-5p_R-1	XM_019062959.1	109045095	LOC109045095	PREDICTED: thyroid adenoma-associated protein homolog isoform X2 [Cyprinus carpio]	85	-18.61	1	1	2	GO:0003323(type B pancreatic cell development);GO:0003674(molecular_function);GO:0005575(cellular_component);GO:0031018(endocrine pancreas development);GO:1990798(pancreas regeneration)	-
hsa-miR-27a-3p_1ss21CT	XM_019062959.1	109045095	LOC109045095	PREDICTED: thyroid adenoma-associated protein homolog isoform X2 [Cyprinus carpio]	95	-14.48	1	1	2	GO:0003323(type B pancreatic cell development);GO:0003674(molecular_function);GO:0005575(cellular_component);GO:0031018(endocrine pancreas development);GO:1990798(pancreas regeneration)	-
dre-miR-22b-5p_R-1	XM_019062960.1	109045095	LOC109045095	PREDICTED: thyroid adenoma-associated protein homolog isoform X2 [Cyprinus carpio]	86	-18.61	1	1	2	GO:0003323(type B pancreatic cell development);GO:0003674(molecular_function);GO:0005575(cellular_component);GO:0031018(endocrine pancreas development);GO:1990798(pancreas regeneration)	-
hsa-miR-27a-3p_1ss21CT	XM_019062960.1	109045095	LOC109045095	PREDICTED: thyroid adenoma-associated protein homolog isoform X2 [Cyprinus carpio]	95	-14.48	1	1	2	GO:0003323(type B pancreatic cell development);GO:0003674(molecular_function);GO:0005575(cellular_component);GO:0031018(endocrine pancreas development);GO:1990798(pancreas regeneration)	-
hsa-miR-27a-3p_1ss21CT	XM_019062969.1	109045115	LOC109045115	PREDICTED: costars family protein ABRACL-like [Sinocyclocheilus rhinocerous]	74	-11.07	1	1	2	GO:0003674(molecular_function);GO:0003779(actin binding);GO:0005575(cellular_component);GO:0008150(biological_process);GO:0015629(actin cytoskeleton);GO:0032970(regulation of actin filament-based process);GO:1902531(regulation of intracellular signal transduction)	-
PC-3p-31034_17	XM_019062972.1	109045123	LOC109045123	PREDICTED: LOW QUALITY PROTEIN: dynein intermediate chain 3, ciliary-like [Cyprinus carpio]	64	-17.76	1	1	2	GO:0003341(cilium movement);GO:0003777(microtubule motor activity);GO:0007368(determination of left/right symmetry);GO:0009897(external side of plasma membrane);GO:0036126(sperm flagellum);GO:0036157(outer dynein arm);GO:0036158(outer dynein arm assembly)	-
ccr-miR-140-5p	XM_019062976.1	109045126	LOC109045126	PREDICTED: zinc finger protein 532-like isoform X2 [Cyprinus carpio]	50	-12.26	1	1	2	GO:0003676(nucleic acid binding);GO:0005634(nucleus);GO:0046872(metal ion binding)	-
dre-miR-16b	XM_019062976.1	109045126	LOC109045126	PREDICTED: zinc finger protein 532-like isoform X2 [Cyprinus carpio]	84	-18.63	1	1	2	GO:0003676(nucleic acid binding);GO:0005634(nucleus);GO:0046872(metal ion binding)	-
dre-miR-16c-5p_1ss9TC	XM_019062976.1	109045126	LOC109045126	PREDICTED: zinc finger protein 532-like isoform X2 [Cyprinus carpio]	84	-18.63	1	1	2	GO:0003676(nucleic acid binding);GO:0005634(nucleus);GO:0046872(metal ion binding)	-
dre-miR-22b-5p_R-1	XM_019062976.1	109045126	LOC109045126	PREDICTED: zinc finger protein 532-like isoform X2 [Cyprinus carpio]	83	-24.31	1	1	2	GO:0003676(nucleic acid binding);GO:0005634(nucleus);GO:0046872(metal ion binding)	-
dre-miR-457b-5p_R-1_1ss1AT	XM_019062976.1	109045126	LOC109045126	PREDICTED: zinc finger protein 532-like isoform X2 [Cyprinus carpio]	85	-19.68	1	1	2	GO:0003676(nucleic acid binding);GO:0005634(nucleus);GO:0046872(metal ion binding)	-
gmo-miR-11202-5p_1ss7TC	XM_019062976.1	109045126	LOC109045126	PREDICTED: zinc finger protein 532-like isoform X2 [Cyprinus carpio]	68	-18.15	1	1	2	GO:0003676(nucleic acid binding);GO:0005634(nucleus);GO:0046872(metal ion binding)	-
ipu-miR-16b	XM_019062976.1	109045126	LOC109045126	PREDICTED: zinc finger protein 532-like isoform X2 [Cyprinus carpio]	84	-18.63	1	1	2	GO:0003676(nucleic acid binding);GO:0005634(nucleus);GO:0046872(metal ion binding)	-
oni-miR-7550	XM_019062976.1	109045126	LOC109045126	PREDICTED: zinc finger protein 532-like isoform X2 [Cyprinus carpio]	68	-19.62	1	1	2	GO:0003676(nucleic acid binding);GO:0005634(nucleus);GO:0046872(metal ion binding)	-
ssa-miR-146d-5p	XM_019062976.1	109045126	LOC109045126	PREDICTED: zinc finger protein 532-like isoform X2 [Cyprinus carpio]	51	-13.3	1	1	2	GO:0003676(nucleic acid binding);GO:0005634(nucleus);GO:0046872(metal ion binding)	-
ccr-miR-140-5p	XM_019062977.1	109045126	LOC109045126	PREDICTED: zinc finger protein 532-like isoform X2 [Cyprinus carpio]	50	-12.26	1	1	2	GO:0003676(nucleic acid binding);GO:0005634(nucleus);GO:0046872(metal ion binding)	-
dre-miR-16b	XM_019062977.1	109045126	LOC109045126	PREDICTED: zinc finger protein 532-like isoform X2 [Cyprinus carpio]	84	-18.63	1	1	2	GO:0003676(nucleic acid binding);GO:0005634(nucleus);GO:0046872(metal ion binding)	-
dre-miR-16c-5p_1ss9TC	XM_019062977.1	109045126	LOC109045126	PREDICTED: zinc finger protein 532-like isoform X2 [Cyprinus carpio]	84	-18.63	1	1	2	GO:0003676(nucleic acid binding);GO:0005634(nucleus);GO:0046872(metal ion binding)	-
dre-miR-22b-5p_R-1	XM_019062977.1	109045126	LOC109045126	PREDICTED: zinc finger protein 532-like isoform X2 [Cyprinus carpio]	83	-24.31	1	1	2	GO:0003676(nucleic acid binding);GO:0005634(nucleus);GO:0046872(metal ion binding)	-
dre-miR-457b-5p_R-1_1ss1AT	XM_019062977.1	109045126	LOC109045126	PREDICTED: zinc finger protein 532-like isoform X2 [Cyprinus carpio]	85	-19.68	1	1	2	GO:0003676(nucleic acid binding);GO:0005634(nucleus);GO:0046872(metal ion binding)	-
gmo-miR-11202-5p_1ss7TC	XM_019062977.1	109045126	LOC109045126	PREDICTED: zinc finger protein 532-like isoform X2 [Cyprinus carpio]	68	-18.15	1	1	2	GO:0003676(nucleic acid binding);GO:0005634(nucleus);GO:0046872(metal ion binding)	-
ipu-miR-16b	XM_019062977.1	109045126	LOC109045126	PREDICTED: zinc finger protein 532-like isoform X2 [Cyprinus carpio]	84	-18.63	1	1	2	GO:0003676(nucleic acid binding);GO:0005634(nucleus);GO:0046872(metal ion binding)	-
oni-miR-7550	XM_019062977.1	109045126	LOC109045126	PREDICTED: zinc finger protein 532-like isoform X2 [Cyprinus carpio]	68	-19.62	1	1	2	GO:0003676(nucleic acid binding);GO:0005634(nucleus);GO:0046872(metal ion binding)	-
ssa-miR-146d-5p	XM_019062977.1	109045126	LOC109045126	PREDICTED: zinc finger protein 532-like isoform X2 [Cyprinus carpio]	51	-13.3	1	1	2	GO:0003676(nucleic acid binding);GO:0005634(nucleus);GO:0046872(metal ion binding)	-
PC-3p-10011_78	XM_019062981.1	109045132	LOC109045132	hypothetical protein cypCar_00001779 [Cyprinus carpio]	83	-15.95	1	1	2	-	-
PC-3p-31034_17	XM_019062981.1	109045132	LOC109045132	hypothetical protein cypCar_00001779 [Cyprinus carpio]	68	-20.88	1	1	2	-	-
PC-5p-10768_71	XM_019062981.1	109045132	LOC109045132	hypothetical protein cypCar_00001779 [Cyprinus carpio]	94	-15.81	1	1	2	-	-
PC-5p-17929_38	XM_019062981.1	109045132	LOC109045132	hypothetical protein cypCar_00001779 [Cyprinus carpio]	84	-12.74	1	1	2	-	-
gmo-miR-20a-2-3p_2ss7GA19AC	XM_019062981.1	109045132	LOC109045132	hypothetical protein cypCar_00001779 [Cyprinus carpio]	72	-13.2	1	1	2	-	-
dre-miR-16b	XM_019062982.1	109045133	LOC109045133	PREDICTED: T-lymphocyte activation antigen CD80-like isoform X2 [Cyprinus carpio]	78	-10.97	1	1	2	GO:0002286(T cell activation involved in immune response);GO:0002468(dendritic cell antigen processing and presentation);GO:0009986(cell surface);GO:0016020(membrane);GO:0016021(integral component of membrane);GO:0071753(IgM immunoglobulin complex)	04514(Cell adhesion molecules);04620(Toll-like receptor signaling pathway);04672(Intestinal immune network for IgA production)
dre-miR-16c-5p_1ss9TC	XM_019062982.1	109045133	LOC109045133	PREDICTED: T-lymphocyte activation antigen CD80-like isoform X2 [Cyprinus carpio]	78	-10.97	1	1	2	GO:0002286(T cell activation involved in immune response);GO:0002468(dendritic cell antigen processing and presentation);GO:0009986(cell surface);GO:0016020(membrane);GO:0016021(integral component of membrane);GO:0071753(IgM immunoglobulin complex)	04514(Cell adhesion molecules);04620(Toll-like receptor signaling pathway);04672(Intestinal immune network for IgA production)
hhi-let-7j_L+1	XM_019062982.1	109045133	LOC109045133	PREDICTED: T-lymphocyte activation antigen CD80-like isoform X2 [Cyprinus carpio]	86	-13.43	1	1	2	GO:0002286(T cell activation involved in immune response);GO:0002468(dendritic cell antigen processing and presentation);GO:0009986(cell surface);GO:0016020(membrane);GO:0016021(integral component of membrane);GO:0071753(IgM immunoglobulin complex)	04514(Cell adhesion molecules);04620(Toll-like receptor signaling pathway);04672(Intestinal immune network for IgA production)
ipu-miR-16b	XM_019062982.1	109045133	LOC109045133	PREDICTED: T-lymphocyte activation antigen CD80-like isoform X2 [Cyprinus carpio]	78	-10.97	1	1	2	GO:0002286(T cell activation involved in immune response);GO:0002468(dendritic cell antigen processing and presentation);GO:0009986(cell surface);GO:0016020(membrane);GO:0016021(integral component of membrane);GO:0071753(IgM immunoglobulin complex)	04514(Cell adhesion molecules);04620(Toll-like receptor signaling pathway);04672(Intestinal immune network for IgA production)
dre-miR-16b	XM_019062983.1	109045133	LOC109045133	PREDICTED: T-lymphocyte activation antigen CD80-like isoform X2 [Cyprinus carpio]	78	-10.97	1	1	2	GO:0002286(T cell activation involved in immune response);GO:0002468(dendritic cell antigen processing and presentation);GO:0009986(cell surface);GO:0016020(membrane);GO:0016021(integral component of membrane);GO:0071753(IgM immunoglobulin complex)	04514(Cell adhesion molecules);04620(Toll-like receptor signaling pathway);04672(Intestinal immune network for IgA production)
dre-miR-16c-5p_1ss9TC	XM_019062983.1	109045133	LOC109045133	PREDICTED: T-lymphocyte activation antigen CD80-like isoform X2 [Cyprinus carpio]	78	-10.97	1	1	2	GO:0002286(T cell activation involved in immune response);GO:0002468(dendritic cell antigen processing and presentation);GO:0009986(cell surface);GO:0016020(membrane);GO:0016021(integral component of membrane);GO:0071753(IgM immunoglobulin complex)	04514(Cell adhesion molecules);04620(Toll-like receptor signaling pathway);04672(Intestinal immune network for IgA production)
hhi-let-7j_L+1	XM_019062983.1	109045133	LOC109045133	PREDICTED: T-lymphocyte activation antigen CD80-like isoform X2 [Cyprinus carpio]	86	-13.43	1	1	2	GO:0002286(T cell activation involved in immune response);GO:0002468(dendritic cell antigen processing and presentation);GO:0009986(cell surface);GO:0016020(membrane);GO:0016021(integral component of membrane);GO:0071753(IgM immunoglobulin complex)	04514(Cell adhesion molecules);04620(Toll-like receptor signaling pathway);04672(Intestinal immune network for IgA production)
ipu-miR-16b	XM_019062983.1	109045133	LOC109045133	PREDICTED: T-lymphocyte activation antigen CD80-like isoform X2 [Cyprinus carpio]	78	-10.97	1	1	2	GO:0002286(T cell activation involved in immune response);GO:0002468(dendritic cell antigen processing and presentation);GO:0009986(cell surface);GO:0016020(membrane);GO:0016021(integral component of membrane);GO:0071753(IgM immunoglobulin complex)	04514(Cell adhesion molecules);04620(Toll-like receptor signaling pathway);04672(Intestinal immune network for IgA production)
dre-miR-92a-3p	XM_019062991.1	109045136	LOC109045136	PREDICTED: gastrin-releasing peptide-like [Cyprinus carpio]	74	-14.93	1	1	2	GO:0005184(neuropeptide hormone activity);GO:0007218(neuropeptide signaling pathway)	04080(Neuroactive ligand-receptor interaction)
gmo-miR-101b-5p_L-1R+2	XM_019062991.1	109045136	LOC109045136	PREDICTED: gastrin-releasing peptide-like [Cyprinus carpio]	75	-22.33	1	1	2	GO:0005184(neuropeptide hormone activity);GO:0007218(neuropeptide signaling pathway)	04080(Neuroactive ligand-receptor interaction)
ola-miR-92a_R+1	XM_019062991.1	109045136	LOC109045136	PREDICTED: gastrin-releasing peptide-like [Cyprinus carpio]	74	-14.93	1	1	2	GO:0005184(neuropeptide hormone activity);GO:0007218(neuropeptide signaling pathway)	04080(Neuroactive ligand-receptor interaction)
ola-miR-92a_R+2	XM_019062991.1	109045136	LOC109045136	PREDICTED: gastrin-releasing peptide-like [Cyprinus carpio]	73	-14.93	1	1	2	GO:0005184(neuropeptide hormone activity);GO:0007218(neuropeptide signaling pathway)	04080(Neuroactive ligand-receptor interaction)
dre-miR-92a-3p	XM_019062994.1	109045142	LOC109045142	PREDICTED: uncharacterized protein LOC107719065 [Sinocyclocheilus rhinocerous]	98	-12.54	1	1	2	GO:0004674(protein serine/threonine kinase activity);GO:0005524(ATP binding);GO:0005737(cytoplasm);GO:0006468(protein phosphorylation)	-
ipu-mir-16b-p3_1ss11TA	XM_019062994.1	109045142	LOC109045142	PREDICTED: uncharacterized protein LOC107719065 [Sinocyclocheilus rhinocerous]	69	-10.94	1	1	2	GO:0004674(protein serine/threonine kinase activity);GO:0005524(ATP binding);GO:0005737(cytoplasm);GO:0006468(protein phosphorylation)	-
ola-miR-92a_R+1	XM_019062994.1	109045142	LOC109045142	PREDICTED: uncharacterized protein LOC107719065 [Sinocyclocheilus rhinocerous]	98	-12.54	1	1	2	GO:0004674(protein serine/threonine kinase activity);GO:0005524(ATP binding);GO:0005737(cytoplasm);GO:0006468(protein phosphorylation)	-
ola-miR-92a_R+2	XM_019062994.1	109045142	LOC109045142	PREDICTED: uncharacterized protein LOC107719065 [Sinocyclocheilus rhinocerous]	98	-12.58	1	1	2	GO:0004674(protein serine/threonine kinase activity);GO:0005524(ATP binding);GO:0005737(cytoplasm);GO:0006468(protein phosphorylation)	-
ccr-mir-26a-p3	XM_019062997.1	109045146	LOC109045146	PREDICTED: LOW QUALITY PROTEIN: type I phosphatidylinositol 4,5-bisphosphate 4-phosphatase-A-like [Cyprinus carpio]	78	-14.08	1	1	2	GO:0005764(lysosome);GO:0005765(lysosomal membrane);GO:0005768(endosome);GO:0016020(membrane);GO:0016021(integral component of membrane);GO:0016787(hydrolase activity);GO:0031902(late endosome membrane);GO:0034597(phosphatidylinositol-4,5-bisphosphate 4-phosphatase activity);GO:0046856(phosphatidylinositol dephosphorylation)	04070(Phosphatidylinositol signaling system)
hsa-miR-1260b_R-1_1ss9AG	XM_019062997.1	109045146	LOC109045146	PREDICTED: LOW QUALITY PROTEIN: type I phosphatidylinositol 4,5-bisphosphate 4-phosphatase-A-like [Cyprinus carpio]	94	-19.38	1	1	2	GO:0005764(lysosome);GO:0005765(lysosomal membrane);GO:0005768(endosome);GO:0016020(membrane);GO:0016021(integral component of membrane);GO:0016787(hydrolase activity);GO:0031902(late endosome membrane);GO:0034597(phosphatidylinositol-4,5-bisphosphate 4-phosphatase activity);GO:0046856(phosphatidylinositol dephosphorylation)	04070(Phosphatidylinositol signaling system)
hsa-miR-454-3p_R+1	XM_019062997.1	109045146	LOC109045146	PREDICTED: LOW QUALITY PROTEIN: type I phosphatidylinositol 4,5-bisphosphate 4-phosphatase-A-like [Cyprinus carpio]	50	-27.72	1	1	2	GO:0005764(lysosome);GO:0005765(lysosomal membrane);GO:0005768(endosome);GO:0016020(membrane);GO:0016021(integral component of membrane);GO:0016787(hydrolase activity);GO:0031902(late endosome membrane);GO:0034597(phosphatidylinositol-4,5-bisphosphate 4-phosphatase activity);GO:0046856(phosphatidylinositol dephosphorylation)	04070(Phosphatidylinositol signaling system)
ssa-miR-27c-5p_R+1	XM_019062997.1	109045146	LOC109045146	PREDICTED: LOW QUALITY PROTEIN: type I phosphatidylinositol 4,5-bisphosphate 4-phosphatase-A-like [Cyprinus carpio]	91	-16.7	1	1	2	GO:0005764(lysosome);GO:0005765(lysosomal membrane);GO:0005768(endosome);GO:0016020(membrane);GO:0016021(integral component of membrane);GO:0016787(hydrolase activity);GO:0031902(late endosome membrane);GO:0034597(phosphatidylinositol-4,5-bisphosphate 4-phosphatase activity);GO:0046856(phosphatidylinositol dephosphorylation)	04070(Phosphatidylinositol signaling system)
ccr-mir-26a-p3	XM_019063012.1	109045160	LOC109045160	PREDICTED: rho-related BTB domain-containing protein 3-like [Sinocyclocheilus rhinocerous]	92	-12.69	1	1	2	GO:0016192(vesicle-mediated transport);GO:0016887(ATPase activity);GO:0017137(Rab GTPase binding)	-
dre-miR-16b	XM_019063012.1	109045160	LOC109045160	PREDICTED: rho-related BTB domain-containing protein 3-like [Sinocyclocheilus rhinocerous]	89	-39.56	1	1	2	GO:0016192(vesicle-mediated transport);GO:0016887(ATPase activity);GO:0017137(Rab GTPase binding)	-
dre-miR-16c-5p_1ss9TC	XM_019063012.1	109045160	LOC109045160	PREDICTED: rho-related BTB domain-containing protein 3-like [Sinocyclocheilus rhinocerous]	89	-39.56	1	1	2	GO:0016192(vesicle-mediated transport);GO:0016887(ATPase activity);GO:0017137(Rab GTPase binding)	-
dre-miR-457b-5p_R-1_1ss1AT	XM_019063012.1	109045160	LOC109045160	PREDICTED: rho-related BTB domain-containing protein 3-like [Sinocyclocheilus rhinocerous]	83	-31.84	1	1	2	GO:0016192(vesicle-mediated transport);GO:0016887(ATPase activity);GO:0017137(Rab GTPase binding)	-
ipu-miR-16b	XM_019063012.1	109045160	LOC109045160	PREDICTED: rho-related BTB domain-containing protein 3-like [Sinocyclocheilus rhinocerous]	89	-39.56	1	1	2	GO:0016192(vesicle-mediated transport);GO:0016887(ATPase activity);GO:0017137(Rab GTPase binding)	-
ipu-mir-16b-p3_1ss11TA	XM_019063012.1	109045160	LOC109045160	PREDICTED: rho-related BTB domain-containing protein 3-like [Sinocyclocheilus rhinocerous]	79	-12.62	1	1	2	GO:0016192(vesicle-mediated transport);GO:0016887(ATPase activity);GO:0017137(Rab GTPase binding)	-
gmo-miR-20a-2-3p_2ss7GA19AC	XM_019063013.1	109045158	LOC109045158	PREDICTED: nucleus accumbens-associated protein 1-like [Cyprinus carpio]	54	-17.07	1	1	2	GO:0005515(protein binding);GO:0005634(nucleus);GO:0005654(nucleoplasm);GO:0005737(cytoplasm);GO:0006351(transcription, DNA-templated);GO:0006355(regulation of transcription, DNA-templated);GO:0008284(positive regulation of cell proliferation);GO:0016604(nuclear body);GO:0030054(cell junction);GO:0043231(intracellular membrane-bounded organelle);GO:0045892(negative regulation of transcription, DN…	-
PC-3p-10011_78	XM_019063024.1	109045174	LOC109045174	PREDICTED: vacuolar protein sorting-associated protein 29 isoform X2 [Cyprinus carpio]	88	-30.06	1	1	2	GO:0005768(endosome);GO:0006886(intracellular protein transport);GO:0030904(retromer complex);GO:0042147(retrograde transport, endosome to Golgi);GO:0005737(cytoplasm);GO:0008270(zinc ion binding);GO:0010008(endosome membrane);GO:0015031(protein transport);GO:0016020(membrane);GO:0046872(metal ion binding)	04144(Endocytosis)
PC-3p-10011_78	XM_019063025.1	109045174	LOC109045174	PREDICTED: vacuolar protein sorting-associated protein 29 isoform X2 [Cyprinus carpio]	88	-30.06	1	1	2	GO:0005768(endosome);GO:0006886(intracellular protein transport);GO:0030904(retromer complex);GO:0042147(retrograde transport, endosome to Golgi);GO:0005737(cytoplasm);GO:0008270(zinc ion binding);GO:0010008(endosome membrane);GO:0015031(protein transport);GO:0016020(membrane);GO:0046872(metal ion binding)	04144(Endocytosis)
PC-3p-6237_134	XM_019063027.1	109045178	LOC109045178	PREDICTED: ubiquitin-conjugating enzyme E2 G1-like [Sinocyclocheilus anshuiensis]	60	-16.36	1	1	2	GO:0000166(nucleotide binding);GO:0000209(protein polyubiquitination);GO:0005524(ATP binding);GO:0005737(cytoplasm);GO:0006511(ubiquitin-dependent protein catabolic process);GO:0031625(ubiquitin protein ligase binding);GO:0061630(ubiquitin protein ligase activity)	04120(Ubiquitin mediated proteolysis);04141(Protein processing in endoplasmic reticulum)
aca-miR-30a-3p_R+1_1ss22CT	XM_019063029.1	109045183	LOC109045183	PREDICTED: protein phosphatase 1 regulatory subunit 3B-like isoform X1 [Cyprinus carpio]	69	-11.53	1	1	2	GO:0000164(protein phosphatase type 1 complex);GO:0005975(carbohydrate metabolic process);GO:0005977(glycogen metabolic process);GO:0005981(regulation of glycogen catabolic process);GO:0019888(protein phosphatase regulator activity)	04910(Insulin signaling pathway)
dre-miR-30e-3p	XM_019063029.1	109045183	LOC109045183	PREDICTED: protein phosphatase 1 regulatory subunit 3B-like isoform X1 [Cyprinus carpio]	69	-11.53	1	1	2	GO:0000164(protein phosphatase type 1 complex);GO:0005975(carbohydrate metabolic process);GO:0005977(glycogen metabolic process);GO:0005981(regulation of glycogen catabolic process);GO:0019888(protein phosphatase regulator activity)	04910(Insulin signaling pathway)
gmo-miR-30e-3p_R+1	XM_019063029.1	109045183	LOC109045183	PREDICTED: protein phosphatase 1 regulatory subunit 3B-like isoform X1 [Cyprinus carpio]	69	-11.53	1	1	2	GO:0000164(protein phosphatase type 1 complex);GO:0005975(carbohydrate metabolic process);GO:0005977(glycogen metabolic process);GO:0005981(regulation of glycogen catabolic process);GO:0019888(protein phosphatase regulator activity)	04910(Insulin signaling pathway)
hsa-miR-27a-3p_1ss21CT	XM_019063029.1	109045183	LOC109045183	PREDICTED: protein phosphatase 1 regulatory subunit 3B-like isoform X1 [Cyprinus carpio]	74	-17.86	1	1	2	GO:0000164(protein phosphatase type 1 complex);GO:0005975(carbohydrate metabolic process);GO:0005977(glycogen metabolic process);GO:0005981(regulation of glycogen catabolic process);GO:0019888(protein phosphatase regulator activity)	04910(Insulin signaling pathway)
ssa-miR-27c-5p_R+1	XM_019063029.1	109045183	LOC109045183	PREDICTED: protein phosphatase 1 regulatory subunit 3B-like isoform X1 [Cyprinus carpio]	85	-12.42	1	1	2	GO:0000164(protein phosphatase type 1 complex);GO:0005975(carbohydrate metabolic process);GO:0005977(glycogen metabolic process);GO:0005981(regulation of glycogen catabolic process);GO:0019888(protein phosphatase regulator activity)	04910(Insulin signaling pathway)
ssa-miR-30c-3p	XM_019063029.1	109045183	LOC109045183	PREDICTED: protein phosphatase 1 regulatory subunit 3B-like isoform X1 [Cyprinus carpio]	69	-11.53	1	1	2	GO:0000164(protein phosphatase type 1 complex);GO:0005975(carbohydrate metabolic process);GO:0005977(glycogen metabolic process);GO:0005981(regulation of glycogen catabolic process);GO:0019888(protein phosphatase regulator activity)	04910(Insulin signaling pathway)
aca-miR-30a-3p_R+1_1ss22CT	XM_019063030.1	109045183	LOC109045183	PREDICTED: protein phosphatase 1 regulatory subunit 3B-like isoform X1 [Cyprinus carpio]	69	-11.53	1	1	2	GO:0000164(protein phosphatase type 1 complex);GO:0005975(carbohydrate metabolic process);GO:0005977(glycogen metabolic process);GO:0005981(regulation of glycogen catabolic process);GO:0019888(protein phosphatase regulator activity)	04910(Insulin signaling pathway)
dre-miR-30e-3p	XM_019063030.1	109045183	LOC109045183	PREDICTED: protein phosphatase 1 regulatory subunit 3B-like isoform X1 [Cyprinus carpio]	69	-11.53	1	1	2	GO:0000164(protein phosphatase type 1 complex);GO:0005975(carbohydrate metabolic process);GO:0005977(glycogen metabolic process);GO:0005981(regulation of glycogen catabolic process);GO:0019888(protein phosphatase regulator activity)	04910(Insulin signaling pathway)
gmo-miR-30e-3p_R+1	XM_019063030.1	109045183	LOC109045183	PREDICTED: protein phosphatase 1 regulatory subunit 3B-like isoform X1 [Cyprinus carpio]	69	-11.53	1	1	2	GO:0000164(protein phosphatase type 1 complex);GO:0005975(carbohydrate metabolic process);GO:0005977(glycogen metabolic process);GO:0005981(regulation of glycogen catabolic process);GO:0019888(protein phosphatase regulator activity)	04910(Insulin signaling pathway)
hsa-miR-27a-3p_1ss21CT	XM_019063030.1	109045183	LOC109045183	PREDICTED: protein phosphatase 1 regulatory subunit 3B-like isoform X1 [Cyprinus carpio]	74	-17.86	1	1	2	GO:0000164(protein phosphatase type 1 complex);GO:0005975(carbohydrate metabolic process);GO:0005977(glycogen metabolic process);GO:0005981(regulation of glycogen catabolic process);GO:0019888(protein phosphatase regulator activity)	04910(Insulin signaling pathway)
ssa-miR-27c-5p_R+1	XM_019063030.1	109045183	LOC109045183	PREDICTED: protein phosphatase 1 regulatory subunit 3B-like isoform X1 [Cyprinus carpio]	85	-12.42	1	1	2	GO:0000164(protein phosphatase type 1 complex);GO:0005975(carbohydrate metabolic process);GO:0005977(glycogen metabolic process);GO:0005981(regulation of glycogen catabolic process);GO:0019888(protein phosphatase regulator activity)	04910(Insulin signaling pathway)
ssa-miR-30c-3p	XM_019063030.1	109045183	LOC109045183	PREDICTED: protein phosphatase 1 regulatory subunit 3B-like isoform X1 [Cyprinus carpio]	69	-11.53	1	1	2	GO:0000164(protein phosphatase type 1 complex);GO:0005975(carbohydrate metabolic process);GO:0005977(glycogen metabolic process);GO:0005981(regulation of glycogen catabolic process);GO:0019888(protein phosphatase regulator activity)	04910(Insulin signaling pathway)
PC-3p-6237_134	XM_019063034.1	109045186	LOC109045186	PREDICTED: LOW QUALITY PROTEIN: malignant fibrous histiocytoma-amplified sequence 1-like [Cyprinus carpio]	77	-21.19	1	1	2	GO:0005886(plasma membrane);GO:0007165(signal transduction)	-
aca-miR-30a-3p_R+1_1ss22CT	XM_019063034.1	109045186	LOC109045186	PREDICTED: LOW QUALITY PROTEIN: malignant fibrous histiocytoma-amplified sequence 1-like [Cyprinus carpio]	68	-40.9	1	1	2	GO:0005886(plasma membrane);GO:0007165(signal transduction)	-
dre-miR-30e-3p	XM_019063034.1	109045186	LOC109045186	PREDICTED: LOW QUALITY PROTEIN: malignant fibrous histiocytoma-amplified sequence 1-like [Cyprinus carpio]	68	-41.18	1	1	2	GO:0005886(plasma membrane);GO:0007165(signal transduction)	-
gmo-miR-20a-2-3p_2ss7GA19AC	XM_019063034.1	109045186	LOC109045186	PREDICTED: LOW QUALITY PROTEIN: malignant fibrous histiocytoma-amplified sequence 1-like [Cyprinus carpio]	62	-10.36	1	1	2	GO:0005886(plasma membrane);GO:0007165(signal transduction)	-
gmo-miR-30e-3p_R+1	XM_019063034.1	109045186	LOC109045186	PREDICTED: LOW QUALITY PROTEIN: malignant fibrous histiocytoma-amplified sequence 1-like [Cyprinus carpio]	68	-41.18	1	1	2	GO:0005886(plasma membrane);GO:0007165(signal transduction)	-
ssa-miR-30c-3p	XM_019063034.1	109045186	LOC109045186	PREDICTED: LOW QUALITY PROTEIN: malignant fibrous histiocytoma-amplified sequence 1-like [Cyprinus carpio]	68	-41.18	1	1	2	GO:0005886(plasma membrane);GO:0007165(signal transduction)	-
PC-3p-6237_134	XM_019063035.1	109045188	LOC109045188	PREDICTED: malignant fibrous histiocytoma-amplified sequence 1 homolog [Cyprinus carpio]	88	-38.73	1	1	2	GO:0005886(plasma membrane);GO:0007165(signal transduction)	-
aca-miR-30a-3p_R+1_1ss22CT	XM_019063035.1	109045188	LOC109045188	PREDICTED: malignant fibrous histiocytoma-amplified sequence 1 homolog [Cyprinus carpio]	76	-37.09	1	1	2	GO:0005886(plasma membrane);GO:0007165(signal transduction)	-
dre-miR-30e-3p	XM_019063035.1	109045188	LOC109045188	PREDICTED: malignant fibrous histiocytoma-amplified sequence 1 homolog [Cyprinus carpio]	76	-36.46	1	1	2	GO:0005886(plasma membrane);GO:0007165(signal transduction)	-
gmo-miR-30e-3p_R+1	XM_019063035.1	109045188	LOC109045188	PREDICTED: malignant fibrous histiocytoma-amplified sequence 1 homolog [Cyprinus carpio]	76	-36.46	1	1	2	GO:0005886(plasma membrane);GO:0007165(signal transduction)	-
ssa-miR-30c-3p	XM_019063035.1	109045188	LOC109045188	PREDICTED: malignant fibrous histiocytoma-amplified sequence 1 homolog [Cyprinus carpio]	76	-36.46	1	1	2	GO:0005886(plasma membrane);GO:0007165(signal transduction)	-
dre-miR-140-3p_L-1R+1	XM_019063036.1	109045192	LOC109045192	PREDICTED: cytochrome P450 27C1-like [Cyprinus carpio]	96	-19.7	1	1	2	GO:0004497(monooxygenase activity);GO:0005506(iron ion binding);GO:0016705(oxidoreductase activity, acting on paired donors, with incorporation or reduction of molecular oxygen);GO:0020037(heme binding);GO:0055114(oxidation-reduction process)	00830(Retinol metabolism)
dre-let-7a-2-p3	XM_019063037.1	109045193	ercc3	PREDICTED: TFIIH basal transcription factor complex helicase XPB subunit isoform X1 [Cyprinus carpio]	64	-19.33	1	1	2	GO:0000166(nucleotide binding);GO:0003677(DNA binding);GO:0004003(ATP-dependent DNA helicase activity);GO:0004386(helicase activity);GO:0005524(ATP binding);GO:0005634(nucleus);GO:0005675(holo TFIIH complex);GO:0006265(DNA topological change);GO:0006281(DNA repair);GO:0006283(transcription-coupled nucleotide-excision repair);GO:0006289(nucleotide-excision repair);GO:0006351(transcription, DNA-tem…	03022(Basal transcription factors);03420(Nucleotide excision repair)
gmo-let-7d-3p_R+2_1ss12TC	XM_019063037.1	109045193	ercc3	PREDICTED: TFIIH basal transcription factor complex helicase XPB subunit isoform X1 [Cyprinus carpio]	64	-19.33	1	1	2	GO:0000166(nucleotide binding);GO:0003677(DNA binding);GO:0004003(ATP-dependent DNA helicase activity);GO:0004386(helicase activity);GO:0005524(ATP binding);GO:0005634(nucleus);GO:0005675(holo TFIIH complex);GO:0006265(DNA topological change);GO:0006281(DNA repair);GO:0006283(transcription-coupled nucleotide-excision repair);GO:0006289(nucleotide-excision repair);GO:0006351(transcription, DNA-tem…	03022(Basal transcription factors);03420(Nucleotide excision repair)
oni-let-7a-1-p3	XM_019063037.1	109045193	ercc3	PREDICTED: TFIIH basal transcription factor complex helicase XPB subunit isoform X1 [Cyprinus carpio]	64	-19.33	1	1	2	GO:0000166(nucleotide binding);GO:0003677(DNA binding);GO:0004003(ATP-dependent DNA helicase activity);GO:0004386(helicase activity);GO:0005524(ATP binding);GO:0005634(nucleus);GO:0005675(holo TFIIH complex);GO:0006265(DNA topological change);GO:0006281(DNA repair);GO:0006283(transcription-coupled nucleotide-excision repair);GO:0006289(nucleotide-excision repair);GO:0006351(transcription, DNA-tem…	03022(Basal transcription factors);03420(Nucleotide excision repair)
dre-let-7a-2-p3	XM_019063039.1	109045193	ercc3	PREDICTED: TFIIH basal transcription factor complex helicase XPB subunit isoform X1 [Cyprinus carpio]	64	-19.33	1	1	2	GO:0000166(nucleotide binding);GO:0003677(DNA binding);GO:0004003(ATP-dependent DNA helicase activity);GO:0004386(helicase activity);GO:0005524(ATP binding);GO:0005634(nucleus);GO:0005675(holo TFIIH complex);GO:0006265(DNA topological change);GO:0006281(DNA repair);GO:0006283(transcription-coupled nucleotide-excision repair);GO:0006289(nucleotide-excision repair);GO:0006351(transcription, DNA-tem…	03022(Basal transcription factors);03420(Nucleotide excision repair)
gmo-let-7d-3p_R+2_1ss12TC	XM_019063039.1	109045193	ercc3	PREDICTED: TFIIH basal transcription factor complex helicase XPB subunit isoform X1 [Cyprinus carpio]	64	-19.33	1	1	2	GO:0000166(nucleotide binding);GO:0003677(DNA binding);GO:0004003(ATP-dependent DNA helicase activity);GO:0004386(helicase activity);GO:0005524(ATP binding);GO:0005634(nucleus);GO:0005675(holo TFIIH complex);GO:0006265(DNA topological change);GO:0006281(DNA repair);GO:0006283(transcription-coupled nucleotide-excision repair);GO:0006289(nucleotide-excision repair);GO:0006351(transcription, DNA-tem…	03022(Basal transcription factors);03420(Nucleotide excision repair)
oni-let-7a-1-p3	XM_019063039.1	109045193	ercc3	PREDICTED: TFIIH basal transcription factor complex helicase XPB subunit isoform X1 [Cyprinus carpio]	64	-19.33	1	1	2	GO:0000166(nucleotide binding);GO:0003677(DNA binding);GO:0004003(ATP-dependent DNA helicase activity);GO:0004386(helicase activity);GO:0005524(ATP binding);GO:0005634(nucleus);GO:0005675(holo TFIIH complex);GO:0006265(DNA topological change);GO:0006281(DNA repair);GO:0006283(transcription-coupled nucleotide-excision repair);GO:0006289(nucleotide-excision repair);GO:0006351(transcription, DNA-tem…	03022(Basal transcription factors);03420(Nucleotide excision repair)
dre-miR-92a-3p	XM_019063040.1	109045194	LOC109045194	hypothetical protein cypCar_00039973 [Cyprinus carpio]	81	-13.08	1	1	2	GO:0001968(fibronectin binding);GO:0005604(basement membrane);GO:0005614(interstitial matrix);GO:0008201(heparin binding);GO:0010811(positive regulation of cell-substrate adhesion);GO:0030198(extracellular matrix organization)	-
ola-miR-92a_R+1	XM_019063040.1	109045194	LOC109045194	hypothetical protein cypCar_00039973 [Cyprinus carpio]	81	-13.08	1	1	2	GO:0001968(fibronectin binding);GO:0005604(basement membrane);GO:0005614(interstitial matrix);GO:0008201(heparin binding);GO:0010811(positive regulation of cell-substrate adhesion);GO:0030198(extracellular matrix organization)	-
ola-miR-92a_R+2	XM_019063040.1	109045194	LOC109045194	hypothetical protein cypCar_00039973 [Cyprinus carpio]	81	-13.08	1	1	2	GO:0001968(fibronectin binding);GO:0005604(basement membrane);GO:0005614(interstitial matrix);GO:0008201(heparin binding);GO:0010811(positive regulation of cell-substrate adhesion);GO:0030198(extracellular matrix organization)	-
ccr-mir-130a-p5	XM_019063041.1	109045195	LOC109045195	PREDICTED: ankycorbin-like [Cyprinus carpio]	96	-17.26	1	1	2	GO:0005575(cellular_component)	-
PC-3p-31034_17	XM_019063042.1	109045197	LOC109045197	PREDICTED: granzyme K-like [Cyprinus carpio]	90	-24.21	1	1	2	GO:0004252(serine-type endopeptidase activity);GO:0006508(proteolysis)	-
PC-3p-31034_17	XM_019063044.1	109045199	LOC109045199	PREDICTED: probetacellulin-like [Cyprinus carpio]	89	-18.28	1	1	2	GO:0005154(epidermal growth factor receptor binding);GO:0005615(extracellular space);GO:0007173(epidermal growth factor receptor signaling pathway);GO:0008083(growth factor activity);GO:0008284(positive regulation of cell proliferation);GO:0016020(membrane);GO:0016021(integral component of membrane)	04012(ErbB signaling pathway)
dre-miR-92a-3p	XM_019063044.1	109045199	LOC109045199	PREDICTED: probetacellulin-like [Cyprinus carpio]	83	-35.93	1	1	2	GO:0005154(epidermal growth factor receptor binding);GO:0005615(extracellular space);GO:0007173(epidermal growth factor receptor signaling pathway);GO:0008083(growth factor activity);GO:0008284(positive regulation of cell proliferation);GO:0016020(membrane);GO:0016021(integral component of membrane)	04012(ErbB signaling pathway)
ola-miR-92a_R+1	XM_019063044.1	109045199	LOC109045199	PREDICTED: probetacellulin-like [Cyprinus carpio]	83	-36.13	1	1	2	GO:0005154(epidermal growth factor receptor binding);GO:0005615(extracellular space);GO:0007173(epidermal growth factor receptor signaling pathway);GO:0008083(growth factor activity);GO:0008284(positive regulation of cell proliferation);GO:0016020(membrane);GO:0016021(integral component of membrane)	04012(ErbB signaling pathway)
ola-miR-92a_R+2	XM_019063044.1	109045199	LOC109045199	PREDICTED: probetacellulin-like [Cyprinus carpio]	83	-37.48	1	1	2	GO:0005154(epidermal growth factor receptor binding);GO:0005615(extracellular space);GO:0007173(epidermal growth factor receptor signaling pathway);GO:0008083(growth factor activity);GO:0008284(positive regulation of cell proliferation);GO:0016020(membrane);GO:0016021(integral component of membrane)	04012(ErbB signaling pathway)
ssa-miR-146d-5p	XM_019063044.1	109045199	LOC109045199	PREDICTED: probetacellulin-like [Cyprinus carpio]	60	-19.51	1	1	2	GO:0005154(epidermal growth factor receptor binding);GO:0005615(extracellular space);GO:0007173(epidermal growth factor receptor signaling pathway);GO:0008083(growth factor activity);GO:0008284(positive regulation of cell proliferation);GO:0016020(membrane);GO:0016021(integral component of membrane)	04012(ErbB signaling pathway)
ola-miR-92a_R+2	XM_019063046.1	109045202	LOC109045202	PREDICTED: zinc transporter ZIP4-like [Cyprinus carpio]	75	-10.4	1	1	2	GO:0003674(molecular_function);GO:0005385(zinc ion transmembrane transporter activity);GO:0005575(cellular_component);GO:0005768(endosome);GO:0005886(plasma membrane);GO:0005887(integral component of plasma membrane);GO:0006829(zinc II ion transport);GO:0006882(cellular zinc ion homeostasis);GO:0007165(signal transduction);GO:0008150(biological_process);GO:0016021(integral component of membrane);…	-
hsa-miR-27a-3p_1ss21CT	XM_019063047.1	109045204	LOC109045204	PREDICTED: insulin receptor substrate 2-B-like isoform X1 [Cyprinus carpio]	67	-16.18	1	1	2	GO:0005158(insulin receptor binding);GO:0005829(cytosol);GO:0005886(plasma membrane);GO:0008286(insulin receptor signaling pathway);GO:0019216(regulation of lipid metabolic process);GO:0043548(phosphatidylinositol 3-kinase binding)	04068(FoxO signaling pathway);04140(Autophagy - animal);04910(Insulin signaling pathway);04920(Adipocytokine signaling pathway)
hsa-miR-27a-3p_1ss21CT	XM_019063049.1	109045204	LOC109045204	PREDICTED: insulin receptor substrate 2-B-like isoform X1 [Cyprinus carpio]	67	-16.18	1	1	2	GO:0005158(insulin receptor binding);GO:0005829(cytosol);GO:0005886(plasma membrane);GO:0008286(insulin receptor signaling pathway);GO:0019216(regulation of lipid metabolic process);GO:0043548(phosphatidylinositol 3-kinase binding)	04068(FoxO signaling pathway);04140(Autophagy - animal);04910(Insulin signaling pathway);04920(Adipocytokine signaling pathway)
ccr-mir-130a-p5	XM_019063050.1	109045205	LOC109045205	PREDICTED: LOW QUALITY PROTEIN: cysteine protease ATG4A-like [Cyprinus carpio]	91	-12.07	1	1	2	GO:0000045(autophagosome assembly);GO:0000422(autophagy of mitochondrion);GO:0004197(cysteine-type endopeptidase activity);GO:0005737(cytoplasm);GO:0005829(cytosol);GO:0006501(C-terminal protein lipidation);GO:0006508(proteolysis);GO:0006612(protein targeting to membrane);GO:0006914(autophagy);GO:0008233(peptidase activity);GO:0008234(cysteine-type peptidase activity);GO:0015031(protein transport…	04136(Autophagy - other);04140(Autophagy - animal)
mmu-let-7j_1ss8TG	XM_019063050.1	109045205	LOC109045205	PREDICTED: LOW QUALITY PROTEIN: cysteine protease ATG4A-like [Cyprinus carpio]	63	-18.31	1	1	2	GO:0000045(autophagosome assembly);GO:0000422(autophagy of mitochondrion);GO:0004197(cysteine-type endopeptidase activity);GO:0005737(cytoplasm);GO:0005829(cytosol);GO:0006501(C-terminal protein lipidation);GO:0006508(proteolysis);GO:0006612(protein targeting to membrane);GO:0006914(autophagy);GO:0008233(peptidase activity);GO:0008234(cysteine-type peptidase activity);GO:0015031(protein transport…	04136(Autophagy - other);04140(Autophagy - animal)
dre-miR-22b-5p_R-1	XM_019063055.1	109045208	LOC109045208	PREDICTED: polypeptide N-acetylgalactosaminyltransferase 10-like [Sinocyclocheilus anshuiensis]	81	-34.36	1	1	2	GO:0000139(Golgi membrane);GO:0004653(polypeptide N-acetylgalactosaminyltransferase activity);GO:0016021(integral component of membrane);GO:0016266(O-glycan processing);GO:0030246(carbohydrate binding)	00512(Mucin type O-glycan biosynthesis);00514(Other types of O-glycan biosynthesis);01100(Metabolic pathways)
aca-miR-30a-3p_R+1_1ss22CT	XM_019063058.1	109045212	LOC109045212	PREDICTED: retinol dehydrogenase 12-like [Cyprinus carpio]	65	-12.88	1	1	2	GO:0005575(cellular_component);GO:0016491(oxidoreductase activity)	-
ccr-miR-7133	XM_019063058.1	109045212	LOC109045212	PREDICTED: retinol dehydrogenase 12-like [Cyprinus carpio]	65	-10.48	1	1	2	GO:0005575(cellular_component);GO:0016491(oxidoreductase activity)	-
dre-miR-30e-3p	XM_019063058.1	109045212	LOC109045212	PREDICTED: retinol dehydrogenase 12-like [Cyprinus carpio]	65	-12.88	1	1	2	GO:0005575(cellular_component);GO:0016491(oxidoreductase activity)	-
gmo-miR-30e-3p_R+1	XM_019063058.1	109045212	LOC109045212	PREDICTED: retinol dehydrogenase 12-like [Cyprinus carpio]	65	-12.88	1	1	2	GO:0005575(cellular_component);GO:0016491(oxidoreductase activity)	-
mmu-miR-21c_R-2_1ss19CA	XM_019063058.1	109045212	LOC109045212	PREDICTED: retinol dehydrogenase 12-like [Cyprinus carpio]	56	-12.37	1	1	2	GO:0005575(cellular_component);GO:0016491(oxidoreductase activity)	-
ssa-miR-27c-5p_R+1	XM_019063058.1	109045212	LOC109045212	PREDICTED: retinol dehydrogenase 12-like [Cyprinus carpio]	89	-17.26	1	1	2	GO:0005575(cellular_component);GO:0016491(oxidoreductase activity)	-
ssa-miR-30c-3p	XM_019063058.1	109045212	LOC109045212	PREDICTED: retinol dehydrogenase 12-like [Cyprinus carpio]	65	-12.88	1	1	2	GO:0005575(cellular_component);GO:0016491(oxidoreductase activity)	-
PC-3p-6237_134	XM_019063068.1	109045220	LOC109045220	PREDICTED: LOW QUALITY PROTEIN: bis(5'-nucleosyl)-tetraphosphatase [asymmetrical]-like [Cyprinus carpio]	99	-20.02	1	1	2	GO:0005575(cellular_component);GO:0008796(bis(5'-nucleosyl)-tetraphosphatase activity);GO:0016787(hydrolase activity)	00230(Purine metabolism);00240(Pyrimidine metabolism);01100(Metabolic pathways)
ssa-miR-27c-5p_R+1	XM_019063068.1	109045220	LOC109045220	PREDICTED: LOW QUALITY PROTEIN: bis(5'-nucleosyl)-tetraphosphatase [asymmetrical]-like [Cyprinus carpio]	76	-34.31	1	1	2	GO:0005575(cellular_component);GO:0008796(bis(5'-nucleosyl)-tetraphosphatase activity);GO:0016787(hydrolase activity)	00230(Purine metabolism);00240(Pyrimidine metabolism);01100(Metabolic pathways)
PC-5p-17929_38	XM_019063086.1	109045228	LOC109045228	PREDICTED: LOW QUALITY PROTEIN: insulin receptor substrate 1-B-like [Cyprinus carpio]	50	-23.24	1	1	2	GO:0005158(insulin receptor binding);GO:0005829(cytosol);GO:0005886(plasma membrane);GO:0008286(insulin receptor signaling pathway);GO:0019216(regulation of lipid metabolic process);GO:0043548(phosphatidylinositol 3-kinase binding)	04068(FoxO signaling pathway);04140(Autophagy - animal);04150(mTOR signaling pathway);04910(Insulin signaling pathway);04920(Adipocytokine signaling pathway)
gmo-miR-11202-5p_1ss7TC	XM_019063086.1	109045228	LOC109045228	PREDICTED: LOW QUALITY PROTEIN: insulin receptor substrate 1-B-like [Cyprinus carpio]	59	-30.46	1	1	2	GO:0005158(insulin receptor binding);GO:0005829(cytosol);GO:0005886(plasma membrane);GO:0008286(insulin receptor signaling pathway);GO:0019216(regulation of lipid metabolic process);GO:0043548(phosphatidylinositol 3-kinase binding)	04068(FoxO signaling pathway);04140(Autophagy - animal);04150(mTOR signaling pathway);04910(Insulin signaling pathway);04920(Adipocytokine signaling pathway)
oni-miR-7550	XM_019063086.1	109045228	LOC109045228	PREDICTED: LOW QUALITY PROTEIN: insulin receptor substrate 1-B-like [Cyprinus carpio]	59	-31.08	1	1	2	GO:0005158(insulin receptor binding);GO:0005829(cytosol);GO:0005886(plasma membrane);GO:0008286(insulin receptor signaling pathway);GO:0019216(regulation of lipid metabolic process);GO:0043548(phosphatidylinositol 3-kinase binding)	04068(FoxO signaling pathway);04140(Autophagy - animal);04150(mTOR signaling pathway);04910(Insulin signaling pathway);04920(Adipocytokine signaling pathway)
hsa-miR-27a-3p_1ss21CT	XM_019063087.1	109045229	LOC109045229	PREDICTED: LOW QUALITY PROTEIN: DNA-directed RNA polymerase III subunit RPC9-like [Cyprinus carpio]	81	-15.15	1	1	2	GO:0000166(nucleotide binding);GO:0001056(RNA polymerase III activity);GO:0003824(catalytic activity);GO:0003899(DNA-directed 5'-3' RNA polymerase activity);GO:0005666(DNA-directed RNA polymerase III complex);GO:0006351(transcription, DNA-templated);GO:0006384(transcription initiation from RNA polymerase III promoter);GO:0044237(cellular metabolic process);GO:0061484(hematopoietic stem cell homeo…	-
PC-3p-3019_338	XM_019063088.1	109045230	LOC109045230	PREDICTED: hydroperoxide isomerase ALOXE3-like [Cyprinus carpio]	57	-13.64	1	1	2	GO:0005506(iron ion binding);GO:0005575(cellular_component);GO:0016165(linoleate 13S-lipoxygenase activity);GO:0016491(oxidoreductase activity);GO:0016702(oxidoreductase activity, acting on single donors with incorporation of molecular oxygen, incorporation of two atoms of oxygen);GO:0046872(metal ion binding);GO:0051213(dioxygenase activity);GO:0055114(oxidation-reduction process)	00590(Arachidonic acid metabolism);01100(Metabolic pathways)
gmo-miR-301a-5p	XM_019063088.1	109045230	LOC109045230	PREDICTED: hydroperoxide isomerase ALOXE3-like [Cyprinus carpio]	85	-20.39	1	1	2	GO:0005506(iron ion binding);GO:0005575(cellular_component);GO:0016165(linoleate 13S-lipoxygenase activity);GO:0016491(oxidoreductase activity);GO:0016702(oxidoreductase activity, acting on single donors with incorporation of molecular oxygen, incorporation of two atoms of oxygen);GO:0046872(metal ion binding);GO:0051213(dioxygenase activity);GO:0055114(oxidation-reduction process)	00590(Arachidonic acid metabolism);01100(Metabolic pathways)
PC-3p-3019_338	XM_019063089.1	109045230	LOC109045230	PREDICTED: hydroperoxide isomerase ALOXE3-like [Cyprinus carpio]	57	-13.64	1	1	2	GO:0005506(iron ion binding);GO:0005575(cellular_component);GO:0016165(linoleate 13S-lipoxygenase activity);GO:0016491(oxidoreductase activity);GO:0016702(oxidoreductase activity, acting on single donors with incorporation of molecular oxygen, incorporation of two atoms of oxygen);GO:0046872(metal ion binding);GO:0051213(dioxygenase activity);GO:0055114(oxidation-reduction process)	00590(Arachidonic acid metabolism);01100(Metabolic pathways)
gmo-miR-301a-5p	XM_019063089.1	109045230	LOC109045230	PREDICTED: hydroperoxide isomerase ALOXE3-like [Cyprinus carpio]	85	-20.39	1	1	2	GO:0005506(iron ion binding);GO:0005575(cellular_component);GO:0016165(linoleate 13S-lipoxygenase activity);GO:0016491(oxidoreductase activity);GO:0016702(oxidoreductase activity, acting on single donors with incorporation of molecular oxygen, incorporation of two atoms of oxygen);GO:0046872(metal ion binding);GO:0051213(dioxygenase activity);GO:0055114(oxidation-reduction process)	00590(Arachidonic acid metabolism);01100(Metabolic pathways)
ipu-mir-16b-p3_1ss11TA	XM_019063090.1	109045232	LOC109045232	PREDICTED: protein-tyrosine sulfotransferase 1-like [Cyprinus carpio]	58	-10.49	1	1	2	GO:0005794(Golgi apparatus);GO:0006478(peptidyl-tyrosine sulfation);GO:0008476(protein-tyrosine sulfotransferase activity);GO:0016020(membrane);GO:0016021(integral component of membrane);GO:0016740(transferase activity)	-
aca-miR-30a-3p_R+1_1ss22CT	XM_019063091.1	109045233	LOC109045233	PREDICTED: LOW QUALITY PROTEIN: beta-galactoside alpha-2,6-sialyltransferase 1-like [Cyprinus carpio]	59	-25.13	1	1	2	GO:0000139(Golgi membrane);GO:0003835(beta-galactoside alpha-2,6-sialyltransferase activity);GO:0006486(protein glycosylation);GO:0008373(sialyltransferase activity);GO:0009311(oligosaccharide metabolic process);GO:0016740(transferase activity);GO:0016757(transferase activity, transferring glycosyl groups);GO:0018279(protein N-linked glycosylation via asparagine)	00510(N-Glycan biosynthesis);00514(Other types of O-glycan biosynthesis);01100(Metabolic pathways)
dre-miR-30e-3p	XM_019063091.1	109045233	LOC109045233	PREDICTED: LOW QUALITY PROTEIN: beta-galactoside alpha-2,6-sialyltransferase 1-like [Cyprinus carpio]	59	-25.25	1	1	2	GO:0000139(Golgi membrane);GO:0003835(beta-galactoside alpha-2,6-sialyltransferase activity);GO:0006486(protein glycosylation);GO:0008373(sialyltransferase activity);GO:0009311(oligosaccharide metabolic process);GO:0016740(transferase activity);GO:0016757(transferase activity, transferring glycosyl groups);GO:0018279(protein N-linked glycosylation via asparagine)	00510(N-Glycan biosynthesis);00514(Other types of O-glycan biosynthesis);01100(Metabolic pathways)
gmo-miR-301a-5p	XM_019063091.1	109045233	LOC109045233	PREDICTED: LOW QUALITY PROTEIN: beta-galactoside alpha-2,6-sialyltransferase 1-like [Cyprinus carpio]	71	-11.42	1	1	2	GO:0000139(Golgi membrane);GO:0003835(beta-galactoside alpha-2,6-sialyltransferase activity);GO:0006486(protein glycosylation);GO:0008373(sialyltransferase activity);GO:0009311(oligosaccharide metabolic process);GO:0016740(transferase activity);GO:0016757(transferase activity, transferring glycosyl groups);GO:0018279(protein N-linked glycosylation via asparagine)	00510(N-Glycan biosynthesis);00514(Other types of O-glycan biosynthesis);01100(Metabolic pathways)
gmo-miR-30e-3p_R+1	XM_019063091.1	109045233	LOC109045233	PREDICTED: LOW QUALITY PROTEIN: beta-galactoside alpha-2,6-sialyltransferase 1-like [Cyprinus carpio]	59	-25.25	1	1	2	GO:0000139(Golgi membrane);GO:0003835(beta-galactoside alpha-2,6-sialyltransferase activity);GO:0006486(protein glycosylation);GO:0008373(sialyltransferase activity);GO:0009311(oligosaccharide metabolic process);GO:0016740(transferase activity);GO:0016757(transferase activity, transferring glycosyl groups);GO:0018279(protein N-linked glycosylation via asparagine)	00510(N-Glycan biosynthesis);00514(Other types of O-glycan biosynthesis);01100(Metabolic pathways)
hsa-miR-454-3p_R+1	XM_019063091.1	109045233	LOC109045233	PREDICTED: LOW QUALITY PROTEIN: beta-galactoside alpha-2,6-sialyltransferase 1-like [Cyprinus carpio]	91	-14.1	1	1	2	GO:0000139(Golgi membrane);GO:0003835(beta-galactoside alpha-2,6-sialyltransferase activity);GO:0006486(protein glycosylation);GO:0008373(sialyltransferase activity);GO:0009311(oligosaccharide metabolic process);GO:0016740(transferase activity);GO:0016757(transferase activity, transferring glycosyl groups);GO:0018279(protein N-linked glycosylation via asparagine)	00510(N-Glycan biosynthesis);00514(Other types of O-glycan biosynthesis);01100(Metabolic pathways)
ssa-miR-30c-3p	XM_019063091.1	109045233	LOC109045233	PREDICTED: LOW QUALITY PROTEIN: beta-galactoside alpha-2,6-sialyltransferase 1-like [Cyprinus carpio]	59	-25.25	1	1	2	GO:0000139(Golgi membrane);GO:0003835(beta-galactoside alpha-2,6-sialyltransferase activity);GO:0006486(protein glycosylation);GO:0008373(sialyltransferase activity);GO:0009311(oligosaccharide metabolic process);GO:0016740(transferase activity);GO:0016757(transferase activity, transferring glycosyl groups);GO:0018279(protein N-linked glycosylation via asparagine)	00510(N-Glycan biosynthesis);00514(Other types of O-glycan biosynthesis);01100(Metabolic pathways)
ccr-miR-7133	XM_019063094.1	109045236	LOC109045236	PREDICTED: plasminogen activator inhibitor 1 RNA-binding protein-like [Cyprinus carpio]	81	-17.01	1	1	2	GO:0003730(mRNA 3'-UTR binding);GO:0005575(cellular_component);GO:0008150(biological_process)	-
ccr-mir-122-p5_1ss4TC	XM_019063095.1	109045237	LOC109045237	PREDICTED: zinc finger protein 345-like isoform X2 [Cyprinus carpio]	98	-18.85	1	1	2	GO:0003676(nucleic acid binding);GO:0046872(metal ion binding)	-
ccr-mir-122-p5_1ss4TC	XM_019063096.1	109045237	LOC109045237	PREDICTED: zinc finger protein 345-like isoform X2 [Cyprinus carpio]	98	-18.85	1	1	2	GO:0003676(nucleic acid binding);GO:0046872(metal ion binding)	-
PC-3p-6237_134	XM_019063097.1	109045238	pde6b	PREDICTED: rod cGMP-specific 3',5'-cyclic phosphodiesterase subunit beta isoform X2 [Cyprinus carpio]	77	-18.35	1	1	2	GO:0004114(3',5'-cyclic-nucleotide phosphodiesterase activity);GO:0007165(signal transduction);GO:0008081(phosphoric diester hydrolase activity);GO:0016787(hydrolase activity);GO:0046872(metal ion binding)	00230(Purine metabolism);01100(Metabolic pathways);04744(Phototransduction)
PC-5p-10768_71	XM_019063097.1	109045238	pde6b	PREDICTED: rod cGMP-specific 3',5'-cyclic phosphodiesterase subunit beta isoform X2 [Cyprinus carpio]	51	-13.64	1	1	2	GO:0004114(3',5'-cyclic-nucleotide phosphodiesterase activity);GO:0007165(signal transduction);GO:0008081(phosphoric diester hydrolase activity);GO:0016787(hydrolase activity);GO:0046872(metal ion binding)	00230(Purine metabolism);01100(Metabolic pathways);04744(Phototransduction)
ssa-miR-146d-5p	XM_019063097.1	109045238	pde6b	PREDICTED: rod cGMP-specific 3',5'-cyclic phosphodiesterase subunit beta isoform X2 [Cyprinus carpio]	76	-17.93	1	1	2	GO:0004114(3',5'-cyclic-nucleotide phosphodiesterase activity);GO:0007165(signal transduction);GO:0008081(phosphoric diester hydrolase activity);GO:0016787(hydrolase activity);GO:0046872(metal ion binding)	00230(Purine metabolism);01100(Metabolic pathways);04744(Phototransduction)
PC-3p-6237_134	XM_019063098.1	109045238	pde6b	PREDICTED: rod cGMP-specific 3',5'-cyclic phosphodiesterase subunit beta isoform X2 [Cyprinus carpio]	77	-18.35	1	1	2	GO:0004114(3',5'-cyclic-nucleotide phosphodiesterase activity);GO:0007165(signal transduction);GO:0008081(phosphoric diester hydrolase activity);GO:0016787(hydrolase activity);GO:0046872(metal ion binding)	00230(Purine metabolism);01100(Metabolic pathways);04744(Phototransduction)
PC-5p-10768_71	XM_019063098.1	109045238	pde6b	PREDICTED: rod cGMP-specific 3',5'-cyclic phosphodiesterase subunit beta isoform X2 [Cyprinus carpio]	51	-13.64	1	1	2	GO:0004114(3',5'-cyclic-nucleotide phosphodiesterase activity);GO:0007165(signal transduction);GO:0008081(phosphoric diester hydrolase activity);GO:0016787(hydrolase activity);GO:0046872(metal ion binding)	00230(Purine metabolism);01100(Metabolic pathways);04744(Phototransduction)
ssa-miR-146d-5p	XM_019063098.1	109045238	pde6b	PREDICTED: rod cGMP-specific 3',5'-cyclic phosphodiesterase subunit beta isoform X2 [Cyprinus carpio]	76	-17.93	1	1	2	GO:0004114(3',5'-cyclic-nucleotide phosphodiesterase activity);GO:0007165(signal transduction);GO:0008081(phosphoric diester hydrolase activity);GO:0016787(hydrolase activity);GO:0046872(metal ion binding)	00230(Purine metabolism);01100(Metabolic pathways);04744(Phototransduction)
dre-miR-199-5p	XM_019063102.1	109045243	slc26a1	PREDICTED: sulfate anion transporter 1 [Cyprinus carpio]	91	-14.06	1	1	2	GO:0005254(chloride channel activity);GO:0005887(integral component of plasma membrane);GO:0006811(ion transport);GO:0006821(chloride transport);GO:0008271(secondary active sulfate transmembrane transporter activity);GO:0008272(sulfate transport);GO:0015106(bicarbonate transmembrane transporter activity);GO:0015108(chloride transmembrane transporter activity);GO:0015116(sulfate transmembrane tran…	-
dre-miR-22b-5p_R-1	XM_019063102.1	109045243	slc26a1	PREDICTED: sulfate anion transporter 1 [Cyprinus carpio]	99	-14.16	1	1	2	GO:0005254(chloride channel activity);GO:0005887(integral component of plasma membrane);GO:0006811(ion transport);GO:0006821(chloride transport);GO:0008271(secondary active sulfate transmembrane transporter activity);GO:0008272(sulfate transport);GO:0015106(bicarbonate transmembrane transporter activity);GO:0015108(chloride transmembrane transporter activity);GO:0015116(sulfate transmembrane tran…	-
gmo-miR-199-5p_R+1	XM_019063102.1	109045243	slc26a1	PREDICTED: sulfate anion transporter 1 [Cyprinus carpio]	91	-14.06	1	1	2	GO:0005254(chloride channel activity);GO:0005887(integral component of plasma membrane);GO:0006811(ion transport);GO:0006821(chloride transport);GO:0008271(secondary active sulfate transmembrane transporter activity);GO:0008272(sulfate transport);GO:0015106(bicarbonate transmembrane transporter activity);GO:0015108(chloride transmembrane transporter activity);GO:0015116(sulfate transmembrane tran…	-
ipu-miR-199a-5p	XM_019063102.1	109045243	slc26a1	PREDICTED: sulfate anion transporter 1 [Cyprinus carpio]	91	-14.06	1	1	2	GO:0005254(chloride channel activity);GO:0005887(integral component of plasma membrane);GO:0006811(ion transport);GO:0006821(chloride transport);GO:0008271(secondary active sulfate transmembrane transporter activity);GO:0008272(sulfate transport);GO:0015106(bicarbonate transmembrane transporter activity);GO:0015108(chloride transmembrane transporter activity);GO:0015116(sulfate transmembrane tran…	-
ola-miR-199a-5p_R+2	XM_019063102.1	109045243	slc26a1	PREDICTED: sulfate anion transporter 1 [Cyprinus carpio]	91	-14.9	1	1	2	GO:0005254(chloride channel activity);GO:0005887(integral component of plasma membrane);GO:0006811(ion transport);GO:0006821(chloride transport);GO:0008271(secondary active sulfate transmembrane transporter activity);GO:0008272(sulfate transport);GO:0015106(bicarbonate transmembrane transporter activity);GO:0015108(chloride transmembrane transporter activity);GO:0015116(sulfate transmembrane tran…	-
dre-miR-16b	XM_019063106.1	109045247	LOC109045247	PREDICTED: P2Y purinoceptor 1-like [Cyprinus carpio]	62	-13.98	1	1	2	GO:0004930(G-protein coupled receptor activity);GO:0007186(G-protein coupled receptor signaling pathway);GO:0016020(membrane);GO:0016021(integral component of membrane)	04080(Neuroactive ligand-receptor interaction)
dre-miR-16c-5p_1ss9TC	XM_019063106.1	109045247	LOC109045247	PREDICTED: P2Y purinoceptor 1-like [Cyprinus carpio]	62	-13.98	1	1	2	GO:0004930(G-protein coupled receptor activity);GO:0007186(G-protein coupled receptor signaling pathway);GO:0016020(membrane);GO:0016021(integral component of membrane)	04080(Neuroactive ligand-receptor interaction)
ipu-miR-16b	XM_019063106.1	109045247	LOC109045247	PREDICTED: P2Y purinoceptor 1-like [Cyprinus carpio]	62	-13.98	1	1	2	GO:0004930(G-protein coupled receptor activity);GO:0007186(G-protein coupled receptor signaling pathway);GO:0016020(membrane);GO:0016021(integral component of membrane)	04080(Neuroactive ligand-receptor interaction)
dre-miR-429b_R-1_1ss9CT	XM_019063109.1	109045250	LOC109045250	PREDICTED: uncharacterized protein LOC109045250 [Cyprinus carpio]	97	-11.61	1	1	2	GO:0005102(receptor binding);GO:0006955(immune response);GO:0009986(cell surface);GO:0016020(membrane);GO:0016021(integral component of membrane)	-
dre-miR-92a-2-5p	XM_019063114.1	109045256	LOC109045256	PREDICTED: interleukin-10 receptor subunit beta-like isoform X2 [Cyprinus carpio]	51	-23.47	1	1	2	GO:0004896(cytokine receptor activity);GO:0005886(plasma membrane);GO:0016020(membrane);GO:0016021(integral component of membrane)	-
gmo-miR-20a-2-3p_2ss7GA19AC	XM_019063114.1	109045256	LOC109045256	PREDICTED: interleukin-10 receptor subunit beta-like isoform X2 [Cyprinus carpio]	86	-16.7	1	1	2	GO:0004896(cytokine receptor activity);GO:0005886(plasma membrane);GO:0016020(membrane);GO:0016021(integral component of membrane)	-
ccr-miR-140-5p	XM_019063116.1	109045261	LOC109045261	PREDICTED: prostaglandin F2 receptor negative regulator-like [Cyprinus carpio]	69	-32.1	1	1	2	GO:0005886(plasma membrane);GO:0016020(membrane);GO:0016021(integral component of membrane)	-
hsa-miR-27a-3p_1ss21CT	XM_019063116.1	109045261	LOC109045261	PREDICTED: prostaglandin F2 receptor negative regulator-like [Cyprinus carpio]	82	-16.87	1	1	2	GO:0005886(plasma membrane);GO:0016020(membrane);GO:0016021(integral component of membrane)	-
ipu-mir-16b-p3_1ss11TA	XM_019063116.1	109045261	LOC109045261	PREDICTED: prostaglandin F2 receptor negative regulator-like [Cyprinus carpio]	68	-23.06	1	1	2	GO:0005886(plasma membrane);GO:0016020(membrane);GO:0016021(integral component of membrane)	-
ccr-mir-26a-p3	XM_019063120.1	109045264	LOC109045264	PREDICTED: S-phase kinase-associated protein 2-like isoform X2 [Cyprinus carpio]	87	-10.16	1	1	2	GO:0000082(G1/S transition of mitotic cell cycle);GO:0000086(G2/M transition of mitotic cell cycle);GO:0000209(protein polyubiquitination);GO:0005730(nucleolus);GO:0005737(cytoplasm);GO:0006511(ubiquitin-dependent protein catabolic process);GO:0019005(SCF ubiquitin ligase complex);GO:0033148(positive regulation of intracellular estrogen receptor signaling pathway);GO:0042802(identical protein bin…	04068(FoxO signaling pathway);04110(Cell cycle);04120(Ubiquitin mediated proteolysis);04150(mTOR signaling pathway)
dre-let-7a-2-p3	XM_019063120.1	109045264	LOC109045264	PREDICTED: S-phase kinase-associated protein 2-like isoform X2 [Cyprinus carpio]	97	-11.91	1	1	2	GO:0000082(G1/S transition of mitotic cell cycle);GO:0000086(G2/M transition of mitotic cell cycle);GO:0000209(protein polyubiquitination);GO:0005730(nucleolus);GO:0005737(cytoplasm);GO:0006511(ubiquitin-dependent protein catabolic process);GO:0019005(SCF ubiquitin ligase complex);GO:0033148(positive regulation of intracellular estrogen receptor signaling pathway);GO:0042802(identical protein bin…	04068(FoxO signaling pathway);04110(Cell cycle);04120(Ubiquitin mediated proteolysis);04150(mTOR signaling pathway)
dre-miR-92a-3p	XM_019063120.1	109045264	LOC109045264	PREDICTED: S-phase kinase-associated protein 2-like isoform X2 [Cyprinus carpio]	51	-13.62	1	1	2	GO:0000082(G1/S transition of mitotic cell cycle);GO:0000086(G2/M transition of mitotic cell cycle);GO:0000209(protein polyubiquitination);GO:0005730(nucleolus);GO:0005737(cytoplasm);GO:0006511(ubiquitin-dependent protein catabolic process);GO:0019005(SCF ubiquitin ligase complex);GO:0033148(positive regulation of intracellular estrogen receptor signaling pathway);GO:0042802(identical protein bin…	04068(FoxO signaling pathway);04110(Cell cycle);04120(Ubiquitin mediated proteolysis);04150(mTOR signaling pathway)
gmo-let-7d-3p_R+2_1ss12TC	XM_019063120.1	109045264	LOC109045264	PREDICTED: S-phase kinase-associated protein 2-like isoform X2 [Cyprinus carpio]	97	-11.91	1	1	2	GO:0000082(G1/S transition of mitotic cell cycle);GO:0000086(G2/M transition of mitotic cell cycle);GO:0000209(protein polyubiquitination);GO:0005730(nucleolus);GO:0005737(cytoplasm);GO:0006511(ubiquitin-dependent protein catabolic process);GO:0019005(SCF ubiquitin ligase complex);GO:0033148(positive regulation of intracellular estrogen receptor signaling pathway);GO:0042802(identical protein bin…	04068(FoxO signaling pathway);04110(Cell cycle);04120(Ubiquitin mediated proteolysis);04150(mTOR signaling pathway)
ola-miR-92a_R+1	XM_019063120.1	109045264	LOC109045264	PREDICTED: S-phase kinase-associated protein 2-like isoform X2 [Cyprinus carpio]	51	-13.62	1	1	2	GO:0000082(G1/S transition of mitotic cell cycle);GO:0000086(G2/M transition of mitotic cell cycle);GO:0000209(protein polyubiquitination);GO:0005730(nucleolus);GO:0005737(cytoplasm);GO:0006511(ubiquitin-dependent protein catabolic process);GO:0019005(SCF ubiquitin ligase complex);GO:0033148(positive regulation of intracellular estrogen receptor signaling pathway);GO:0042802(identical protein bin…	04068(FoxO signaling pathway);04110(Cell cycle);04120(Ubiquitin mediated proteolysis);04150(mTOR signaling pathway)
ola-miR-92a_R+2	XM_019063120.1	109045264	LOC109045264	PREDICTED: S-phase kinase-associated protein 2-like isoform X2 [Cyprinus carpio]	50	-13.62	1	1	2	GO:0000082(G1/S transition of mitotic cell cycle);GO:0000086(G2/M transition of mitotic cell cycle);GO:0000209(protein polyubiquitination);GO:0005730(nucleolus);GO:0005737(cytoplasm);GO:0006511(ubiquitin-dependent protein catabolic process);GO:0019005(SCF ubiquitin ligase complex);GO:0033148(positive regulation of intracellular estrogen receptor signaling pathway);GO:0042802(identical protein bin…	04068(FoxO signaling pathway);04110(Cell cycle);04120(Ubiquitin mediated proteolysis);04150(mTOR signaling pathway)
oni-let-7a-1-p3	XM_019063120.1	109045264	LOC109045264	PREDICTED: S-phase kinase-associated protein 2-like isoform X2 [Cyprinus carpio]	97	-11.91	1	1	2	GO:0000082(G1/S transition of mitotic cell cycle);GO:0000086(G2/M transition of mitotic cell cycle);GO:0000209(protein polyubiquitination);GO:0005730(nucleolus);GO:0005737(cytoplasm);GO:0006511(ubiquitin-dependent protein catabolic process);GO:0019005(SCF ubiquitin ligase complex);GO:0033148(positive regulation of intracellular estrogen receptor signaling pathway);GO:0042802(identical protein bin…	04068(FoxO signaling pathway);04110(Cell cycle);04120(Ubiquitin mediated proteolysis);04150(mTOR signaling pathway)
ccr-mir-26a-p3	XM_019063121.1	109045264	LOC109045264	PREDICTED: S-phase kinase-associated protein 2-like isoform X2 [Cyprinus carpio]	87	-10.16	1	1	2	GO:0000082(G1/S transition of mitotic cell cycle);GO:0000086(G2/M transition of mitotic cell cycle);GO:0000209(protein polyubiquitination);GO:0005730(nucleolus);GO:0005737(cytoplasm);GO:0006511(ubiquitin-dependent protein catabolic process);GO:0019005(SCF ubiquitin ligase complex);GO:0033148(positive regulation of intracellular estrogen receptor signaling pathway);GO:0042802(identical protein bin…	04068(FoxO signaling pathway);04110(Cell cycle);04120(Ubiquitin mediated proteolysis);04150(mTOR signaling pathway)
dre-let-7a-2-p3	XM_019063121.1	109045264	LOC109045264	PREDICTED: S-phase kinase-associated protein 2-like isoform X2 [Cyprinus carpio]	97	-11.91	1	1	2	GO:0000082(G1/S transition of mitotic cell cycle);GO:0000086(G2/M transition of mitotic cell cycle);GO:0000209(protein polyubiquitination);GO:0005730(nucleolus);GO:0005737(cytoplasm);GO:0006511(ubiquitin-dependent protein catabolic process);GO:0019005(SCF ubiquitin ligase complex);GO:0033148(positive regulation of intracellular estrogen receptor signaling pathway);GO:0042802(identical protein bin…	04068(FoxO signaling pathway);04110(Cell cycle);04120(Ubiquitin mediated proteolysis);04150(mTOR signaling pathway)
dre-miR-92a-3p	XM_019063121.1	109045264	LOC109045264	PREDICTED: S-phase kinase-associated protein 2-like isoform X2 [Cyprinus carpio]	51	-13.62	1	1	2	GO:0000082(G1/S transition of mitotic cell cycle);GO:0000086(G2/M transition of mitotic cell cycle);GO:0000209(protein polyubiquitination);GO:0005730(nucleolus);GO:0005737(cytoplasm);GO:0006511(ubiquitin-dependent protein catabolic process);GO:0019005(SCF ubiquitin ligase complex);GO:0033148(positive regulation of intracellular estrogen receptor signaling pathway);GO:0042802(identical protein bin…	04068(FoxO signaling pathway);04110(Cell cycle);04120(Ubiquitin mediated proteolysis);04150(mTOR signaling pathway)
gmo-let-7d-3p_R+2_1ss12TC	XM_019063121.1	109045264	LOC109045264	PREDICTED: S-phase kinase-associated protein 2-like isoform X2 [Cyprinus carpio]	97	-11.91	1	1	2	GO:0000082(G1/S transition of mitotic cell cycle);GO:0000086(G2/M transition of mitotic cell cycle);GO:0000209(protein polyubiquitination);GO:0005730(nucleolus);GO:0005737(cytoplasm);GO:0006511(ubiquitin-dependent protein catabolic process);GO:0019005(SCF ubiquitin ligase complex);GO:0033148(positive regulation of intracellular estrogen receptor signaling pathway);GO:0042802(identical protein bin…	04068(FoxO signaling pathway);04110(Cell cycle);04120(Ubiquitin mediated proteolysis);04150(mTOR signaling pathway)
ola-miR-92a_R+1	XM_019063121.1	109045264	LOC109045264	PREDICTED: S-phase kinase-associated protein 2-like isoform X2 [Cyprinus carpio]	51	-13.62	1	1	2	GO:0000082(G1/S transition of mitotic cell cycle);GO:0000086(G2/M transition of mitotic cell cycle);GO:0000209(protein polyubiquitination);GO:0005730(nucleolus);GO:0005737(cytoplasm);GO:0006511(ubiquitin-dependent protein catabolic process);GO:0019005(SCF ubiquitin ligase complex);GO:0033148(positive regulation of intracellular estrogen receptor signaling pathway);GO:0042802(identical protein bin…	04068(FoxO signaling pathway);04110(Cell cycle);04120(Ubiquitin mediated proteolysis);04150(mTOR signaling pathway)
ola-miR-92a_R+2	XM_019063121.1	109045264	LOC109045264	PREDICTED: S-phase kinase-associated protein 2-like isoform X2 [Cyprinus carpio]	50	-13.62	1	1	2	GO:0000082(G1/S transition of mitotic cell cycle);GO:0000086(G2/M transition of mitotic cell cycle);GO:0000209(protein polyubiquitination);GO:0005730(nucleolus);GO:0005737(cytoplasm);GO:0006511(ubiquitin-dependent protein catabolic process);GO:0019005(SCF ubiquitin ligase complex);GO:0033148(positive regulation of intracellular estrogen receptor signaling pathway);GO:0042802(identical protein bin…	04068(FoxO signaling pathway);04110(Cell cycle);04120(Ubiquitin mediated proteolysis);04150(mTOR signaling pathway)
oni-let-7a-1-p3	XM_019063121.1	109045264	LOC109045264	PREDICTED: S-phase kinase-associated protein 2-like isoform X2 [Cyprinus carpio]	97	-11.91	1	1	2	GO:0000082(G1/S transition of mitotic cell cycle);GO:0000086(G2/M transition of mitotic cell cycle);GO:0000209(protein polyubiquitination);GO:0005730(nucleolus);GO:0005737(cytoplasm);GO:0006511(ubiquitin-dependent protein catabolic process);GO:0019005(SCF ubiquitin ligase complex);GO:0033148(positive regulation of intracellular estrogen receptor signaling pathway);GO:0042802(identical protein bin…	04068(FoxO signaling pathway);04110(Cell cycle);04120(Ubiquitin mediated proteolysis);04150(mTOR signaling pathway)
ccr-mir-26a-p3	XM_019063122.1	109045264	LOC109045264	PREDICTED: S-phase kinase-associated protein 2-like isoform X2 [Cyprinus carpio]	87	-10.16	1	1	2	GO:0000082(G1/S transition of mitotic cell cycle);GO:0000086(G2/M transition of mitotic cell cycle);GO:0000209(protein polyubiquitination);GO:0005730(nucleolus);GO:0005737(cytoplasm);GO:0006511(ubiquitin-dependent protein catabolic process);GO:0019005(SCF ubiquitin ligase complex);GO:0033148(positive regulation of intracellular estrogen receptor signaling pathway);GO:0042802(identical protein bin…	04068(FoxO signaling pathway);04110(Cell cycle);04120(Ubiquitin mediated proteolysis);04150(mTOR signaling pathway)
dre-let-7a-2-p3	XM_019063122.1	109045264	LOC109045264	PREDICTED: S-phase kinase-associated protein 2-like isoform X2 [Cyprinus carpio]	97	-11.91	1	1	2	GO:0000082(G1/S transition of mitotic cell cycle);GO:0000086(G2/M transition of mitotic cell cycle);GO:0000209(protein polyubiquitination);GO:0005730(nucleolus);GO:0005737(cytoplasm);GO:0006511(ubiquitin-dependent protein catabolic process);GO:0019005(SCF ubiquitin ligase complex);GO:0033148(positive regulation of intracellular estrogen receptor signaling pathway);GO:0042802(identical protein bin…	04068(FoxO signaling pathway);04110(Cell cycle);04120(Ubiquitin mediated proteolysis);04150(mTOR signaling pathway)
dre-miR-92a-3p	XM_019063122.1	109045264	LOC109045264	PREDICTED: S-phase kinase-associated protein 2-like isoform X2 [Cyprinus carpio]	51	-13.62	1	1	2	GO:0000082(G1/S transition of mitotic cell cycle);GO:0000086(G2/M transition of mitotic cell cycle);GO:0000209(protein polyubiquitination);GO:0005730(nucleolus);GO:0005737(cytoplasm);GO:0006511(ubiquitin-dependent protein catabolic process);GO:0019005(SCF ubiquitin ligase complex);GO:0033148(positive regulation of intracellular estrogen receptor signaling pathway);GO:0042802(identical protein bin…	04068(FoxO signaling pathway);04110(Cell cycle);04120(Ubiquitin mediated proteolysis);04150(mTOR signaling pathway)
gmo-let-7d-3p_R+2_1ss12TC	XM_019063122.1	109045264	LOC109045264	PREDICTED: S-phase kinase-associated protein 2-like isoform X2 [Cyprinus carpio]	97	-11.91	1	1	2	GO:0000082(G1/S transition of mitotic cell cycle);GO:0000086(G2/M transition of mitotic cell cycle);GO:0000209(protein polyubiquitination);GO:0005730(nucleolus);GO:0005737(cytoplasm);GO:0006511(ubiquitin-dependent protein catabolic process);GO:0019005(SCF ubiquitin ligase complex);GO:0033148(positive regulation of intracellular estrogen receptor signaling pathway);GO:0042802(identical protein bin…	04068(FoxO signaling pathway);04110(Cell cycle);04120(Ubiquitin mediated proteolysis);04150(mTOR signaling pathway)
ola-miR-92a_R+1	XM_019063122.1	109045264	LOC109045264	PREDICTED: S-phase kinase-associated protein 2-like isoform X2 [Cyprinus carpio]	51	-13.62	1	1	2	GO:0000082(G1/S transition of mitotic cell cycle);GO:0000086(G2/M transition of mitotic cell cycle);GO:0000209(protein polyubiquitination);GO:0005730(nucleolus);GO:0005737(cytoplasm);GO:0006511(ubiquitin-dependent protein catabolic process);GO:0019005(SCF ubiquitin ligase complex);GO:0033148(positive regulation of intracellular estrogen receptor signaling pathway);GO:0042802(identical protein bin…	04068(FoxO signaling pathway);04110(Cell cycle);04120(Ubiquitin mediated proteolysis);04150(mTOR signaling pathway)
ola-miR-92a_R+2	XM_019063122.1	109045264	LOC109045264	PREDICTED: S-phase kinase-associated protein 2-like isoform X2 [Cyprinus carpio]	50	-13.62	1	1	2	GO:0000082(G1/S transition of mitotic cell cycle);GO:0000086(G2/M transition of mitotic cell cycle);GO:0000209(protein polyubiquitination);GO:0005730(nucleolus);GO:0005737(cytoplasm);GO:0006511(ubiquitin-dependent protein catabolic process);GO:0019005(SCF ubiquitin ligase complex);GO:0033148(positive regulation of intracellular estrogen receptor signaling pathway);GO:0042802(identical protein bin…	04068(FoxO signaling pathway);04110(Cell cycle);04120(Ubiquitin mediated proteolysis);04150(mTOR signaling pathway)
oni-let-7a-1-p3	XM_019063122.1	109045264	LOC109045264	PREDICTED: S-phase kinase-associated protein 2-like isoform X2 [Cyprinus carpio]	97	-11.91	1	1	2	GO:0000082(G1/S transition of mitotic cell cycle);GO:0000086(G2/M transition of mitotic cell cycle);GO:0000209(protein polyubiquitination);GO:0005730(nucleolus);GO:0005737(cytoplasm);GO:0006511(ubiquitin-dependent protein catabolic process);GO:0019005(SCF ubiquitin ligase complex);GO:0033148(positive regulation of intracellular estrogen receptor signaling pathway);GO:0042802(identical protein bin…	04068(FoxO signaling pathway);04110(Cell cycle);04120(Ubiquitin mediated proteolysis);04150(mTOR signaling pathway)
dre-miR-199-5p	XM_019063123.1	109045265	LOC109045265	PREDICTED: uncharacterized protein LOC109045265 [Cyprinus carpio]	56	-18.53	1	1	2	-	-
gmo-miR-199-5p_R+1	XM_019063123.1	109045265	LOC109045265	PREDICTED: uncharacterized protein LOC109045265 [Cyprinus carpio]	56	-18.53	1	1	2	-	-
ipu-miR-199a-5p	XM_019063123.1	109045265	LOC109045265	PREDICTED: uncharacterized protein LOC109045265 [Cyprinus carpio]	56	-18.53	1	1	2	-	-
ola-miR-199a-5p_R+2	XM_019063123.1	109045265	LOC109045265	PREDICTED: uncharacterized protein LOC109045265 [Cyprinus carpio]	56	-18.53	1	1	2	-	-
dre-miR-199-5p	XM_019063124.1	109045265	LOC109045265	PREDICTED: uncharacterized protein LOC109045265 [Cyprinus carpio]	56	-18.53	1	1	2	-	-
gmo-miR-199-5p_R+1	XM_019063124.1	109045265	LOC109045265	PREDICTED: uncharacterized protein LOC109045265 [Cyprinus carpio]	56	-18.53	1	1	2	-	-
ipu-miR-199a-5p	XM_019063124.1	109045265	LOC109045265	PREDICTED: uncharacterized protein LOC109045265 [Cyprinus carpio]	56	-18.53	1	1	2	-	-
ola-miR-199a-5p_R+2	XM_019063124.1	109045265	LOC109045265	PREDICTED: uncharacterized protein LOC109045265 [Cyprinus carpio]	56	-18.53	1	1	2	-	-
ssa-miR-143-3p_R+1	XM_019063125.1	109045266	LOC109045266	PREDICTED: LMBR1 domain-containing protein 2-B-like isoform X2 [Cyprinus carpio]	55	-30.34	1	1	2	GO:0003674(molecular_function);GO:0008150(biological_process);GO:0016020(membrane);GO:0016021(integral component of membrane)	-
ssa-miR-143-3p_R+1	XM_019063126.1	109045266	LOC109045266	PREDICTED: LMBR1 domain-containing protein 2-B-like isoform X2 [Cyprinus carpio]	55	-30.34	1	1	2	GO:0003674(molecular_function);GO:0008150(biological_process);GO:0016020(membrane);GO:0016021(integral component of membrane)	-
ssa-miR-143-3p_R+1	XM_019063127.1	109045266	LOC109045266	PREDICTED: LMBR1 domain-containing protein 2-B-like isoform X2 [Cyprinus carpio]	55	-30.34	1	1	2	GO:0003674(molecular_function);GO:0008150(biological_process);GO:0016020(membrane);GO:0016021(integral component of membrane)	-
dre-miR-16b	XM_019063128.1	109045268	LOC109045268	PREDICTED: interleukin-7 receptor subunit alpha-like [Sinocyclocheilus anshuiensis]	80	-17.05	1	1	2	GO:0004896(cytokine receptor activity);GO:0016020(membrane);GO:0016021(integral component of membrane);GO:0022010(central nervous system myelination);GO:0022011(myelination in peripheral nervous system);GO:0033077(T cell differentiation in thymus);GO:0046427(positive regulation of JAK-STAT cascade);GO:0048538(thymus development)	04060(Cytokine-cytokine receptor interaction);04068(FoxO signaling pathway)
dre-miR-16c-5p_1ss9TC	XM_019063128.1	109045268	LOC109045268	PREDICTED: interleukin-7 receptor subunit alpha-like [Sinocyclocheilus anshuiensis]	80	-17.05	1	1	2	GO:0004896(cytokine receptor activity);GO:0016020(membrane);GO:0016021(integral component of membrane);GO:0022010(central nervous system myelination);GO:0022011(myelination in peripheral nervous system);GO:0033077(T cell differentiation in thymus);GO:0046427(positive regulation of JAK-STAT cascade);GO:0048538(thymus development)	04060(Cytokine-cytokine receptor interaction);04068(FoxO signaling pathway)
dre-miR-457b-5p_R-1_1ss1AT	XM_019063128.1	109045268	LOC109045268	PREDICTED: interleukin-7 receptor subunit alpha-like [Sinocyclocheilus anshuiensis]	80	-14.13	1	1	2	GO:0004896(cytokine receptor activity);GO:0016020(membrane);GO:0016021(integral component of membrane);GO:0022010(central nervous system myelination);GO:0022011(myelination in peripheral nervous system);GO:0033077(T cell differentiation in thymus);GO:0046427(positive regulation of JAK-STAT cascade);GO:0048538(thymus development)	04060(Cytokine-cytokine receptor interaction);04068(FoxO signaling pathway)
ipu-miR-16b	XM_019063128.1	109045268	LOC109045268	PREDICTED: interleukin-7 receptor subunit alpha-like [Sinocyclocheilus anshuiensis]	80	-17.05	1	1	2	GO:0004896(cytokine receptor activity);GO:0016020(membrane);GO:0016021(integral component of membrane);GO:0022010(central nervous system myelination);GO:0022011(myelination in peripheral nervous system);GO:0033077(T cell differentiation in thymus);GO:0046427(positive regulation of JAK-STAT cascade);GO:0048538(thymus development)	04060(Cytokine-cytokine receptor interaction);04068(FoxO signaling pathway)
dre-miR-16b	XM_019063129.1	109045268	LOC109045268	PREDICTED: interleukin-7 receptor subunit alpha-like [Sinocyclocheilus anshuiensis]	80	-17.05	1	1	2	GO:0004896(cytokine receptor activity);GO:0016020(membrane);GO:0016021(integral component of membrane);GO:0022010(central nervous system myelination);GO:0022011(myelination in peripheral nervous system);GO:0033077(T cell differentiation in thymus);GO:0046427(positive regulation of JAK-STAT cascade);GO:0048538(thymus development)	04060(Cytokine-cytokine receptor interaction);04068(FoxO signaling pathway)
dre-miR-16c-5p_1ss9TC	XM_019063129.1	109045268	LOC109045268	PREDICTED: interleukin-7 receptor subunit alpha-like [Sinocyclocheilus anshuiensis]	80	-17.05	1	1	2	GO:0004896(cytokine receptor activity);GO:0016020(membrane);GO:0016021(integral component of membrane);GO:0022010(central nervous system myelination);GO:0022011(myelination in peripheral nervous system);GO:0033077(T cell differentiation in thymus);GO:0046427(positive regulation of JAK-STAT cascade);GO:0048538(thymus development)	04060(Cytokine-cytokine receptor interaction);04068(FoxO signaling pathway)
dre-miR-457b-5p_R-1_1ss1AT	XM_019063129.1	109045268	LOC109045268	PREDICTED: interleukin-7 receptor subunit alpha-like [Sinocyclocheilus anshuiensis]	80	-14.13	1	1	2	GO:0004896(cytokine receptor activity);GO:0016020(membrane);GO:0016021(integral component of membrane);GO:0022010(central nervous system myelination);GO:0022011(myelination in peripheral nervous system);GO:0033077(T cell differentiation in thymus);GO:0046427(positive regulation of JAK-STAT cascade);GO:0048538(thymus development)	04060(Cytokine-cytokine receptor interaction);04068(FoxO signaling pathway)
ipu-miR-16b	XM_019063129.1	109045268	LOC109045268	PREDICTED: interleukin-7 receptor subunit alpha-like [Sinocyclocheilus anshuiensis]	80	-17.05	1	1	2	GO:0004896(cytokine receptor activity);GO:0016020(membrane);GO:0016021(integral component of membrane);GO:0022010(central nervous system myelination);GO:0022011(myelination in peripheral nervous system);GO:0033077(T cell differentiation in thymus);GO:0046427(positive regulation of JAK-STAT cascade);GO:0048538(thymus development)	04060(Cytokine-cytokine receptor interaction);04068(FoxO signaling pathway)
dre-miR-16b	XM_019063130.1	109045268	LOC109045268	PREDICTED: interleukin-7 receptor subunit alpha-like [Sinocyclocheilus anshuiensis]	80	-17.05	1	1	2	GO:0004896(cytokine receptor activity);GO:0016020(membrane);GO:0016021(integral component of membrane);GO:0022010(central nervous system myelination);GO:0022011(myelination in peripheral nervous system);GO:0033077(T cell differentiation in thymus);GO:0046427(positive regulation of JAK-STAT cascade);GO:0048538(thymus development)	04060(Cytokine-cytokine receptor interaction);04068(FoxO signaling pathway)
dre-miR-16c-5p_1ss9TC	XM_019063130.1	109045268	LOC109045268	PREDICTED: interleukin-7 receptor subunit alpha-like [Sinocyclocheilus anshuiensis]	80	-17.05	1	1	2	GO:0004896(cytokine receptor activity);GO:0016020(membrane);GO:0016021(integral component of membrane);GO:0022010(central nervous system myelination);GO:0022011(myelination in peripheral nervous system);GO:0033077(T cell differentiation in thymus);GO:0046427(positive regulation of JAK-STAT cascade);GO:0048538(thymus development)	04060(Cytokine-cytokine receptor interaction);04068(FoxO signaling pathway)
dre-miR-457b-5p_R-1_1ss1AT	XM_019063130.1	109045268	LOC109045268	PREDICTED: interleukin-7 receptor subunit alpha-like [Sinocyclocheilus anshuiensis]	80	-14.13	1	1	2	GO:0004896(cytokine receptor activity);GO:0016020(membrane);GO:0016021(integral component of membrane);GO:0022010(central nervous system myelination);GO:0022011(myelination in peripheral nervous system);GO:0033077(T cell differentiation in thymus);GO:0046427(positive regulation of JAK-STAT cascade);GO:0048538(thymus development)	04060(Cytokine-cytokine receptor interaction);04068(FoxO signaling pathway)
ipu-miR-16b	XM_019063130.1	109045268	LOC109045268	PREDICTED: interleukin-7 receptor subunit alpha-like [Sinocyclocheilus anshuiensis]	80	-17.05	1	1	2	GO:0004896(cytokine receptor activity);GO:0016020(membrane);GO:0016021(integral component of membrane);GO:0022010(central nervous system myelination);GO:0022011(myelination in peripheral nervous system);GO:0033077(T cell differentiation in thymus);GO:0046427(positive regulation of JAK-STAT cascade);GO:0048538(thymus development)	04060(Cytokine-cytokine receptor interaction);04068(FoxO signaling pathway)
dre-miR-16b	XM_019063131.1	109045268	LOC109045268	PREDICTED: interleukin-7 receptor subunit alpha-like [Sinocyclocheilus anshuiensis]	80	-17.05	1	1	2	GO:0004896(cytokine receptor activity);GO:0016020(membrane);GO:0016021(integral component of membrane);GO:0022010(central nervous system myelination);GO:0022011(myelination in peripheral nervous system);GO:0033077(T cell differentiation in thymus);GO:0046427(positive regulation of JAK-STAT cascade);GO:0048538(thymus development)	04060(Cytokine-cytokine receptor interaction);04068(FoxO signaling pathway)
dre-miR-16c-5p_1ss9TC	XM_019063131.1	109045268	LOC109045268	PREDICTED: interleukin-7 receptor subunit alpha-like [Sinocyclocheilus anshuiensis]	80	-17.05	1	1	2	GO:0004896(cytokine receptor activity);GO:0016020(membrane);GO:0016021(integral component of membrane);GO:0022010(central nervous system myelination);GO:0022011(myelination in peripheral nervous system);GO:0033077(T cell differentiation in thymus);GO:0046427(positive regulation of JAK-STAT cascade);GO:0048538(thymus development)	04060(Cytokine-cytokine receptor interaction);04068(FoxO signaling pathway)
dre-miR-457b-5p_R-1_1ss1AT	XM_019063131.1	109045268	LOC109045268	PREDICTED: interleukin-7 receptor subunit alpha-like [Sinocyclocheilus anshuiensis]	80	-14.13	1	1	2	GO:0004896(cytokine receptor activity);GO:0016020(membrane);GO:0016021(integral component of membrane);GO:0022010(central nervous system myelination);GO:0022011(myelination in peripheral nervous system);GO:0033077(T cell differentiation in thymus);GO:0046427(positive regulation of JAK-STAT cascade);GO:0048538(thymus development)	04060(Cytokine-cytokine receptor interaction);04068(FoxO signaling pathway)
ipu-miR-16b	XM_019063131.1	109045268	LOC109045268	PREDICTED: interleukin-7 receptor subunit alpha-like [Sinocyclocheilus anshuiensis]	80	-17.05	1	1	2	GO:0004896(cytokine receptor activity);GO:0016020(membrane);GO:0016021(integral component of membrane);GO:0022010(central nervous system myelination);GO:0022011(myelination in peripheral nervous system);GO:0033077(T cell differentiation in thymus);GO:0046427(positive regulation of JAK-STAT cascade);GO:0048538(thymus development)	04060(Cytokine-cytokine receptor interaction);04068(FoxO signaling pathway)
dre-miR-125b-2-3p_L+1	XM_019063138.1	109045275	LOC109045275	PREDICTED: LOW QUALITY PROTEIN: glutamate receptor 3-like [Cyprinus carpio]	94	-24.18	1	1	2	GO:0004970(ionotropic glutamate receptor activity);GO:0004971(AMPA glutamate receptor activity);GO:0005216(ion channel activity);GO:0005234(extracellularly glutamate-gated ion channel activity);GO:0005886(plasma membrane);GO:0006811(ion transport);GO:0016020(membrane);GO:0016021(integral component of membrane);GO:0030054(cell junction);GO:0032281(AMPA glutamate receptor complex);GO:0045202(synaps…	04080(Neuroactive ligand-receptor interaction)
dre-miR-15a-3p	XM_019063138.1	109045275	LOC109045275	PREDICTED: LOW QUALITY PROTEIN: glutamate receptor 3-like [Cyprinus carpio]	81	-17.14	1	1	2	GO:0004970(ionotropic glutamate receptor activity);GO:0004971(AMPA glutamate receptor activity);GO:0005216(ion channel activity);GO:0005234(extracellularly glutamate-gated ion channel activity);GO:0005886(plasma membrane);GO:0006811(ion transport);GO:0016020(membrane);GO:0016021(integral component of membrane);GO:0030054(cell junction);GO:0032281(AMPA glutamate receptor complex);GO:0045202(synaps…	04080(Neuroactive ligand-receptor interaction)
dre-miR-92a-2-5p	XM_019063138.1	109045275	LOC109045275	PREDICTED: LOW QUALITY PROTEIN: glutamate receptor 3-like [Cyprinus carpio]	94	-18.84	1	1	2	GO:0004970(ionotropic glutamate receptor activity);GO:0004971(AMPA glutamate receptor activity);GO:0005216(ion channel activity);GO:0005234(extracellularly glutamate-gated ion channel activity);GO:0005886(plasma membrane);GO:0006811(ion transport);GO:0016020(membrane);GO:0016021(integral component of membrane);GO:0030054(cell junction);GO:0032281(AMPA glutamate receptor complex);GO:0045202(synaps…	04080(Neuroactive ligand-receptor interaction)
ssa-miR-143-3p_R+1	XM_019063138.1	109045275	LOC109045275	PREDICTED: LOW QUALITY PROTEIN: glutamate receptor 3-like [Cyprinus carpio]	84	-11.86	1	1	2	GO:0004970(ionotropic glutamate receptor activity);GO:0004971(AMPA glutamate receptor activity);GO:0005216(ion channel activity);GO:0005234(extracellularly glutamate-gated ion channel activity);GO:0005886(plasma membrane);GO:0006811(ion transport);GO:0016020(membrane);GO:0016021(integral component of membrane);GO:0030054(cell junction);GO:0032281(AMPA glutamate receptor complex);GO:0045202(synaps…	04080(Neuroactive ligand-receptor interaction)
dre-miR-199-5p	XM_019063139.1	109045276	LOC109045276	PREDICTED: uncharacterized protein LOC109045276 isoform X2 [Cyprinus carpio]	91	-19.38	1	1	2	GO:0005096(GTPase activator activity);GO:0007165(signal transduction)	-
dre-miR-92a-2-5p	XM_019063139.1	109045276	LOC109045276	PREDICTED: uncharacterized protein LOC109045276 isoform X2 [Cyprinus carpio]	67	-19.16	1	1	2	GO:0005096(GTPase activator activity);GO:0007165(signal transduction)	-
gmo-miR-199-5p_R+1	XM_019063139.1	109045276	LOC109045276	PREDICTED: uncharacterized protein LOC109045276 isoform X2 [Cyprinus carpio]	91	-19.38	1	1	2	GO:0005096(GTPase activator activity);GO:0007165(signal transduction)	-
ipu-miR-199a-5p	XM_019063139.1	109045276	LOC109045276	PREDICTED: uncharacterized protein LOC109045276 isoform X2 [Cyprinus carpio]	91	-19.38	1	1	2	GO:0005096(GTPase activator activity);GO:0007165(signal transduction)	-
ola-miR-199a-5p_R+2	XM_019063139.1	109045276	LOC109045276	PREDICTED: uncharacterized protein LOC109045276 isoform X2 [Cyprinus carpio]	91	-19.38	1	1	2	GO:0005096(GTPase activator activity);GO:0007165(signal transduction)	-
ssa-miR-146d-5p	XM_019063139.1	109045276	LOC109045276	PREDICTED: uncharacterized protein LOC109045276 isoform X2 [Cyprinus carpio]	62	-15.42	1	1	2	GO:0005096(GTPase activator activity);GO:0007165(signal transduction)	-
dre-miR-16b	XM_019063140.1	109045274	abcc1	PREDICTED: multidrug resistance-associated protein 1 [Cyprinus carpio]	95	-14.93	1	1	2	GO:0000166(nucleotide binding);GO:0005524(ATP binding);GO:0005887(integral component of plasma membrane);GO:0016020(membrane);GO:0016021(integral component of membrane);GO:0016887(ATPase activity);GO:0022857(transmembrane transporter activity);GO:0042626(ATPase activity, coupled to transmembrane movement of substances);GO:0055085(transmembrane transport);GO:0071585(detoxification of cadmium ion);…	02010(ABC transporters)
dre-miR-16c-5p_1ss9TC	XM_019063140.1	109045274	abcc1	PREDICTED: multidrug resistance-associated protein 1 [Cyprinus carpio]	95	-14.93	1	1	2	GO:0000166(nucleotide binding);GO:0005524(ATP binding);GO:0005887(integral component of plasma membrane);GO:0016020(membrane);GO:0016021(integral component of membrane);GO:0016887(ATPase activity);GO:0022857(transmembrane transporter activity);GO:0042626(ATPase activity, coupled to transmembrane movement of substances);GO:0055085(transmembrane transport);GO:0071585(detoxification of cadmium ion);…	02010(ABC transporters)
dre-miR-457b-5p_R-1_1ss1AT	XM_019063140.1	109045274	abcc1	PREDICTED: multidrug resistance-associated protein 1 [Cyprinus carpio]	95	-13.68	1	1	2	GO:0000166(nucleotide binding);GO:0005524(ATP binding);GO:0005887(integral component of plasma membrane);GO:0016020(membrane);GO:0016021(integral component of membrane);GO:0016887(ATPase activity);GO:0022857(transmembrane transporter activity);GO:0042626(ATPase activity, coupled to transmembrane movement of substances);GO:0055085(transmembrane transport);GO:0071585(detoxification of cadmium ion);…	02010(ABC transporters)
ipu-miR-16b	XM_019063140.1	109045274	abcc1	PREDICTED: multidrug resistance-associated protein 1 [Cyprinus carpio]	95	-14.93	1	1	2	GO:0000166(nucleotide binding);GO:0005524(ATP binding);GO:0005887(integral component of plasma membrane);GO:0016020(membrane);GO:0016021(integral component of membrane);GO:0016887(ATPase activity);GO:0022857(transmembrane transporter activity);GO:0042626(ATPase activity, coupled to transmembrane movement of substances);GO:0055085(transmembrane transport);GO:0071585(detoxification of cadmium ion);…	02010(ABC transporters)
dre-miR-737-5p_L-3R+1	XM_019063141.1	109045276	LOC109045276	PREDICTED: uncharacterized protein LOC109045276 isoform X2 [Cyprinus carpio]	59	-10.51	1	1	2	GO:0005096(GTPase activator activity);GO:0007165(signal transduction)	-
gmo-miR-20a-2-3p_2ss7GA19AC	XM_019063142.1	109045277	LOC109045277	PREDICTED: MDS1 and EVI1 complex locus protein MDS1-like [Cyprinus carpio]	95	-15.88	1	1	2	GO:0003676(nucleic acid binding);GO:0005654(nucleoplasm);GO:0005737(cytoplasm);GO:0005794(Golgi apparatus);GO:0006355(regulation of transcription, DNA-templated);GO:0016235(aggresome);GO:0043231(intracellular membrane-bounded organelle);GO:0046872(metal ion binding)	-
ipu-mir-16b-p3_1ss11TA	XM_019063143.1	109045278	LOC109045278	PREDICTED: galactose-specific lectin nattectin-like [Cyprinus carpio]	64	-11.45	1	1	2	GO:0005615(extracellular space);GO:0005737(cytoplasm);GO:0008061(chitin binding)	-
dre-miR-199-5p	XM_019063146.1	109045287	LOC109045287	PREDICTED: myozenin-2-like isoform X2 [Cyprinus carpio]	96	-20.76	1	1	2	GO:0003779(actin binding);GO:0015629(actin cytoskeleton);GO:0030018(Z disc);GO:0030239(myofibril assembly);GO:0031433(telethonin binding);GO:0051373(FATZ binding)	-
gmo-miR-199-5p_R+1	XM_019063146.1	109045287	LOC109045287	PREDICTED: myozenin-2-like isoform X2 [Cyprinus carpio]	96	-20.76	1	1	2	GO:0003779(actin binding);GO:0015629(actin cytoskeleton);GO:0030018(Z disc);GO:0030239(myofibril assembly);GO:0031433(telethonin binding);GO:0051373(FATZ binding)	-
hsa-miR-27a-3p_1ss21CT	XM_019063146.1	109045287	LOC109045287	PREDICTED: myozenin-2-like isoform X2 [Cyprinus carpio]	94	-17.07	1	1	2	GO:0003779(actin binding);GO:0015629(actin cytoskeleton);GO:0030018(Z disc);GO:0030239(myofibril assembly);GO:0031433(telethonin binding);GO:0051373(FATZ binding)	-
ipu-miR-199a-5p	XM_019063146.1	109045287	LOC109045287	PREDICTED: myozenin-2-like isoform X2 [Cyprinus carpio]	96	-20.76	1	1	2	GO:0003779(actin binding);GO:0015629(actin cytoskeleton);GO:0030018(Z disc);GO:0030239(myofibril assembly);GO:0031433(telethonin binding);GO:0051373(FATZ binding)	-
ola-miR-199a-5p_R+2	XM_019063146.1	109045287	LOC109045287	PREDICTED: myozenin-2-like isoform X2 [Cyprinus carpio]	96	-20.76	1	1	2	GO:0003779(actin binding);GO:0015629(actin cytoskeleton);GO:0030018(Z disc);GO:0030239(myofibril assembly);GO:0031433(telethonin binding);GO:0051373(FATZ binding)	-
dre-miR-199-5p	XM_019063147.1	109045287	LOC109045287	PREDICTED: myozenin-2-like isoform X2 [Cyprinus carpio]	96	-20.76	1	1	2	GO:0003779(actin binding);GO:0015629(actin cytoskeleton);GO:0030018(Z disc);GO:0030239(myofibril assembly);GO:0031433(telethonin binding);GO:0051373(FATZ binding)	-
gmo-miR-199-5p_R+1	XM_019063147.1	109045287	LOC109045287	PREDICTED: myozenin-2-like isoform X2 [Cyprinus carpio]	96	-20.76	1	1	2	GO:0003779(actin binding);GO:0015629(actin cytoskeleton);GO:0030018(Z disc);GO:0030239(myofibril assembly);GO:0031433(telethonin binding);GO:0051373(FATZ binding)	-
hsa-miR-27a-3p_1ss21CT	XM_019063147.1	109045287	LOC109045287	PREDICTED: myozenin-2-like isoform X2 [Cyprinus carpio]	94	-17.07	1	1	2	GO:0003779(actin binding);GO:0015629(actin cytoskeleton);GO:0030018(Z disc);GO:0030239(myofibril assembly);GO:0031433(telethonin binding);GO:0051373(FATZ binding)	-
ipu-miR-199a-5p	XM_019063147.1	109045287	LOC109045287	PREDICTED: myozenin-2-like isoform X2 [Cyprinus carpio]	96	-20.76	1	1	2	GO:0003779(actin binding);GO:0015629(actin cytoskeleton);GO:0030018(Z disc);GO:0030239(myofibril assembly);GO:0031433(telethonin binding);GO:0051373(FATZ binding)	-
ola-miR-199a-5p_R+2	XM_019063147.1	109045287	LOC109045287	PREDICTED: myozenin-2-like isoform X2 [Cyprinus carpio]	96	-20.76	1	1	2	GO:0003779(actin binding);GO:0015629(actin cytoskeleton);GO:0030018(Z disc);GO:0030239(myofibril assembly);GO:0031433(telethonin binding);GO:0051373(FATZ binding)	-
PC-5p-14747_49	XM_019063149.1	109045285	LOC109045285	PREDICTED: myosin-11-like [Cyprinus carpio]	79	-11.14	1	1	2	GO:0000166(nucleotide binding);GO:0003774(motor activity);GO:0003779(actin binding);GO:0005524(ATP binding);GO:0016459(myosin complex);GO:0051015(actin filament binding)	-
PC-5p-17929_38	XM_019063149.1	109045285	LOC109045285	PREDICTED: myosin-11-like [Cyprinus carpio]	90	-16.49	1	1	2	GO:0000166(nucleotide binding);GO:0003774(motor activity);GO:0003779(actin binding);GO:0005524(ATP binding);GO:0016459(myosin complex);GO:0051015(actin filament binding)	-
ccr-miR-7133	XM_019063149.1	109045285	LOC109045285	PREDICTED: myosin-11-like [Cyprinus carpio]	54	-10.26	1	1	2	GO:0000166(nucleotide binding);GO:0003774(motor activity);GO:0003779(actin binding);GO:0005524(ATP binding);GO:0016459(myosin complex);GO:0051015(actin filament binding)	-
dre-miR-199-5p	XM_019063150.1	109045290	LOC109045290	PREDICTED: regulator of G-protein signaling 14-like isoform X3 [Cyprinus carpio]	86	-16.63	1	1	2	GO:0001965(G-protein alpha-subunit binding);GO:0005092(GDP-dissociation inhibitor activity);GO:0005096(GTPase activator activity);GO:0005737(cytoplasm);GO:0005886(plasma membrane);GO:0007051(spindle organization);GO:0007165(signal transduction);GO:0008017(microtubule binding);GO:0008354(germ cell migration);GO:0030695(GTPase regulator activity);GO:0035556(intracellular signal transduction);GO:005…	-
gmo-miR-199-5p_R+1	XM_019063150.1	109045290	LOC109045290	PREDICTED: regulator of G-protein signaling 14-like isoform X3 [Cyprinus carpio]	86	-16.63	1	1	2	GO:0001965(G-protein alpha-subunit binding);GO:0005092(GDP-dissociation inhibitor activity);GO:0005096(GTPase activator activity);GO:0005737(cytoplasm);GO:0005886(plasma membrane);GO:0007051(spindle organization);GO:0007165(signal transduction);GO:0008017(microtubule binding);GO:0008354(germ cell migration);GO:0030695(GTPase regulator activity);GO:0035556(intracellular signal transduction);GO:005…	-
ipu-miR-199a-5p	XM_019063150.1	109045290	LOC109045290	PREDICTED: regulator of G-protein signaling 14-like isoform X3 [Cyprinus carpio]	86	-16.63	1	1	2	GO:0001965(G-protein alpha-subunit binding);GO:0005092(GDP-dissociation inhibitor activity);GO:0005096(GTPase activator activity);GO:0005737(cytoplasm);GO:0005886(plasma membrane);GO:0007051(spindle organization);GO:0007165(signal transduction);GO:0008017(microtubule binding);GO:0008354(germ cell migration);GO:0030695(GTPase regulator activity);GO:0035556(intracellular signal transduction);GO:005…	-
ola-miR-199a-5p_R+2	XM_019063150.1	109045290	LOC109045290	PREDICTED: regulator of G-protein signaling 14-like isoform X3 [Cyprinus carpio]	86	-16.63	1	1	2	GO:0001965(G-protein alpha-subunit binding);GO:0005092(GDP-dissociation inhibitor activity);GO:0005096(GTPase activator activity);GO:0005737(cytoplasm);GO:0005886(plasma membrane);GO:0007051(spindle organization);GO:0007165(signal transduction);GO:0008017(microtubule binding);GO:0008354(germ cell migration);GO:0030695(GTPase regulator activity);GO:0035556(intracellular signal transduction);GO:005…	-
dre-miR-199-5p	XM_019063152.1	109045290	LOC109045290	PREDICTED: regulator of G-protein signaling 14-like isoform X3 [Cyprinus carpio]	86	-16.63	1	1	2	GO:0001965(G-protein alpha-subunit binding);GO:0005092(GDP-dissociation inhibitor activity);GO:0005096(GTPase activator activity);GO:0005737(cytoplasm);GO:0005886(plasma membrane);GO:0007051(spindle organization);GO:0007165(signal transduction);GO:0008017(microtubule binding);GO:0008354(germ cell migration);GO:0030695(GTPase regulator activity);GO:0035556(intracellular signal transduction);GO:005…	-
gmo-miR-199-5p_R+1	XM_019063152.1	109045290	LOC109045290	PREDICTED: regulator of G-protein signaling 14-like isoform X3 [Cyprinus carpio]	86	-16.63	1	1	2	GO:0001965(G-protein alpha-subunit binding);GO:0005092(GDP-dissociation inhibitor activity);GO:0005096(GTPase activator activity);GO:0005737(cytoplasm);GO:0005886(plasma membrane);GO:0007051(spindle organization);GO:0007165(signal transduction);GO:0008017(microtubule binding);GO:0008354(germ cell migration);GO:0030695(GTPase regulator activity);GO:0035556(intracellular signal transduction);GO:005…	-
ipu-miR-199a-5p	XM_019063152.1	109045290	LOC109045290	PREDICTED: regulator of G-protein signaling 14-like isoform X3 [Cyprinus carpio]	86	-16.63	1	1	2	GO:0001965(G-protein alpha-subunit binding);GO:0005092(GDP-dissociation inhibitor activity);GO:0005096(GTPase activator activity);GO:0005737(cytoplasm);GO:0005886(plasma membrane);GO:0007051(spindle organization);GO:0007165(signal transduction);GO:0008017(microtubule binding);GO:0008354(germ cell migration);GO:0030695(GTPase regulator activity);GO:0035556(intracellular signal transduction);GO:005…	-
ola-miR-199a-5p_R+2	XM_019063152.1	109045290	LOC109045290	PREDICTED: regulator of G-protein signaling 14-like isoform X3 [Cyprinus carpio]	86	-16.63	1	1	2	GO:0001965(G-protein alpha-subunit binding);GO:0005092(GDP-dissociation inhibitor activity);GO:0005096(GTPase activator activity);GO:0005737(cytoplasm);GO:0005886(plasma membrane);GO:0007051(spindle organization);GO:0007165(signal transduction);GO:0008017(microtubule binding);GO:0008354(germ cell migration);GO:0030695(GTPase regulator activity);GO:0035556(intracellular signal transduction);GO:005…	-
ipu-mir-16b-p3_1ss11TA	XM_019063153.1	109045292	LOC109045292	PREDICTED: LOW QUALITY PROTEIN: eukaryotic translation initiation factor 2-alpha kinase 3-like [Cyprinus carpio]	80	-17.62	1	1	2	GO:0001666(response to hypoxia);GO:0003743(translation initiation factor activity);GO:0004672(protein kinase activity);GO:0005524(ATP binding);GO:0005575(cellular_component);GO:0006412(translation);GO:0006413(translational initiation);GO:0006468(protein phosphorylation);GO:0016301(kinase activity);GO:0016310(phosphorylation);GO:0016740(transferase activity)	04137(Mitophagy - animal);04140(Autophagy - animal);04141(Protein processing in endoplasmic reticulum);04210(Apoptosis);05168(Herpes simplex virus 1 infection)
PC-5p-10768_71	XM_019063156.1	109045295	LOC109045295	PREDICTED: LOW QUALITY PROTEIN: ribose-5-phosphate isomerase-like [Cyprinus carpio]	83	-18.32	1	1	2	GO:0004751(ribose-5-phosphate isomerase activity);GO:0005829(cytosol);GO:0006014(D-ribose metabolic process);GO:0009052(pentose-phosphate shunt, non-oxidative branch);GO:0016853(isomerase activity);GO:0043231(intracellular membrane-bounded organelle)	00030(Pentose phosphate pathway);01100(Metabolic pathways);01200(Carbon metabolism);01230(Biosynthesis of amino acids)
aca-miR-30a-3p_R+1_1ss22CT	XM_019063156.1	109045295	LOC109045295	PREDICTED: LOW QUALITY PROTEIN: ribose-5-phosphate isomerase-like [Cyprinus carpio]	95	-12.78	1	1	2	GO:0004751(ribose-5-phosphate isomerase activity);GO:0005829(cytosol);GO:0006014(D-ribose metabolic process);GO:0009052(pentose-phosphate shunt, non-oxidative branch);GO:0016853(isomerase activity);GO:0043231(intracellular membrane-bounded organelle)	00030(Pentose phosphate pathway);01100(Metabolic pathways);01200(Carbon metabolism);01230(Biosynthesis of amino acids)
dre-miR-30e-3p	XM_019063156.1	109045295	LOC109045295	PREDICTED: LOW QUALITY PROTEIN: ribose-5-phosphate isomerase-like [Cyprinus carpio]	95	-13.32	1	1	2	GO:0004751(ribose-5-phosphate isomerase activity);GO:0005829(cytosol);GO:0006014(D-ribose metabolic process);GO:0009052(pentose-phosphate shunt, non-oxidative branch);GO:0016853(isomerase activity);GO:0043231(intracellular membrane-bounded organelle)	00030(Pentose phosphate pathway);01100(Metabolic pathways);01200(Carbon metabolism);01230(Biosynthesis of amino acids)
gmo-miR-30e-3p_R+1	XM_019063156.1	109045295	LOC109045295	PREDICTED: LOW QUALITY PROTEIN: ribose-5-phosphate isomerase-like [Cyprinus carpio]	95	-13.32	1	1	2	GO:0004751(ribose-5-phosphate isomerase activity);GO:0005829(cytosol);GO:0006014(D-ribose metabolic process);GO:0009052(pentose-phosphate shunt, non-oxidative branch);GO:0016853(isomerase activity);GO:0043231(intracellular membrane-bounded organelle)	00030(Pentose phosphate pathway);01100(Metabolic pathways);01200(Carbon metabolism);01230(Biosynthesis of amino acids)
hsa-miR-27a-3p_1ss21CT	XM_019063156.1	109045295	LOC109045295	PREDICTED: LOW QUALITY PROTEIN: ribose-5-phosphate isomerase-like [Cyprinus carpio]	79	-26.85	1	1	2	GO:0004751(ribose-5-phosphate isomerase activity);GO:0005829(cytosol);GO:0006014(D-ribose metabolic process);GO:0009052(pentose-phosphate shunt, non-oxidative branch);GO:0016853(isomerase activity);GO:0043231(intracellular membrane-bounded organelle)	00030(Pentose phosphate pathway);01100(Metabolic pathways);01200(Carbon metabolism);01230(Biosynthesis of amino acids)
ssa-miR-30c-3p	XM_019063156.1	109045295	LOC109045295	PREDICTED: LOW QUALITY PROTEIN: ribose-5-phosphate isomerase-like [Cyprinus carpio]	95	-13.32	1	1	2	GO:0004751(ribose-5-phosphate isomerase activity);GO:0005829(cytosol);GO:0006014(D-ribose metabolic process);GO:0009052(pentose-phosphate shunt, non-oxidative branch);GO:0016853(isomerase activity);GO:0043231(intracellular membrane-bounded organelle)	00030(Pentose phosphate pathway);01100(Metabolic pathways);01200(Carbon metabolism);01230(Biosynthesis of amino acids)
hsa-miR-27a-3p_1ss21CT	XM_019063170.1	109045307	LOC109045307	PREDICTED: 5-hydroxytryptamine receptor 3A-like [Cyprinus carpio]	93	-15.82	1	1	2	GO:0004888(transmembrane signaling receptor activity);GO:0005216(ion channel activity);GO:0005230(extracellular ligand-gated ion channel activity);GO:0006811(ion transport);GO:0015276(ligand-gated ion channel activity);GO:0016020(membrane);GO:0016021(integral component of membrane);GO:0022850(serotonin-gated cation-selective channel activity);GO:0034220(ion transmembrane transport);GO:0045211(pos…	-
aca-miR-30a-3p_R+1_1ss22CT	XM_019063172.1	109045310	LOC109045310	PREDICTED: zinc finger and BTB domain-containing protein 16-A-like [Sinocyclocheilus rhinocerous]	85	-16.91	1	1	2	GO:0003676(nucleic acid binding);GO:0003677(DNA binding);GO:0005634(nucleus);GO:0005737(cytoplasm);GO:0006351(transcription, DNA-templated);GO:0006355(regulation of transcription, DNA-templated);GO:0016567(protein ubiquitination);GO:0032481(positive regulation of type I interferon production);GO:0046872(metal ion binding);GO:0050767(regulation of neurogenesis)	-
dre-miR-30e-3p	XM_019063172.1	109045310	LOC109045310	PREDICTED: zinc finger and BTB domain-containing protein 16-A-like [Sinocyclocheilus rhinocerous]	85	-16.91	1	1	2	GO:0003676(nucleic acid binding);GO:0003677(DNA binding);GO:0005634(nucleus);GO:0005737(cytoplasm);GO:0006351(transcription, DNA-templated);GO:0006355(regulation of transcription, DNA-templated);GO:0016567(protein ubiquitination);GO:0032481(positive regulation of type I interferon production);GO:0046872(metal ion binding);GO:0050767(regulation of neurogenesis)	-
gmo-miR-30e-3p_R+1	XM_019063172.1	109045310	LOC109045310	PREDICTED: zinc finger and BTB domain-containing protein 16-A-like [Sinocyclocheilus rhinocerous]	85	-16.91	1	1	2	GO:0003676(nucleic acid binding);GO:0003677(DNA binding);GO:0005634(nucleus);GO:0005737(cytoplasm);GO:0006351(transcription, DNA-templated);GO:0006355(regulation of transcription, DNA-templated);GO:0016567(protein ubiquitination);GO:0032481(positive regulation of type I interferon production);GO:0046872(metal ion binding);GO:0050767(regulation of neurogenesis)	-
hsa-miR-7977_1ss6AG	XM_019063172.1	109045310	LOC109045310	PREDICTED: zinc finger and BTB domain-containing protein 16-A-like [Sinocyclocheilus rhinocerous]	61	-19.68	1	1	2	GO:0003676(nucleic acid binding);GO:0003677(DNA binding);GO:0005634(nucleus);GO:0005737(cytoplasm);GO:0006351(transcription, DNA-templated);GO:0006355(regulation of transcription, DNA-templated);GO:0016567(protein ubiquitination);GO:0032481(positive regulation of type I interferon production);GO:0046872(metal ion binding);GO:0050767(regulation of neurogenesis)	-
ssa-miR-143-3p_R+1	XM_019063172.1	109045310	LOC109045310	PREDICTED: zinc finger and BTB domain-containing protein 16-A-like [Sinocyclocheilus rhinocerous]	83	-41.31	1	1	2	GO:0003676(nucleic acid binding);GO:0003677(DNA binding);GO:0005634(nucleus);GO:0005737(cytoplasm);GO:0006351(transcription, DNA-templated);GO:0006355(regulation of transcription, DNA-templated);GO:0016567(protein ubiquitination);GO:0032481(positive regulation of type I interferon production);GO:0046872(metal ion binding);GO:0050767(regulation of neurogenesis)	-
ssa-miR-30c-3p	XM_019063172.1	109045310	LOC109045310	PREDICTED: zinc finger and BTB domain-containing protein 16-A-like [Sinocyclocheilus rhinocerous]	85	-16.91	1	1	2	GO:0003676(nucleic acid binding);GO:0003677(DNA binding);GO:0005634(nucleus);GO:0005737(cytoplasm);GO:0006351(transcription, DNA-templated);GO:0006355(regulation of transcription, DNA-templated);GO:0016567(protein ubiquitination);GO:0032481(positive regulation of type I interferon production);GO:0046872(metal ion binding);GO:0050767(regulation of neurogenesis)	-
PC-3p-3019_338	XM_019063173.1	109045312	LOC109045312	hypothetical protein cypCar_00009856 [Cyprinus carpio]	95	-17.2	1	1	2	GO:0002115(store-operated calcium entry);GO:0015279(store-operated calcium channel activity);GO:0016020(membrane);GO:0016021(integral component of membrane)	04020(Calcium signaling pathway)
PC-3p-6237_134	XM_019063176.1	109045314	LOC109045314	testican-3-like isoform X2 [Carassius auratus]	53	-19.02	1	1	2	GO:0005509(calcium ion binding);GO:0007165(signal transduction);GO:0016020(membrane);GO:0016021(integral component of membrane)	-
hsa-miR-454-3p_R+1	XM_019063176.1	109045314	LOC109045314	testican-3-like isoform X2 [Carassius auratus]	77	-12.37	1	1	2	GO:0005509(calcium ion binding);GO:0007165(signal transduction);GO:0016020(membrane);GO:0016021(integral component of membrane)	-
hsa-miR-27a-3p_1ss21CT	XM_019063177.1	109045315	LOC109045315	PREDICTED: prenylcysteine oxidase-like [Cyprinus carpio]	92	-15.73	1	1	2	GO:0001735(prenylcysteine oxidase activity);GO:0005774(vacuolar membrane);GO:0030327(prenylated protein catabolic process);GO:0030328(prenylcysteine catabolic process)	00900(Terpenoid backbone biosynthesis)
ssa-miR-143-3p_R+1	XM_019063177.1	109045315	LOC109045315	PREDICTED: prenylcysteine oxidase-like [Cyprinus carpio]	52	-13.38	1	1	2	GO:0001735(prenylcysteine oxidase activity);GO:0005774(vacuolar membrane);GO:0030327(prenylated protein catabolic process);GO:0030328(prenylcysteine catabolic process)	00900(Terpenoid backbone biosynthesis)
gmo-miR-20a-2-3p_2ss7GA19AC	XM_019063179.1	109045319	LOC109045319	PREDICTED: gastrula zinc finger protein XlCGF57.1-like [Sinocyclocheilus anshuiensis]	75	-10.76	1	1	2	-	-
PC-3p-3019_338	XM_019063180.1	109045320	LOC109045320	PREDICTED: LOW QUALITY PROTEIN: claudin domain-containing protein 1-like [Cyprinus carpio]	89	-18.82	1	1	2	GO:0003674(molecular_function);GO:0008150(biological_process);GO:0016020(membrane);GO:0016021(integral component of membrane)	-
PC-5p-14747_49	XM_019063180.1	109045320	LOC109045320	PREDICTED: LOW QUALITY PROTEIN: claudin domain-containing protein 1-like [Cyprinus carpio]	95	-10.89	1	1	2	GO:0003674(molecular_function);GO:0008150(biological_process);GO:0016020(membrane);GO:0016021(integral component of membrane)	-
ccr-miR-140-5p	XM_019063180.1	109045320	LOC109045320	PREDICTED: LOW QUALITY PROTEIN: claudin domain-containing protein 1-like [Cyprinus carpio]	60	-15.34	1	1	2	GO:0003674(molecular_function);GO:0008150(biological_process);GO:0016020(membrane);GO:0016021(integral component of membrane)	-
dre-miR-457b-5p_R-1_1ss1AT	XM_019063181.1	109045322	LOC109045322	PREDICTED: beta-galactosidase-like [Cyprinus carpio]	56	-13.96	1	1	2	GO:0004553(hydrolase activity, hydrolyzing O-glycosyl compounds);GO:0004565(beta-galactosidase activity);GO:0005773(vacuole);GO:0005975(carbohydrate metabolic process);GO:0008152(metabolic process);GO:0016787(hydrolase activity);GO:0016798(hydrolase activity, acting on glycosyl bonds)	-
hsa-miR-27a-3p_1ss21CT	XM_019063181.1	109045322	LOC109045322	PREDICTED: beta-galactosidase-like [Cyprinus carpio]	90	-24.31	1	1	2	GO:0004553(hydrolase activity, hydrolyzing O-glycosyl compounds);GO:0004565(beta-galactosidase activity);GO:0005773(vacuole);GO:0005975(carbohydrate metabolic process);GO:0008152(metabolic process);GO:0016787(hydrolase activity);GO:0016798(hydrolase activity, acting on glycosyl bonds)	-
dre-miR-16b	XM_019063184.1	109045324	LOC109045324	PREDICTED: LOW QUALITY PROTEIN: N-acyl-aromatic-L-amino acid amidohydrolase (carboxylate-forming) B-like [Cyprinus carpio]	94	-17.39	1	1	2	GO:0005737(cytoplasm);GO:0005886(plasma membrane);GO:0008152(metabolic process);GO:0016020(membrane);GO:0016324(apical plasma membrane);GO:0016787(hydrolase activity);GO:0016788(hydrolase activity, acting on ester bonds);GO:0016811(hydrolase activity, acting on carbon-nitrogen (but not peptide) bonds, in linear amides);GO:0046872(metal ion binding)	-
dre-miR-16c-5p_1ss9TC	XM_019063184.1	109045324	LOC109045324	PREDICTED: LOW QUALITY PROTEIN: N-acyl-aromatic-L-amino acid amidohydrolase (carboxylate-forming) B-like [Cyprinus carpio]	94	-17.39	1	1	2	GO:0005737(cytoplasm);GO:0005886(plasma membrane);GO:0008152(metabolic process);GO:0016020(membrane);GO:0016324(apical plasma membrane);GO:0016787(hydrolase activity);GO:0016788(hydrolase activity, acting on ester bonds);GO:0016811(hydrolase activity, acting on carbon-nitrogen (but not peptide) bonds, in linear amides);GO:0046872(metal ion binding)	-
dre-miR-457b-5p_R-1_1ss1AT	XM_019063184.1	109045324	LOC109045324	PREDICTED: LOW QUALITY PROTEIN: N-acyl-aromatic-L-amino acid amidohydrolase (carboxylate-forming) B-like [Cyprinus carpio]	94	-13.3	1	1	2	GO:0005737(cytoplasm);GO:0005886(plasma membrane);GO:0008152(metabolic process);GO:0016020(membrane);GO:0016324(apical plasma membrane);GO:0016787(hydrolase activity);GO:0016788(hydrolase activity, acting on ester bonds);GO:0016811(hydrolase activity, acting on carbon-nitrogen (but not peptide) bonds, in linear amides);GO:0046872(metal ion binding)	-
ipu-miR-16b	XM_019063184.1	109045324	LOC109045324	PREDICTED: LOW QUALITY PROTEIN: N-acyl-aromatic-L-amino acid amidohydrolase (carboxylate-forming) B-like [Cyprinus carpio]	94	-17.39	1	1	2	GO:0005737(cytoplasm);GO:0005886(plasma membrane);GO:0008152(metabolic process);GO:0016020(membrane);GO:0016324(apical plasma membrane);GO:0016787(hydrolase activity);GO:0016788(hydrolase activity, acting on ester bonds);GO:0016811(hydrolase activity, acting on carbon-nitrogen (but not peptide) bonds, in linear amides);GO:0046872(metal ion binding)	-
dre-miR-199-5p	XM_019063188.1	109045332	ric8a	PREDICTED: synembryn-A [Cyprinus carpio]	55	-22.29	1	1	2	GO:0001965(G-protein alpha-subunit binding);GO:0005085(guanyl-nucleotide exchange factor activity);GO:0005096(GTPase activator activity);GO:0005737(cytoplasm);GO:0005886(plasma membrane);GO:0007186(G-protein coupled receptor signaling pathway);GO:0016020(membrane)	-
gmo-miR-199-5p_R+1	XM_019063188.1	109045332	ric8a	PREDICTED: synembryn-A [Cyprinus carpio]	55	-22.29	1	1	2	GO:0001965(G-protein alpha-subunit binding);GO:0005085(guanyl-nucleotide exchange factor activity);GO:0005096(GTPase activator activity);GO:0005737(cytoplasm);GO:0005886(plasma membrane);GO:0007186(G-protein coupled receptor signaling pathway);GO:0016020(membrane)	-
ipu-miR-199a-5p	XM_019063188.1	109045332	ric8a	PREDICTED: synembryn-A [Cyprinus carpio]	55	-22.29	1	1	2	GO:0001965(G-protein alpha-subunit binding);GO:0005085(guanyl-nucleotide exchange factor activity);GO:0005096(GTPase activator activity);GO:0005737(cytoplasm);GO:0005886(plasma membrane);GO:0007186(G-protein coupled receptor signaling pathway);GO:0016020(membrane)	-
ola-miR-199a-5p_R+2	XM_019063188.1	109045332	ric8a	PREDICTED: synembryn-A [Cyprinus carpio]	55	-22.29	1	1	2	GO:0001965(G-protein alpha-subunit binding);GO:0005085(guanyl-nucleotide exchange factor activity);GO:0005096(GTPase activator activity);GO:0005737(cytoplasm);GO:0005886(plasma membrane);GO:0007186(G-protein coupled receptor signaling pathway);GO:0016020(membrane)	-
PC-3p-10011_78	XM_019063189.1	109045333	LOC109045333	PREDICTED: dual specificity protein phosphatase 4-like [Cyprinus carpio]	55	-16.34	1	1	2	GO:0001706(endoderm formation);GO:0001714(endodermal cell fate specification);GO:0004721(phosphoprotein phosphatase activity);GO:0004725(protein tyrosine phosphatase activity);GO:0006470(protein dephosphorylation);GO:0008138(protein tyrosine/serine/threonine phosphatase activity);GO:0016311(dephosphorylation);GO:0016787(hydrolase activity);GO:0016791(phosphatase activity);GO:0017017(MAP kinase ty…	04010(MAPK signaling pathway)
PC-5p-17929_38	XM_019063189.1	109045333	LOC109045333	PREDICTED: dual specificity protein phosphatase 4-like [Cyprinus carpio]	87	-19.89	1	1	2	GO:0001706(endoderm formation);GO:0001714(endodermal cell fate specification);GO:0004721(phosphoprotein phosphatase activity);GO:0004725(protein tyrosine phosphatase activity);GO:0006470(protein dephosphorylation);GO:0008138(protein tyrosine/serine/threonine phosphatase activity);GO:0016311(dephosphorylation);GO:0016787(hydrolase activity);GO:0016791(phosphatase activity);GO:0017017(MAP kinase ty…	04010(MAPK signaling pathway)
dre-miR-199-5p	XM_019063189.1	109045333	LOC109045333	PREDICTED: dual specificity protein phosphatase 4-like [Cyprinus carpio]	81	-15.12	1	1	2	GO:0001706(endoderm formation);GO:0001714(endodermal cell fate specification);GO:0004721(phosphoprotein phosphatase activity);GO:0004725(protein tyrosine phosphatase activity);GO:0006470(protein dephosphorylation);GO:0008138(protein tyrosine/serine/threonine phosphatase activity);GO:0016311(dephosphorylation);GO:0016787(hydrolase activity);GO:0016791(phosphatase activity);GO:0017017(MAP kinase ty…	04010(MAPK signaling pathway)
gmo-miR-199-5p_R+1	XM_019063189.1	109045333	LOC109045333	PREDICTED: dual specificity protein phosphatase 4-like [Cyprinus carpio]	81	-15.12	1	1	2	GO:0001706(endoderm formation);GO:0001714(endodermal cell fate specification);GO:0004721(phosphoprotein phosphatase activity);GO:0004725(protein tyrosine phosphatase activity);GO:0006470(protein dephosphorylation);GO:0008138(protein tyrosine/serine/threonine phosphatase activity);GO:0016311(dephosphorylation);GO:0016787(hydrolase activity);GO:0016791(phosphatase activity);GO:0017017(MAP kinase ty…	04010(MAPK signaling pathway)
hsa-miR-1260b_R-1_1ss9AG	XM_019063189.1	109045333	LOC109045333	PREDICTED: dual specificity protein phosphatase 4-like [Cyprinus carpio]	83	-23.04	1	1	2	GO:0001706(endoderm formation);GO:0001714(endodermal cell fate specification);GO:0004721(phosphoprotein phosphatase activity);GO:0004725(protein tyrosine phosphatase activity);GO:0006470(protein dephosphorylation);GO:0008138(protein tyrosine/serine/threonine phosphatase activity);GO:0016311(dephosphorylation);GO:0016787(hydrolase activity);GO:0016791(phosphatase activity);GO:0017017(MAP kinase ty…	04010(MAPK signaling pathway)
ipu-miR-199a-5p	XM_019063189.1	109045333	LOC109045333	PREDICTED: dual specificity protein phosphatase 4-like [Cyprinus carpio]	81	-15.12	1	1	2	GO:0001706(endoderm formation);GO:0001714(endodermal cell fate specification);GO:0004721(phosphoprotein phosphatase activity);GO:0004725(protein tyrosine phosphatase activity);GO:0006470(protein dephosphorylation);GO:0008138(protein tyrosine/serine/threonine phosphatase activity);GO:0016311(dephosphorylation);GO:0016787(hydrolase activity);GO:0016791(phosphatase activity);GO:0017017(MAP kinase ty…	04010(MAPK signaling pathway)
ola-miR-199a-5p_R+2	XM_019063189.1	109045333	LOC109045333	PREDICTED: dual specificity protein phosphatase 4-like [Cyprinus carpio]	81	-15.33	1	1	2	GO:0001706(endoderm formation);GO:0001714(endodermal cell fate specification);GO:0004721(phosphoprotein phosphatase activity);GO:0004725(protein tyrosine phosphatase activity);GO:0006470(protein dephosphorylation);GO:0008138(protein tyrosine/serine/threonine phosphatase activity);GO:0016311(dephosphorylation);GO:0016787(hydrolase activity);GO:0016791(phosphatase activity);GO:0017017(MAP kinase ty…	04010(MAPK signaling pathway)
aca-miR-30a-3p_R+1_1ss22CT	XM_019063190.1	109045334	LOC109045334	PREDICTED: LOW QUALITY PROTEIN: serine/threonine-protein phosphatase 6 regulatory ankyrin repeat subunit A-like [Cyprinus carpio]	73	-11.01	1	1	2	GO:0000139(Golgi membrane);GO:0005515(protein binding);GO:0005654(nucleoplasm);GO:0005829(cytosol);GO:0048208(COPII vesicle coating)	-
ccr-miR-140-5p	XM_019063190.1	109045334	LOC109045334	PREDICTED: LOW QUALITY PROTEIN: serine/threonine-protein phosphatase 6 regulatory ankyrin repeat subunit A-like [Cyprinus carpio]	60	-12.54	1	1	2	GO:0000139(Golgi membrane);GO:0005515(protein binding);GO:0005654(nucleoplasm);GO:0005829(cytosol);GO:0048208(COPII vesicle coating)	-
dre-miR-30e-3p	XM_019063190.1	109045334	LOC109045334	PREDICTED: LOW QUALITY PROTEIN: serine/threonine-protein phosphatase 6 regulatory ankyrin repeat subunit A-like [Cyprinus carpio]	73	-11.28	1	1	2	GO:0000139(Golgi membrane);GO:0005515(protein binding);GO:0005654(nucleoplasm);GO:0005829(cytosol);GO:0048208(COPII vesicle coating)	-
gmo-miR-30e-3p_R+1	XM_019063190.1	109045334	LOC109045334	PREDICTED: LOW QUALITY PROTEIN: serine/threonine-protein phosphatase 6 regulatory ankyrin repeat subunit A-like [Cyprinus carpio]	73	-11.28	1	1	2	GO:0000139(Golgi membrane);GO:0005515(protein binding);GO:0005654(nucleoplasm);GO:0005829(cytosol);GO:0048208(COPII vesicle coating)	-
ssa-miR-30c-3p	XM_019063190.1	109045334	LOC109045334	PREDICTED: LOW QUALITY PROTEIN: serine/threonine-protein phosphatase 6 regulatory ankyrin repeat subunit A-like [Cyprinus carpio]	73	-11.28	1	1	2	GO:0000139(Golgi membrane);GO:0005515(protein binding);GO:0005654(nucleoplasm);GO:0005829(cytosol);GO:0048208(COPII vesicle coating)	-
gmo-miR-20a-2-3p_2ss7GA19AC	XM_019063191.1	109045331	LOC109045331	PREDICTED: LOW QUALITY PROTEIN: periplakin-like [Cyprinus carpio]	79	-17.22	1	1	2	GO:0003674(molecular_function);GO:0005856(cytoskeleton);GO:0008150(biological_process)	-
PC-3p-8005_101	XM_019063192.1	109045335	LOC109045335	PREDICTED: troponin I, slow skeletal muscle-like [Cyprinus carpio]	95	-10.82	1	1	2	GO:0003009(skeletal muscle contraction);GO:0003674(molecular_function);GO:0005861(troponin complex);GO:0060048(cardiac muscle contraction)	-
PC-3p-8005_101	XM_019063193.1	109045335	LOC109045335	PREDICTED: troponin I, slow skeletal muscle-like [Cyprinus carpio]	95	-10.82	1	1	2	GO:0003009(skeletal muscle contraction);GO:0003674(molecular_function);GO:0005861(troponin complex);GO:0060048(cardiac muscle contraction)	-
PC-3p-8005_101	XM_019063194.1	109045335	LOC109045335	PREDICTED: troponin I, slow skeletal muscle-like [Cyprinus carpio]	95	-10.82	1	1	2	GO:0003009(skeletal muscle contraction);GO:0003674(molecular_function);GO:0005861(troponin complex);GO:0060048(cardiac muscle contraction)	-
PC-3p-10011_78	XM_019063195.1	109045336	LOC109045336	PREDICTED: alpha-N-acetylneuraminide alpha-2,8-sialyltransferase-like [Cyprinus carpio]	86	-21.64	1	1	2	GO:0003828(alpha-N-acetylneuraminate alpha-2,8-sialyltransferase activity);GO:0005794(Golgi apparatus);GO:0006486(protein glycosylation);GO:0008373(sialyltransferase activity);GO:0016020(membrane);GO:0016021(integral component of membrane);GO:0016740(transferase activity);GO:0016757(transferase activity, transferring glycosyl groups)	00601(Glycosphingolipid biosynthesis - lacto and neolacto series);00603(Glycosphingolipid biosynthesis - globo and isoglobo series);00604(Glycosphingolipid biosynthesis - ganglio series);01100(Metabolic pathways)
PC-5p-10768_71	XM_019063195.1	109045336	LOC109045336	PREDICTED: alpha-N-acetylneuraminide alpha-2,8-sialyltransferase-like [Cyprinus carpio]	76	-25.73	1	1	2	GO:0003828(alpha-N-acetylneuraminate alpha-2,8-sialyltransferase activity);GO:0005794(Golgi apparatus);GO:0006486(protein glycosylation);GO:0008373(sialyltransferase activity);GO:0016020(membrane);GO:0016021(integral component of membrane);GO:0016740(transferase activity);GO:0016757(transferase activity, transferring glycosyl groups)	00601(Glycosphingolipid biosynthesis - lacto and neolacto series);00603(Glycosphingolipid biosynthesis - globo and isoglobo series);00604(Glycosphingolipid biosynthesis - ganglio series);01100(Metabolic pathways)
dre-miR-429b_R-1_1ss9CT	XM_019063195.1	109045336	LOC109045336	PREDICTED: alpha-N-acetylneuraminide alpha-2,8-sialyltransferase-like [Cyprinus carpio]	61	-14.56	1	1	2	GO:0003828(alpha-N-acetylneuraminate alpha-2,8-sialyltransferase activity);GO:0005794(Golgi apparatus);GO:0006486(protein glycosylation);GO:0008373(sialyltransferase activity);GO:0016020(membrane);GO:0016021(integral component of membrane);GO:0016740(transferase activity);GO:0016757(transferase activity, transferring glycosyl groups)	00601(Glycosphingolipid biosynthesis - lacto and neolacto series);00603(Glycosphingolipid biosynthesis - globo and isoglobo series);00604(Glycosphingolipid biosynthesis - ganglio series);01100(Metabolic pathways)
ipu-mir-16b-p3_1ss11TA	XM_019063195.1	109045336	LOC109045336	PREDICTED: alpha-N-acetylneuraminide alpha-2,8-sialyltransferase-like [Cyprinus carpio]	87	-14.06	1	1	2	GO:0003828(alpha-N-acetylneuraminate alpha-2,8-sialyltransferase activity);GO:0005794(Golgi apparatus);GO:0006486(protein glycosylation);GO:0008373(sialyltransferase activity);GO:0016020(membrane);GO:0016021(integral component of membrane);GO:0016740(transferase activity);GO:0016757(transferase activity, transferring glycosyl groups)	00601(Glycosphingolipid biosynthesis - lacto and neolacto series);00603(Glycosphingolipid biosynthesis - globo and isoglobo series);00604(Glycosphingolipid biosynthesis - ganglio series);01100(Metabolic pathways)
ssa-miR-27c-5p_R+1	XM_019063195.1	109045336	LOC109045336	PREDICTED: alpha-N-acetylneuraminide alpha-2,8-sialyltransferase-like [Cyprinus carpio]	79	-17.44	1	1	2	GO:0003828(alpha-N-acetylneuraminate alpha-2,8-sialyltransferase activity);GO:0005794(Golgi apparatus);GO:0006486(protein glycosylation);GO:0008373(sialyltransferase activity);GO:0016020(membrane);GO:0016021(integral component of membrane);GO:0016740(transferase activity);GO:0016757(transferase activity, transferring glycosyl groups)	00601(Glycosphingolipid biosynthesis - lacto and neolacto series);00603(Glycosphingolipid biosynthesis - globo and isoglobo series);00604(Glycosphingolipid biosynthesis - ganglio series);01100(Metabolic pathways)
ssa-miR-29c-3p_L+1R-1	XM_019063195.1	109045336	LOC109045336	PREDICTED: alpha-N-acetylneuraminide alpha-2,8-sialyltransferase-like [Cyprinus carpio]	72	-16.21	1	1	2	GO:0003828(alpha-N-acetylneuraminate alpha-2,8-sialyltransferase activity);GO:0005794(Golgi apparatus);GO:0006486(protein glycosylation);GO:0008373(sialyltransferase activity);GO:0016020(membrane);GO:0016021(integral component of membrane);GO:0016740(transferase activity);GO:0016757(transferase activity, transferring glycosyl groups)	00601(Glycosphingolipid biosynthesis - lacto and neolacto series);00603(Glycosphingolipid biosynthesis - globo and isoglobo series);00604(Glycosphingolipid biosynthesis - ganglio series);01100(Metabolic pathways)
PC-3p-3019_338	XM_019063197.1	109045338	LOC109045338	PREDICTED: homeobox protein orthopedia B-like isoform X1 [Cyprinus carpio]	99	-16.75	1	1	2	GO:0003677(DNA binding);GO:0005634(nucleus);GO:0006355(regulation of transcription, DNA-templated);GO:0007275(multicellular organism development);GO:0007632(visual behavior);GO:0021522(spinal cord motor neuron differentiation);GO:0021767(mammillary body development);GO:0021884(forebrain neuron development);GO:0030182(neuron differentiation);GO:0035176(social behavior);GO:0043565(sequence-specific…	-
aca-miR-30a-3p_R+1_1ss22CT	XM_019063197.1	109045338	LOC109045338	PREDICTED: homeobox protein orthopedia B-like isoform X1 [Cyprinus carpio]	51	-18.84	1	1	2	GO:0003677(DNA binding);GO:0005634(nucleus);GO:0006355(regulation of transcription, DNA-templated);GO:0007275(multicellular organism development);GO:0007632(visual behavior);GO:0021522(spinal cord motor neuron differentiation);GO:0021767(mammillary body development);GO:0021884(forebrain neuron development);GO:0030182(neuron differentiation);GO:0035176(social behavior);GO:0043565(sequence-specific…	-
dre-miR-30e-3p	XM_019063197.1	109045338	LOC109045338	PREDICTED: homeobox protein orthopedia B-like isoform X1 [Cyprinus carpio]	51	-18.14	1	1	2	GO:0003677(DNA binding);GO:0005634(nucleus);GO:0006355(regulation of transcription, DNA-templated);GO:0007275(multicellular organism development);GO:0007632(visual behavior);GO:0021522(spinal cord motor neuron differentiation);GO:0021767(mammillary body development);GO:0021884(forebrain neuron development);GO:0030182(neuron differentiation);GO:0035176(social behavior);GO:0043565(sequence-specific…	-
gmo-miR-30e-3p_R+1	XM_019063197.1	109045338	LOC109045338	PREDICTED: homeobox protein orthopedia B-like isoform X1 [Cyprinus carpio]	51	-18.14	1	1	2	GO:0003677(DNA binding);GO:0005634(nucleus);GO:0006355(regulation of transcription, DNA-templated);GO:0007275(multicellular organism development);GO:0007632(visual behavior);GO:0021522(spinal cord motor neuron differentiation);GO:0021767(mammillary body development);GO:0021884(forebrain neuron development);GO:0030182(neuron differentiation);GO:0035176(social behavior);GO:0043565(sequence-specific…	-
ssa-miR-30c-3p	XM_019063197.1	109045338	LOC109045338	PREDICTED: homeobox protein orthopedia B-like isoform X1 [Cyprinus carpio]	51	-18.14	1	1	2	GO:0003677(DNA binding);GO:0005634(nucleus);GO:0006355(regulation of transcription, DNA-templated);GO:0007275(multicellular organism development);GO:0007632(visual behavior);GO:0021522(spinal cord motor neuron differentiation);GO:0021767(mammillary body development);GO:0021884(forebrain neuron development);GO:0030182(neuron differentiation);GO:0035176(social behavior);GO:0043565(sequence-specific…	-
PC-3p-3019_338	XM_019063198.1	109045338	LOC109045338	PREDICTED: homeobox protein orthopedia B-like isoform X1 [Cyprinus carpio]	99	-16.75	1	1	2	GO:0003677(DNA binding);GO:0005634(nucleus);GO:0006355(regulation of transcription, DNA-templated);GO:0007275(multicellular organism development);GO:0007632(visual behavior);GO:0021522(spinal cord motor neuron differentiation);GO:0021767(mammillary body development);GO:0021884(forebrain neuron development);GO:0030182(neuron differentiation);GO:0035176(social behavior);GO:0043565(sequence-specific…	-
aca-miR-30a-3p_R+1_1ss22CT	XM_019063198.1	109045338	LOC109045338	PREDICTED: homeobox protein orthopedia B-like isoform X1 [Cyprinus carpio]	51	-18.84	1	1	2	GO:0003677(DNA binding);GO:0005634(nucleus);GO:0006355(regulation of transcription, DNA-templated);GO:0007275(multicellular organism development);GO:0007632(visual behavior);GO:0021522(spinal cord motor neuron differentiation);GO:0021767(mammillary body development);GO:0021884(forebrain neuron development);GO:0030182(neuron differentiation);GO:0035176(social behavior);GO:0043565(sequence-specific…	-
dre-miR-30e-3p	XM_019063198.1	109045338	LOC109045338	PREDICTED: homeobox protein orthopedia B-like isoform X1 [Cyprinus carpio]	51	-18.14	1	1	2	GO:0003677(DNA binding);GO:0005634(nucleus);GO:0006355(regulation of transcription, DNA-templated);GO:0007275(multicellular organism development);GO:0007632(visual behavior);GO:0021522(spinal cord motor neuron differentiation);GO:0021767(mammillary body development);GO:0021884(forebrain neuron development);GO:0030182(neuron differentiation);GO:0035176(social behavior);GO:0043565(sequence-specific…	-
gmo-miR-30e-3p_R+1	XM_019063198.1	109045338	LOC109045338	PREDICTED: homeobox protein orthopedia B-like isoform X1 [Cyprinus carpio]	51	-18.14	1	1	2	GO:0003677(DNA binding);GO:0005634(nucleus);GO:0006355(regulation of transcription, DNA-templated);GO:0007275(multicellular organism development);GO:0007632(visual behavior);GO:0021522(spinal cord motor neuron differentiation);GO:0021767(mammillary body development);GO:0021884(forebrain neuron development);GO:0030182(neuron differentiation);GO:0035176(social behavior);GO:0043565(sequence-specific…	-
ssa-miR-30c-3p	XM_019063198.1	109045338	LOC109045338	PREDICTED: homeobox protein orthopedia B-like isoform X1 [Cyprinus carpio]	51	-18.14	1	1	2	GO:0003677(DNA binding);GO:0005634(nucleus);GO:0006355(regulation of transcription, DNA-templated);GO:0007275(multicellular organism development);GO:0007632(visual behavior);GO:0021522(spinal cord motor neuron differentiation);GO:0021767(mammillary body development);GO:0021884(forebrain neuron development);GO:0030182(neuron differentiation);GO:0035176(social behavior);GO:0043565(sequence-specific…	-
hsa-miR-454-3p_R+1	XM_019063201.1	109045340	LOC109045340	PREDICTED: putative oxidoreductase GLYR1 [Cyprinus carpio]	57	-20.55	1	1	2	GO:0004616(phosphogluconate dehydrogenase (decarboxylating) activity);GO:0005634(nucleus);GO:0016491(oxidoreductase activity);GO:0035064(methylated histone binding);GO:0051287(NAD binding);GO:0055114(oxidation-reduction process)	-
ipu-mir-16b-p3_1ss11TA	XM_019063204.1	109045344	LOC109045344	PREDICTED: tubulin-specific chaperone A-like [Sinocyclocheilus anshuiensis]	98	-10.01	1	1	2	GO:0005737(cytoplasm);GO:0005856(cytoskeleton);GO:0005874(microtubule);GO:0007021(tubulin complex assembly);GO:0007023(post-chaperonin tubulin folding pathway);GO:0048487(beta-tubulin binding)	-
aca-miR-30a-3p_R+1_1ss22CT	XM_019063206.1	109045349	LOC109045349	PREDICTED: magnesium transporter NIPA2-like [Cyprinus carpio]	60	-14.09	1	1	2	GO:0015095(magnesium ion transmembrane transporter activity);GO:0015693(magnesium ion transport);GO:0016020(membrane);GO:0016021(integral component of membrane)	-
dre-let-7a-2-p3	XM_019063206.1	109045349	LOC109045349	PREDICTED: magnesium transporter NIPA2-like [Cyprinus carpio]	92	-19.88	1	1	2	GO:0015095(magnesium ion transmembrane transporter activity);GO:0015693(magnesium ion transport);GO:0016020(membrane);GO:0016021(integral component of membrane)	-
dre-miR-16b	XM_019063206.1	109045349	LOC109045349	PREDICTED: magnesium transporter NIPA2-like [Cyprinus carpio]	55	-30.57	1	1	2	GO:0015095(magnesium ion transmembrane transporter activity);GO:0015693(magnesium ion transport);GO:0016020(membrane);GO:0016021(integral component of membrane)	-
dre-miR-16c-5p_1ss9TC	XM_019063206.1	109045349	LOC109045349	PREDICTED: magnesium transporter NIPA2-like [Cyprinus carpio]	55	-30.57	1	1	2	GO:0015095(magnesium ion transmembrane transporter activity);GO:0015693(magnesium ion transport);GO:0016020(membrane);GO:0016021(integral component of membrane)	-
dre-miR-30e-3p	XM_019063206.1	109045349	LOC109045349	PREDICTED: magnesium transporter NIPA2-like [Cyprinus carpio]	60	-14.21	1	1	2	GO:0015095(magnesium ion transmembrane transporter activity);GO:0015693(magnesium ion transport);GO:0016020(membrane);GO:0016021(integral component of membrane)	-
dre-miR-457b-5p_R-1_1ss1AT	XM_019063206.1	109045349	LOC109045349	PREDICTED: magnesium transporter NIPA2-like [Cyprinus carpio]	55	-32.96	1	1	2	GO:0015095(magnesium ion transmembrane transporter activity);GO:0015693(magnesium ion transport);GO:0016020(membrane);GO:0016021(integral component of membrane)	-
gmo-let-7d-3p_R+2_1ss12TC	XM_019063206.1	109045349	LOC109045349	PREDICTED: magnesium transporter NIPA2-like [Cyprinus carpio]	92	-19.88	1	1	2	GO:0015095(magnesium ion transmembrane transporter activity);GO:0015693(magnesium ion transport);GO:0016020(membrane);GO:0016021(integral component of membrane)	-
gmo-miR-30e-3p_R+1	XM_019063206.1	109045349	LOC109045349	PREDICTED: magnesium transporter NIPA2-like [Cyprinus carpio]	60	-14.21	1	1	2	GO:0015095(magnesium ion transmembrane transporter activity);GO:0015693(magnesium ion transport);GO:0016020(membrane);GO:0016021(integral component of membrane)	-
hsa-miR-27a-3p_1ss21CT	XM_019063206.1	109045349	LOC109045349	PREDICTED: magnesium transporter NIPA2-like [Cyprinus carpio]	51	-14.08	1	1	2	GO:0015095(magnesium ion transmembrane transporter activity);GO:0015693(magnesium ion transport);GO:0016020(membrane);GO:0016021(integral component of membrane)	-
ipu-miR-16b	XM_019063206.1	109045349	LOC109045349	PREDICTED: magnesium transporter NIPA2-like [Cyprinus carpio]	55	-30.57	1	1	2	GO:0015095(magnesium ion transmembrane transporter activity);GO:0015693(magnesium ion transport);GO:0016020(membrane);GO:0016021(integral component of membrane)	-
oni-let-7a-1-p3	XM_019063206.1	109045349	LOC109045349	PREDICTED: magnesium transporter NIPA2-like [Cyprinus carpio]	92	-19.88	1	1	2	GO:0015095(magnesium ion transmembrane transporter activity);GO:0015693(magnesium ion transport);GO:0016020(membrane);GO:0016021(integral component of membrane)	-
ssa-miR-30c-3p	XM_019063206.1	109045349	LOC109045349	PREDICTED: magnesium transporter NIPA2-like [Cyprinus carpio]	60	-14.21	1	1	2	GO:0015095(magnesium ion transmembrane transporter activity);GO:0015693(magnesium ion transport);GO:0016020(membrane);GO:0016021(integral component of membrane)	-
dre-miR-92a-3p	XM_019063207.1	109045350	LOC109045350	PREDICTED: glutamate receptor 1-like isoform X2 [Cyprinus carpio]	82	-13.79	1	1	2	GO:0004970(ionotropic glutamate receptor activity);GO:0005234(extracellularly glutamate-gated ion channel activity);GO:0005886(plasma membrane);GO:0006811(ion transport);GO:0016020(membrane);GO:0016021(integral component of membrane);GO:0030054(cell junction);GO:0045202(synapse);GO:0045211(postsynaptic membrane)	04080(Neuroactive ligand-receptor interaction)
ola-miR-92a_R+1	XM_019063207.1	109045350	LOC109045350	PREDICTED: glutamate receptor 1-like isoform X2 [Cyprinus carpio]	82	-13.79	1	1	2	GO:0004970(ionotropic glutamate receptor activity);GO:0005234(extracellularly glutamate-gated ion channel activity);GO:0005886(plasma membrane);GO:0006811(ion transport);GO:0016020(membrane);GO:0016021(integral component of membrane);GO:0030054(cell junction);GO:0045202(synapse);GO:0045211(postsynaptic membrane)	04080(Neuroactive ligand-receptor interaction)
ola-miR-92a_R+2	XM_019063207.1	109045350	LOC109045350	PREDICTED: glutamate receptor 1-like isoform X2 [Cyprinus carpio]	82	-14.19	1	1	2	GO:0004970(ionotropic glutamate receptor activity);GO:0005234(extracellularly glutamate-gated ion channel activity);GO:0005886(plasma membrane);GO:0006811(ion transport);GO:0016020(membrane);GO:0016021(integral component of membrane);GO:0030054(cell junction);GO:0045202(synapse);GO:0045211(postsynaptic membrane)	04080(Neuroactive ligand-receptor interaction)
dre-miR-92a-3p	XM_019063208.1	109045350	LOC109045350	PREDICTED: glutamate receptor 1-like isoform X2 [Cyprinus carpio]	82	-13.79	1	1	2	GO:0004970(ionotropic glutamate receptor activity);GO:0005234(extracellularly glutamate-gated ion channel activity);GO:0005886(plasma membrane);GO:0006811(ion transport);GO:0016020(membrane);GO:0016021(integral component of membrane);GO:0030054(cell junction);GO:0045202(synapse);GO:0045211(postsynaptic membrane)	04080(Neuroactive ligand-receptor interaction)
ola-miR-92a_R+1	XM_019063208.1	109045350	LOC109045350	PREDICTED: glutamate receptor 1-like isoform X2 [Cyprinus carpio]	82	-13.79	1	1	2	GO:0004970(ionotropic glutamate receptor activity);GO:0005234(extracellularly glutamate-gated ion channel activity);GO:0005886(plasma membrane);GO:0006811(ion transport);GO:0016020(membrane);GO:0016021(integral component of membrane);GO:0030054(cell junction);GO:0045202(synapse);GO:0045211(postsynaptic membrane)	04080(Neuroactive ligand-receptor interaction)
ola-miR-92a_R+2	XM_019063208.1	109045350	LOC109045350	PREDICTED: glutamate receptor 1-like isoform X2 [Cyprinus carpio]	82	-14.19	1	1	2	GO:0004970(ionotropic glutamate receptor activity);GO:0005234(extracellularly glutamate-gated ion channel activity);GO:0005886(plasma membrane);GO:0006811(ion transport);GO:0016020(membrane);GO:0016021(integral component of membrane);GO:0030054(cell junction);GO:0045202(synapse);GO:0045211(postsynaptic membrane)	04080(Neuroactive ligand-receptor interaction)
gmo-miR-301a-5p	XM_019063210.1	109045352	haus4	PREDICTED: HAUS augmin-like complex subunit 4 [Cyprinus carpio]	88	-19.82	1	1	2	GO:0003674(molecular_function);GO:0007098(centrosome cycle);GO:0051225(spindle assembly);GO:0070652(HAUS complex)	-
PC-3p-31034_17	XM_019063211.1	109045353	LOC109045353	PREDICTED: endonuclease domain-containing 1 protein-like [Cyprinus carpio]	69	-22.63	1	1	2	GO:0003676(nucleic acid binding);GO:0005575(cellular_component);GO:0016787(hydrolase activity);GO:0046872(metal ion binding)	-
dre-miR-92a-3p	XM_019063211.1	109045353	LOC109045353	PREDICTED: endonuclease domain-containing 1 protein-like [Cyprinus carpio]	78	-10.31	1	1	2	GO:0003676(nucleic acid binding);GO:0005575(cellular_component);GO:0016787(hydrolase activity);GO:0046872(metal ion binding)	-
ola-miR-92a_R+1	XM_019063211.1	109045353	LOC109045353	PREDICTED: endonuclease domain-containing 1 protein-like [Cyprinus carpio]	78	-10.31	1	1	2	GO:0003676(nucleic acid binding);GO:0005575(cellular_component);GO:0016787(hydrolase activity);GO:0046872(metal ion binding)	-
ola-miR-92a_R+2	XM_019063211.1	109045353	LOC109045353	PREDICTED: endonuclease domain-containing 1 protein-like [Cyprinus carpio]	78	-12.16	1	1	2	GO:0003676(nucleic acid binding);GO:0005575(cellular_component);GO:0016787(hydrolase activity);GO:0046872(metal ion binding)	-
aca-miR-30a-3p_R+1_1ss22CT	XM_019063221.1	109045359	LOC109045359	PREDICTED: transmembrane protein 127-like [Cyprinus carpio]	90	-13.84	1	1	2	-	-
dre-miR-30e-3p	XM_019063221.1	109045359	LOC109045359	PREDICTED: transmembrane protein 127-like [Cyprinus carpio]	90	-12.54	1	1	2	-	-
gmo-miR-30e-3p_R+1	XM_019063221.1	109045359	LOC109045359	PREDICTED: transmembrane protein 127-like [Cyprinus carpio]	90	-12.54	1	1	2	-	-
ssa-miR-30c-3p	XM_019063221.1	109045359	LOC109045359	PREDICTED: transmembrane protein 127-like [Cyprinus carpio]	90	-12.54	1	1	2	-	-
aca-miR-30a-3p_R+1_1ss22CT	XM_019063222.1	109045359	LOC109045359	PREDICTED: transmembrane protein 127-like [Cyprinus carpio]	90	-13.84	1	1	2	-	-
dre-miR-30e-3p	XM_019063222.1	109045359	LOC109045359	PREDICTED: transmembrane protein 127-like [Cyprinus carpio]	90	-12.54	1	1	2	-	-
gmo-miR-30e-3p_R+1	XM_019063222.1	109045359	LOC109045359	PREDICTED: transmembrane protein 127-like [Cyprinus carpio]	90	-12.54	1	1	2	-	-
ssa-miR-30c-3p	XM_019063222.1	109045359	LOC109045359	PREDICTED: transmembrane protein 127-like [Cyprinus carpio]	90	-12.54	1	1	2	-	-
ssa-miR-143-3p_R+1	XM_019063227.1	109045365	LOC109045365	PREDICTED: interleukin-8-like [Cyprinus carpio]	82	-13.8	1	1	2	GO:0002523(leukocyte migration involved in inflammatory response);GO:0002690(positive regulation of leukocyte chemotaxis);GO:0005576(extracellular region);GO:0005615(extracellular space);GO:0006935(chemotaxis);GO:0006952(defense response);GO:0006954(inflammatory response);GO:0006955(immune response);GO:0007186(G-protein coupled receptor signaling pathway);GO:0008009(chemokine activity);GO:0009611…	04060(Cytokine-cytokine receptor interaction);04218(Cellular senescence);04620(Toll-like receptor signaling pathway);04621(NOD-like receptor signaling pathway);04622(RIG-I-like receptor signaling pathway);05132(Salmonella infection)
aca-miR-30a-3p_R+1_1ss22CT	XM_019063229.1	109045368	LOC109045368	PREDICTED: retinol dehydrogenase 7-like [Cyprinus carpio]	82	-11.02	1	1	2	GO:0001501(skeletal system development);GO:0004745(retinol dehydrogenase activity);GO:0016020(membrane);GO:0016021(integral component of membrane);GO:0030855(epithelial cell differentiation);GO:0031017(exocrine pancreas development);GO:0031018(endocrine pancreas development);GO:0035050(embryonic heart tube development);GO:0035118(embryonic pectoral fin morphogenesis);GO:0042572(retinol metabolic …	-
dre-miR-30e-3p	XM_019063229.1	109045368	LOC109045368	PREDICTED: retinol dehydrogenase 7-like [Cyprinus carpio]	82	-11.75	1	1	2	GO:0001501(skeletal system development);GO:0004745(retinol dehydrogenase activity);GO:0016020(membrane);GO:0016021(integral component of membrane);GO:0030855(epithelial cell differentiation);GO:0031017(exocrine pancreas development);GO:0031018(endocrine pancreas development);GO:0035050(embryonic heart tube development);GO:0035118(embryonic pectoral fin morphogenesis);GO:0042572(retinol metabolic …	-
gmo-miR-30e-3p_R+1	XM_019063229.1	109045368	LOC109045368	PREDICTED: retinol dehydrogenase 7-like [Cyprinus carpio]	82	-11.75	1	1	2	GO:0001501(skeletal system development);GO:0004745(retinol dehydrogenase activity);GO:0016020(membrane);GO:0016021(integral component of membrane);GO:0030855(epithelial cell differentiation);GO:0031017(exocrine pancreas development);GO:0031018(endocrine pancreas development);GO:0035050(embryonic heart tube development);GO:0035118(embryonic pectoral fin morphogenesis);GO:0042572(retinol metabolic …	-
ssa-miR-30c-3p	XM_019063229.1	109045368	LOC109045368	PREDICTED: retinol dehydrogenase 7-like [Cyprinus carpio]	82	-11.75	1	1	2	GO:0001501(skeletal system development);GO:0004745(retinol dehydrogenase activity);GO:0016020(membrane);GO:0016021(integral component of membrane);GO:0030855(epithelial cell differentiation);GO:0031017(exocrine pancreas development);GO:0031018(endocrine pancreas development);GO:0035050(embryonic heart tube development);GO:0035118(embryonic pectoral fin morphogenesis);GO:0042572(retinol metabolic …	-
PC-3p-10011_78	XM_019063231.1	109045371	LOC109045371	PREDICTED: LOW QUALITY PROTEIN: slit homolog 1 protein-like [Cyprinus carpio]	72	-17.14	1	1	2	GO:0005886(plasma membrane)	-
PC-3p-6237_134	XM_019063231.1	109045371	LOC109045371	PREDICTED: LOW QUALITY PROTEIN: slit homolog 1 protein-like [Cyprinus carpio]	90	-19.72	1	1	2	GO:0005886(plasma membrane)	-
PC-5p-8757_90	XM_019063231.1	109045371	LOC109045371	PREDICTED: LOW QUALITY PROTEIN: slit homolog 1 protein-like [Cyprinus carpio]	74	-14.97	1	1	2	GO:0005886(plasma membrane)	-
dre-miR-429b_R-1_1ss9CT	XM_019063231.1	109045371	LOC109045371	PREDICTED: LOW QUALITY PROTEIN: slit homolog 1 protein-like [Cyprinus carpio]	87	-50.26	1	1	2	GO:0005886(plasma membrane)	-
aca-miR-30a-3p_R+1_1ss22CT	XM_019063232.1	109045372	LOC109045372	PREDICTED: interferon regulatory factor 2-binding protein 2-B [Sinocyclocheilus anshuiensis]	54	-14.15	1	1	2	GO:0005634(nucleus);GO:0006351(transcription, DNA-templated);GO:0006355(regulation of transcription, DNA-templated);GO:0046872(metal ion binding)	-
dre-miR-30e-3p	XM_019063232.1	109045372	LOC109045372	PREDICTED: interferon regulatory factor 2-binding protein 2-B [Sinocyclocheilus anshuiensis]	54	-10.55	1	1	2	GO:0005634(nucleus);GO:0006351(transcription, DNA-templated);GO:0006355(regulation of transcription, DNA-templated);GO:0046872(metal ion binding)	-
gmo-miR-30e-3p_R+1	XM_019063232.1	109045372	LOC109045372	PREDICTED: interferon regulatory factor 2-binding protein 2-B [Sinocyclocheilus anshuiensis]	54	-10.55	1	1	2	GO:0005634(nucleus);GO:0006351(transcription, DNA-templated);GO:0006355(regulation of transcription, DNA-templated);GO:0046872(metal ion binding)	-
ssa-miR-30c-3p	XM_019063232.1	109045372	LOC109045372	PREDICTED: interferon regulatory factor 2-binding protein 2-B [Sinocyclocheilus anshuiensis]	54	-10.55	1	1	2	GO:0005634(nucleus);GO:0006351(transcription, DNA-templated);GO:0006355(regulation of transcription, DNA-templated);GO:0046872(metal ion binding)	-
PC-3p-6941_118	XM_019063242.1	109045378	LOC109045378	PREDICTED: coiled-coil domain-containing protein 92-like [Cyprinus carpio]	68	-19.29	1	1	2	GO:0003674(molecular_function);GO:0005814(centriole);GO:0008150(biological_process)	-
dre-miR-22b-5p_R-1	XM_019063242.1	109045378	LOC109045378	PREDICTED: coiled-coil domain-containing protein 92-like [Cyprinus carpio]	89	-12.05	1	1	2	GO:0003674(molecular_function);GO:0005814(centriole);GO:0008150(biological_process)	-
gmo-miR-20a-2-3p_2ss7GA19AC	XM_019063242.1	109045378	LOC109045378	PREDICTED: coiled-coil domain-containing protein 92-like [Cyprinus carpio]	79	-24.31	1	1	2	GO:0003674(molecular_function);GO:0005814(centriole);GO:0008150(biological_process)	-
PC-3p-6237_134	XM_019063244.1	109045380	LOC109045380	PREDICTED: LIM domain kinase 1-like [Cyprinus carpio]	85	-18.85	1	1	2	GO:0004672(protein kinase activity);GO:0004674(protein serine/threonine kinase activity);GO:0005524(ATP binding);GO:0005634(nucleus);GO:0005794(Golgi apparatus);GO:0006468(protein phosphorylation);GO:0007399(nervous system development);GO:0030036(actin cytoskeleton organization);GO:0035556(intracellular signal transduction);GO:0043005(neuron projection);GO:0046872(metal ion binding);GO:0051496(po…	04810(Regulation of actin cytoskeleton)
dre-miR-429b_R-1_1ss9CT	XM_019063244.1	109045380	LOC109045380	PREDICTED: LIM domain kinase 1-like [Cyprinus carpio]	89	-12.94	1	1	2	GO:0004672(protein kinase activity);GO:0004674(protein serine/threonine kinase activity);GO:0005524(ATP binding);GO:0005634(nucleus);GO:0005794(Golgi apparatus);GO:0006468(protein phosphorylation);GO:0007399(nervous system development);GO:0030036(actin cytoskeleton organization);GO:0035556(intracellular signal transduction);GO:0043005(neuron projection);GO:0046872(metal ion binding);GO:0051496(po…	04810(Regulation of actin cytoskeleton)
ssa-miR-27c-5p_R+1	XM_019063244.1	109045380	LOC109045380	PREDICTED: LIM domain kinase 1-like [Cyprinus carpio]	75	-13.7	1	1	2	GO:0004672(protein kinase activity);GO:0004674(protein serine/threonine kinase activity);GO:0005524(ATP binding);GO:0005634(nucleus);GO:0005794(Golgi apparatus);GO:0006468(protein phosphorylation);GO:0007399(nervous system development);GO:0030036(actin cytoskeleton organization);GO:0035556(intracellular signal transduction);GO:0043005(neuron projection);GO:0046872(metal ion binding);GO:0051496(po…	04810(Regulation of actin cytoskeleton)
ssa-miR-143-3p_R+1	XM_019063248.1	109045383	LOC109045383	hypothetical protein cypCar_00011211 [Cyprinus carpio]	57	-32.23	1	1	2	GO:0000166(nucleotide binding);GO:0003924(GTPase activity);GO:0005525(GTP binding);GO:0005622(intracellular);GO:0007264(small GTPase mediated signal transduction);GO:0016020(membrane)	05132(Salmonella infection)
PC-3p-3019_338	XM_019063249.1	109045386	LOC109045386	Krueppel-like factor 8 isoform X2 [Carassius auratus]	96	-13.23	1	1	2	GO:0003676(nucleic acid binding);GO:0021549(cerebellum development);GO:0021702(cerebellar Purkinje cell differentiation);GO:0021707(cerebellar granule cell differentiation);GO:0046872(metal ion binding)	-
dre-miR-128-5p_1ss11GT	XM_019063249.1	109045386	LOC109045386	Krueppel-like factor 8 isoform X2 [Carassius auratus]	80	-21.44	1	1	2	GO:0003676(nucleic acid binding);GO:0021549(cerebellum development);GO:0021702(cerebellar Purkinje cell differentiation);GO:0021707(cerebellar granule cell differentiation);GO:0046872(metal ion binding)	-
dre-miR-193b-3p	XM_019063249.1	109045386	LOC109045386	Krueppel-like factor 8 isoform X2 [Carassius auratus]	95	-21.62	1	1	2	GO:0003676(nucleic acid binding);GO:0021549(cerebellum development);GO:0021702(cerebellar Purkinje cell differentiation);GO:0021707(cerebellar granule cell differentiation);GO:0046872(metal ion binding)	-
dre-miR-92a-3p	XM_019063249.1	109045386	LOC109045386	Krueppel-like factor 8 isoform X2 [Carassius auratus]	60	-11.59	1	1	2	GO:0003676(nucleic acid binding);GO:0021549(cerebellum development);GO:0021702(cerebellar Purkinje cell differentiation);GO:0021707(cerebellar granule cell differentiation);GO:0046872(metal ion binding)	-
hsa-miR-27a-3p_1ss21CT	XM_019063249.1	109045386	LOC109045386	Krueppel-like factor 8 isoform X2 [Carassius auratus]	75	-41.72	1	1	2	GO:0003676(nucleic acid binding);GO:0021549(cerebellum development);GO:0021702(cerebellar Purkinje cell differentiation);GO:0021707(cerebellar granule cell differentiation);GO:0046872(metal ion binding)	-
ola-miR-92a_R+1	XM_019063249.1	109045386	LOC109045386	Krueppel-like factor 8 isoform X2 [Carassius auratus]	60	-11.59	1	1	2	GO:0003676(nucleic acid binding);GO:0021549(cerebellum development);GO:0021702(cerebellar Purkinje cell differentiation);GO:0021707(cerebellar granule cell differentiation);GO:0046872(metal ion binding)	-
ola-miR-92a_R+2	XM_019063249.1	109045386	LOC109045386	Krueppel-like factor 8 isoform X2 [Carassius auratus]	60	-11.59	1	1	2	GO:0003676(nucleic acid binding);GO:0021549(cerebellum development);GO:0021702(cerebellar Purkinje cell differentiation);GO:0021707(cerebellar granule cell differentiation);GO:0046872(metal ion binding)	-
ssa-miR-193-3p	XM_019063249.1	109045386	LOC109045386	Krueppel-like factor 8 isoform X2 [Carassius auratus]	95	-21.62	1	1	2	GO:0003676(nucleic acid binding);GO:0021549(cerebellum development);GO:0021702(cerebellar Purkinje cell differentiation);GO:0021707(cerebellar granule cell differentiation);GO:0046872(metal ion binding)	-
ssa-miR-29c-3p_L+1R-1	XM_019063249.1	109045386	LOC109045386	Krueppel-like factor 8 isoform X2 [Carassius auratus]	54	-17.62	1	1	2	GO:0003676(nucleic acid binding);GO:0021549(cerebellum development);GO:0021702(cerebellar Purkinje cell differentiation);GO:0021707(cerebellar granule cell differentiation);GO:0046872(metal ion binding)	-
PC-3p-31034_17	XM_019063254.1	109045392	LOC109045392	rho GTPase-activating protein 32-like isoform X4 [Carassius auratus]	66	-26.74	1	1	2	GO:0007165(signal transduction);GO:0035091(phosphatidylinositol binding)	-
ccr-miR-7133	XM_019063254.1	109045392	LOC109045392	rho GTPase-activating protein 32-like isoform X4 [Carassius auratus]	99	-24.32	1	1	2	GO:0007165(signal transduction);GO:0035091(phosphatidylinositol binding)	-
hsa-miR-27a-3p_1ss21CT	XM_019063254.1	109045392	LOC109045392	rho GTPase-activating protein 32-like isoform X4 [Carassius auratus]	75	-29.71	1	1	2	GO:0007165(signal transduction);GO:0035091(phosphatidylinositol binding)	-
PC-3p-31034_17	XM_019063255.1	109045392	LOC109045392	rho GTPase-activating protein 32-like isoform X4 [Carassius auratus]	66	-26.74	1	1	2	GO:0007165(signal transduction);GO:0035091(phosphatidylinositol binding)	-
ccr-miR-7133	XM_019063255.1	109045392	LOC109045392	rho GTPase-activating protein 32-like isoform X4 [Carassius auratus]	99	-24.32	1	1	2	GO:0007165(signal transduction);GO:0035091(phosphatidylinositol binding)	-
hsa-miR-27a-3p_1ss21CT	XM_019063255.1	109045392	LOC109045392	rho GTPase-activating protein 32-like isoform X4 [Carassius auratus]	75	-29.71	1	1	2	GO:0007165(signal transduction);GO:0035091(phosphatidylinositol binding)	-
PC-3p-31034_17	XM_019063256.1	109045392	LOC109045392	rho GTPase-activating protein 32-like isoform X4 [Carassius auratus]	66	-26.74	1	1	2	GO:0007165(signal transduction);GO:0035091(phosphatidylinositol binding)	-
ccr-miR-7133	XM_019063256.1	109045392	LOC109045392	rho GTPase-activating protein 32-like isoform X4 [Carassius auratus]	99	-24.32	1	1	2	GO:0007165(signal transduction);GO:0035091(phosphatidylinositol binding)	-
hsa-miR-27a-3p_1ss21CT	XM_019063256.1	109045392	LOC109045392	rho GTPase-activating protein 32-like isoform X4 [Carassius auratus]	75	-29.71	1	1	2	GO:0007165(signal transduction);GO:0035091(phosphatidylinositol binding)	-
PC-3p-31034_17	XM_019063258.1	109045392	LOC109045392	rho GTPase-activating protein 32-like isoform X4 [Carassius auratus]	66	-26.74	1	1	2	GO:0007165(signal transduction);GO:0035091(phosphatidylinositol binding)	-
ccr-miR-7133	XM_019063258.1	109045392	LOC109045392	rho GTPase-activating protein 32-like isoform X4 [Carassius auratus]	99	-24.32	1	1	2	GO:0007165(signal transduction);GO:0035091(phosphatidylinositol binding)	-
hsa-miR-27a-3p_1ss21CT	XM_019063258.1	109045392	LOC109045392	rho GTPase-activating protein 32-like isoform X4 [Carassius auratus]	75	-29.71	1	1	2	GO:0007165(signal transduction);GO:0035091(phosphatidylinositol binding)	-
PC-3p-31034_17	XM_019063259.1	109045392	LOC109045392	rho GTPase-activating protein 32-like isoform X4 [Carassius auratus]	66	-26.74	1	1	2	GO:0007165(signal transduction);GO:0035091(phosphatidylinositol binding)	-
ccr-miR-7133	XM_019063259.1	109045392	LOC109045392	rho GTPase-activating protein 32-like isoform X4 [Carassius auratus]	99	-24.32	1	1	2	GO:0007165(signal transduction);GO:0035091(phosphatidylinositol binding)	-
hsa-miR-27a-3p_1ss21CT	XM_019063259.1	109045392	LOC109045392	rho GTPase-activating protein 32-like isoform X4 [Carassius auratus]	75	-29.71	1	1	2	GO:0007165(signal transduction);GO:0035091(phosphatidylinositol binding)	-
PC-5p-8757_90	XM_019063265.1	109045396	fam65c	PREDICTED: protein FAM65C isoform X2 [Cyprinus carpio]	98	-12.42	1	1	2	GO:0005575(cellular_component);GO:0008150(biological_process)	-
hhi-let-7j_L+1	XM_019063265.1	109045396	fam65c	PREDICTED: protein FAM65C isoform X2 [Cyprinus carpio]	99	-13.23	1	1	2	GO:0005575(cellular_component);GO:0008150(biological_process)	-
PC-5p-8757_90	XM_019063266.1	109045396	fam65c	PREDICTED: protein FAM65C isoform X2 [Cyprinus carpio]	88	-12.42	1	1	2	GO:0005575(cellular_component);GO:0008150(biological_process)	-
hhi-let-7j_L+1	XM_019063266.1	109045396	fam65c	PREDICTED: protein FAM65C isoform X2 [Cyprinus carpio]	89	-13.23	1	1	2	GO:0005575(cellular_component);GO:0008150(biological_process)	-
dre-let-7a-2-p3	XM_019063269.1	109045399	LOC109045399	PREDICTED: gamma-parvin-like [Cyprinus carpio]	68	-12.78	1	1	2	GO:0003779(actin binding);GO:0005575(cellular_component);GO:0007155(cell adhesion);GO:0031532(actin cytoskeleton reorganization)	04510(Focal adhesion)
gmo-let-7d-3p_R+2_1ss12TC	XM_019063269.1	109045399	LOC109045399	PREDICTED: gamma-parvin-like [Cyprinus carpio]	68	-12.78	1	1	2	GO:0003779(actin binding);GO:0005575(cellular_component);GO:0007155(cell adhesion);GO:0031532(actin cytoskeleton reorganization)	04510(Focal adhesion)
gmo-miR-301a-5p	XM_019063269.1	109045399	LOC109045399	PREDICTED: gamma-parvin-like [Cyprinus carpio]	64	-13.91	1	1	2	GO:0003779(actin binding);GO:0005575(cellular_component);GO:0007155(cell adhesion);GO:0031532(actin cytoskeleton reorganization)	04510(Focal adhesion)
oni-let-7a-1-p3	XM_019063269.1	109045399	LOC109045399	PREDICTED: gamma-parvin-like [Cyprinus carpio]	68	-12.78	1	1	2	GO:0003779(actin binding);GO:0005575(cellular_component);GO:0007155(cell adhesion);GO:0031532(actin cytoskeleton reorganization)	04510(Focal adhesion)
PC-5p-17929_38	XM_019063270.1	109045374	LOC109045374	hypothetical protein cypCar_00040874 [Cyprinus carpio]	54	-15.98	1	1	2	GO:0016020(membrane);GO:0016021(integral component of membrane)	-
PC-5p-17929_38	XM_019063279.1	109045411	LOC109045411	PREDICTED: syntaphilin-like isoform X6 [Cyprinus carpio]	59	-20.49	1	1	2	GO:0017075(syntaxin-1 binding)	-
dre-miR-429b_R-1_1ss9CT	XM_019063279.1	109045411	LOC109045411	PREDICTED: syntaphilin-like isoform X6 [Cyprinus carpio]	55	-10.03	1	1	2	GO:0017075(syntaxin-1 binding)	-
dre-miR-92a-3p	XM_019063279.1	109045411	LOC109045411	PREDICTED: syntaphilin-like isoform X6 [Cyprinus carpio]	74	-11.6	1	1	2	GO:0017075(syntaxin-1 binding)	-
ola-miR-92a_R+1	XM_019063279.1	109045411	LOC109045411	PREDICTED: syntaphilin-like isoform X6 [Cyprinus carpio]	75	-11.6	1	1	2	GO:0017075(syntaxin-1 binding)	-
ola-miR-92a_R+2	XM_019063279.1	109045411	LOC109045411	PREDICTED: syntaphilin-like isoform X6 [Cyprinus carpio]	74	-11.6	1	1	2	GO:0017075(syntaxin-1 binding)	-
PC-5p-17929_38	XM_019063280.1	109045411	LOC109045411	PREDICTED: syntaphilin-like isoform X6 [Cyprinus carpio]	59	-20.49	1	1	2	GO:0017075(syntaxin-1 binding)	-
dre-miR-429b_R-1_1ss9CT	XM_019063280.1	109045411	LOC109045411	PREDICTED: syntaphilin-like isoform X6 [Cyprinus carpio]	55	-10.03	1	1	2	GO:0017075(syntaxin-1 binding)	-
dre-miR-92a-3p	XM_019063280.1	109045411	LOC109045411	PREDICTED: syntaphilin-like isoform X6 [Cyprinus carpio]	74	-11.6	1	1	2	GO:0017075(syntaxin-1 binding)	-
ola-miR-92a_R+1	XM_019063280.1	109045411	LOC109045411	PREDICTED: syntaphilin-like isoform X6 [Cyprinus carpio]	75	-11.6	1	1	2	GO:0017075(syntaxin-1 binding)	-
ola-miR-92a_R+2	XM_019063280.1	109045411	LOC109045411	PREDICTED: syntaphilin-like isoform X6 [Cyprinus carpio]	74	-11.6	1	1	2	GO:0017075(syntaxin-1 binding)	-
PC-5p-17929_38	XM_019063281.1	109045411	LOC109045411	PREDICTED: syntaphilin-like isoform X6 [Cyprinus carpio]	59	-20.49	1	1	2	GO:0017075(syntaxin-1 binding)	-
dre-miR-429b_R-1_1ss9CT	XM_019063281.1	109045411	LOC109045411	PREDICTED: syntaphilin-like isoform X6 [Cyprinus carpio]	55	-10.03	1	1	2	GO:0017075(syntaxin-1 binding)	-
dre-miR-92a-3p	XM_019063281.1	109045411	LOC109045411	PREDICTED: syntaphilin-like isoform X6 [Cyprinus carpio]	74	-11.6	1	1	2	GO:0017075(syntaxin-1 binding)	-
ola-miR-92a_R+1	XM_019063281.1	109045411	LOC109045411	PREDICTED: syntaphilin-like isoform X6 [Cyprinus carpio]	75	-11.6	1	1	2	GO:0017075(syntaxin-1 binding)	-
ola-miR-92a_R+2	XM_019063281.1	109045411	LOC109045411	PREDICTED: syntaphilin-like isoform X6 [Cyprinus carpio]	74	-11.6	1	1	2	GO:0017075(syntaxin-1 binding)	-
PC-5p-17929_38	XM_019063282.1	109045411	LOC109045411	PREDICTED: syntaphilin-like isoform X6 [Cyprinus carpio]	59	-20.49	1	1	2	GO:0017075(syntaxin-1 binding)	-
dre-miR-429b_R-1_1ss9CT	XM_019063282.1	109045411	LOC109045411	PREDICTED: syntaphilin-like isoform X6 [Cyprinus carpio]	55	-10.03	1	1	2	GO:0017075(syntaxin-1 binding)	-
dre-miR-92a-3p	XM_019063282.1	109045411	LOC109045411	PREDICTED: syntaphilin-like isoform X6 [Cyprinus carpio]	74	-11.6	1	1	2	GO:0017075(syntaxin-1 binding)	-
ola-miR-92a_R+1	XM_019063282.1	109045411	LOC109045411	PREDICTED: syntaphilin-like isoform X6 [Cyprinus carpio]	75	-11.6	1	1	2	GO:0017075(syntaxin-1 binding)	-
ola-miR-92a_R+2	XM_019063282.1	109045411	LOC109045411	PREDICTED: syntaphilin-like isoform X6 [Cyprinus carpio]	74	-11.6	1	1	2	GO:0017075(syntaxin-1 binding)	-
PC-5p-17929_38	XM_019063283.1	109045411	LOC109045411	PREDICTED: syntaphilin-like isoform X6 [Cyprinus carpio]	59	-20.49	1	1	2	GO:0017075(syntaxin-1 binding)	-
dre-miR-429b_R-1_1ss9CT	XM_019063283.1	109045411	LOC109045411	PREDICTED: syntaphilin-like isoform X6 [Cyprinus carpio]	55	-10.03	1	1	2	GO:0017075(syntaxin-1 binding)	-
dre-miR-92a-3p	XM_019063283.1	109045411	LOC109045411	PREDICTED: syntaphilin-like isoform X6 [Cyprinus carpio]	74	-11.6	1	1	2	GO:0017075(syntaxin-1 binding)	-
ola-miR-92a_R+1	XM_019063283.1	109045411	LOC109045411	PREDICTED: syntaphilin-like isoform X6 [Cyprinus carpio]	75	-11.6	1	1	2	GO:0017075(syntaxin-1 binding)	-
ola-miR-92a_R+2	XM_019063283.1	109045411	LOC109045411	PREDICTED: syntaphilin-like isoform X6 [Cyprinus carpio]	74	-11.6	1	1	2	GO:0017075(syntaxin-1 binding)	-
PC-5p-17929_38	XM_019063284.1	109045411	LOC109045411	PREDICTED: syntaphilin-like isoform X6 [Cyprinus carpio]	59	-20.49	1	1	2	GO:0017075(syntaxin-1 binding)	-
dre-miR-429b_R-1_1ss9CT	XM_019063284.1	109045411	LOC109045411	PREDICTED: syntaphilin-like isoform X6 [Cyprinus carpio]	55	-10.03	1	1	2	GO:0017075(syntaxin-1 binding)	-
dre-miR-92a-3p	XM_019063284.1	109045411	LOC109045411	PREDICTED: syntaphilin-like isoform X6 [Cyprinus carpio]	74	-11.6	1	1	2	GO:0017075(syntaxin-1 binding)	-
ola-miR-92a_R+1	XM_019063284.1	109045411	LOC109045411	PREDICTED: syntaphilin-like isoform X6 [Cyprinus carpio]	75	-11.6	1	1	2	GO:0017075(syntaxin-1 binding)	-
ola-miR-92a_R+2	XM_019063284.1	109045411	LOC109045411	PREDICTED: syntaphilin-like isoform X6 [Cyprinus carpio]	74	-11.6	1	1	2	GO:0017075(syntaxin-1 binding)	-
PC-5p-17929_38	XM_019063285.1	109045411	LOC109045411	PREDICTED: syntaphilin-like isoform X6 [Cyprinus carpio]	59	-20.49	1	1	2	GO:0017075(syntaxin-1 binding)	-
dre-miR-429b_R-1_1ss9CT	XM_019063285.1	109045411	LOC109045411	PREDICTED: syntaphilin-like isoform X6 [Cyprinus carpio]	55	-10.03	1	1	2	GO:0017075(syntaxin-1 binding)	-
dre-miR-92a-3p	XM_019063285.1	109045411	LOC109045411	PREDICTED: syntaphilin-like isoform X6 [Cyprinus carpio]	74	-11.6	1	1	2	GO:0017075(syntaxin-1 binding)	-
ola-miR-92a_R+1	XM_019063285.1	109045411	LOC109045411	PREDICTED: syntaphilin-like isoform X6 [Cyprinus carpio]	75	-11.6	1	1	2	GO:0017075(syntaxin-1 binding)	-
ola-miR-92a_R+2	XM_019063285.1	109045411	LOC109045411	PREDICTED: syntaphilin-like isoform X6 [Cyprinus carpio]	74	-11.6	1	1	2	GO:0017075(syntaxin-1 binding)	-
dre-miR-125b-2-3p_L+1	XM_019063288.1	109045415	LOC109045415	hypothetical protein cypCar_00020362 [Cyprinus carpio]	60	-24.68	1	1	2	GO:0007155(cell adhesion);GO:0007160(cell-matrix adhesion);GO:0007229(integrin-mediated signaling pathway);GO:0008305(integrin complex);GO:0016020(membrane);GO:0016021(integral component of membrane)	04145(Phagosome);04514(Cell adhesion molecules);04810(Regulation of actin cytoskeleton)
ssa-miR-29c-3p_L+1R-1	XM_019063288.1	109045415	LOC109045415	hypothetical protein cypCar_00020362 [Cyprinus carpio]	92	-11.69	1	1	2	GO:0007155(cell adhesion);GO:0007160(cell-matrix adhesion);GO:0007229(integrin-mediated signaling pathway);GO:0008305(integrin complex);GO:0016020(membrane);GO:0016021(integral component of membrane)	04145(Phagosome);04514(Cell adhesion molecules);04810(Regulation of actin cytoskeleton)
dre-miR-199-5p	XM_019063289.1	109045412	LOC109045412	PREDICTED: integrin alpha-3-like [Cyprinus carpio]	95	-13.48	1	1	2	GO:0007155(cell adhesion);GO:0007229(integrin-mediated signaling pathway);GO:0008305(integrin complex);GO:0016020(membrane);GO:0016021(integral component of membrane)	04510(Focal adhesion);04512(ECM-receptor interaction);04810(Regulation of actin cytoskeleton)
gmo-miR-199-5p_R+1	XM_019063289.1	109045412	LOC109045412	PREDICTED: integrin alpha-3-like [Cyprinus carpio]	95	-13.48	1	1	2	GO:0007155(cell adhesion);GO:0007229(integrin-mediated signaling pathway);GO:0008305(integrin complex);GO:0016020(membrane);GO:0016021(integral component of membrane)	04510(Focal adhesion);04512(ECM-receptor interaction);04810(Regulation of actin cytoskeleton)
ipu-miR-199a-5p	XM_019063289.1	109045412	LOC109045412	PREDICTED: integrin alpha-3-like [Cyprinus carpio]	95	-13.48	1	1	2	GO:0007155(cell adhesion);GO:0007229(integrin-mediated signaling pathway);GO:0008305(integrin complex);GO:0016020(membrane);GO:0016021(integral component of membrane)	04510(Focal adhesion);04512(ECM-receptor interaction);04810(Regulation of actin cytoskeleton)
ola-miR-199a-5p_R+2	XM_019063289.1	109045412	LOC109045412	PREDICTED: integrin alpha-3-like [Cyprinus carpio]	95	-13.48	1	1	2	GO:0007155(cell adhesion);GO:0007229(integrin-mediated signaling pathway);GO:0008305(integrin complex);GO:0016020(membrane);GO:0016021(integral component of membrane)	04510(Focal adhesion);04512(ECM-receptor interaction);04810(Regulation of actin cytoskeleton)
ccr-miR-7133	XM_019063290.1	109045416	LOC109045416	PREDICTED: kelch-like protein 40b [Cyprinus carpio]	71	-11.16	1	1	2	GO:0004842(ubiquitin-protein transferase activity);GO:0005737(cytoplasm);GO:0007275(multicellular organism development);GO:0031397(negative regulation of protein ubiquitination);GO:0031398(positive regulation of protein ubiquitination);GO:0031463(Cul3-RING ubiquitin ligase complex);GO:0031672(A band);GO:0031674(I band);GO:0032435(negative regulation of proteasomal ubiquitin-dependent protein cata…	-
ola-miR-92a_R+2	XM_019063290.1	109045416	LOC109045416	PREDICTED: kelch-like protein 40b [Cyprinus carpio]	73	-10.67	1	1	2	GO:0004842(ubiquitin-protein transferase activity);GO:0005737(cytoplasm);GO:0007275(multicellular organism development);GO:0031397(negative regulation of protein ubiquitination);GO:0031398(positive regulation of protein ubiquitination);GO:0031463(Cul3-RING ubiquitin ligase complex);GO:0031672(A band);GO:0031674(I band);GO:0032435(negative regulation of proteasomal ubiquitin-dependent protein cata…	-
PC-5p-10768_71	XM_019063291.1	109045418	esrra	PREDICTED: steroid hormone receptor ERR1 isoform X1 [Cyprinus carpio]	74	-15.4	1	1	2	GO:0003677(DNA binding);GO:0003700(DNA binding transcription factor activity);GO:0003707(steroid hormone receptor activity);GO:0005496(steroid binding);GO:0005634(nucleus);GO:0006351(transcription, DNA-templated);GO:0006355(regulation of transcription, DNA-templated);GO:0008270(zinc ion binding);GO:0042074(cell migration involved in gastrulation);GO:0043401(steroid hormone mediated signaling path…	-
PC-5p-17929_38	XM_019063291.1	109045418	esrra	PREDICTED: steroid hormone receptor ERR1 isoform X1 [Cyprinus carpio]	89	-15.18	1	1	2	GO:0003677(DNA binding);GO:0003700(DNA binding transcription factor activity);GO:0003707(steroid hormone receptor activity);GO:0005496(steroid binding);GO:0005634(nucleus);GO:0006351(transcription, DNA-templated);GO:0006355(regulation of transcription, DNA-templated);GO:0008270(zinc ion binding);GO:0042074(cell migration involved in gastrulation);GO:0043401(steroid hormone mediated signaling path…	-
aca-miR-30a-3p_R+1_1ss22CT	XM_019063291.1	109045418	esrra	PREDICTED: steroid hormone receptor ERR1 isoform X1 [Cyprinus carpio]	56	-36.91	1	1	2	GO:0003677(DNA binding);GO:0003700(DNA binding transcription factor activity);GO:0003707(steroid hormone receptor activity);GO:0005496(steroid binding);GO:0005634(nucleus);GO:0006351(transcription, DNA-templated);GO:0006355(regulation of transcription, DNA-templated);GO:0008270(zinc ion binding);GO:0042074(cell migration involved in gastrulation);GO:0043401(steroid hormone mediated signaling path…	-
ccr-miR-140-5p	XM_019063291.1	109045418	esrra	PREDICTED: steroid hormone receptor ERR1 isoform X1 [Cyprinus carpio]	53	-16.68	1	1	2	GO:0003677(DNA binding);GO:0003700(DNA binding transcription factor activity);GO:0003707(steroid hormone receptor activity);GO:0005496(steroid binding);GO:0005634(nucleus);GO:0006351(transcription, DNA-templated);GO:0006355(regulation of transcription, DNA-templated);GO:0008270(zinc ion binding);GO:0042074(cell migration involved in gastrulation);GO:0043401(steroid hormone mediated signaling path…	-
dre-miR-30e-3p	XM_019063291.1	109045418	esrra	PREDICTED: steroid hormone receptor ERR1 isoform X1 [Cyprinus carpio]	56	-37.18	1	1	2	GO:0003677(DNA binding);GO:0003700(DNA binding transcription factor activity);GO:0003707(steroid hormone receptor activity);GO:0005496(steroid binding);GO:0005634(nucleus);GO:0006351(transcription, DNA-templated);GO:0006355(regulation of transcription, DNA-templated);GO:0008270(zinc ion binding);GO:0042074(cell migration involved in gastrulation);GO:0043401(steroid hormone mediated signaling path…	-
gmo-miR-30e-3p_R+1	XM_019063291.1	109045418	esrra	PREDICTED: steroid hormone receptor ERR1 isoform X1 [Cyprinus carpio]	56	-37.18	1	1	2	GO:0003677(DNA binding);GO:0003700(DNA binding transcription factor activity);GO:0003707(steroid hormone receptor activity);GO:0005496(steroid binding);GO:0005634(nucleus);GO:0006351(transcription, DNA-templated);GO:0006355(regulation of transcription, DNA-templated);GO:0008270(zinc ion binding);GO:0042074(cell migration involved in gastrulation);GO:0043401(steroid hormone mediated signaling path…	-
ssa-miR-30c-3p	XM_019063291.1	109045418	esrra	PREDICTED: steroid hormone receptor ERR1 isoform X1 [Cyprinus carpio]	56	-37.18	1	1	2	GO:0003677(DNA binding);GO:0003700(DNA binding transcription factor activity);GO:0003707(steroid hormone receptor activity);GO:0005496(steroid binding);GO:0005634(nucleus);GO:0006351(transcription, DNA-templated);GO:0006355(regulation of transcription, DNA-templated);GO:0008270(zinc ion binding);GO:0042074(cell migration involved in gastrulation);GO:0043401(steroid hormone mediated signaling path…	-
PC-5p-10768_71	XM_019063292.1	109045418	esrra	PREDICTED: steroid hormone receptor ERR1 isoform X1 [Cyprinus carpio]	74	-15.4	1	1	2	GO:0003677(DNA binding);GO:0003700(DNA binding transcription factor activity);GO:0003707(steroid hormone receptor activity);GO:0005496(steroid binding);GO:0005634(nucleus);GO:0006351(transcription, DNA-templated);GO:0006355(regulation of transcription, DNA-templated);GO:0008270(zinc ion binding);GO:0042074(cell migration involved in gastrulation);GO:0043401(steroid hormone mediated signaling path…	-
PC-5p-17929_38	XM_019063292.1	109045418	esrra	PREDICTED: steroid hormone receptor ERR1 isoform X1 [Cyprinus carpio]	89	-15.18	1	1	2	GO:0003677(DNA binding);GO:0003700(DNA binding transcription factor activity);GO:0003707(steroid hormone receptor activity);GO:0005496(steroid binding);GO:0005634(nucleus);GO:0006351(transcription, DNA-templated);GO:0006355(regulation of transcription, DNA-templated);GO:0008270(zinc ion binding);GO:0042074(cell migration involved in gastrulation);GO:0043401(steroid hormone mediated signaling path…	-
aca-miR-30a-3p_R+1_1ss22CT	XM_019063292.1	109045418	esrra	PREDICTED: steroid hormone receptor ERR1 isoform X1 [Cyprinus carpio]	56	-36.91	1	1	2	GO:0003677(DNA binding);GO:0003700(DNA binding transcription factor activity);GO:0003707(steroid hormone receptor activity);GO:0005496(steroid binding);GO:0005634(nucleus);GO:0006351(transcription, DNA-templated);GO:0006355(regulation of transcription, DNA-templated);GO:0008270(zinc ion binding);GO:0042074(cell migration involved in gastrulation);GO:0043401(steroid hormone mediated signaling path…	-
ccr-miR-140-5p	XM_019063292.1	109045418	esrra	PREDICTED: steroid hormone receptor ERR1 isoform X1 [Cyprinus carpio]	53	-16.68	1	1	2	GO:0003677(DNA binding);GO:0003700(DNA binding transcription factor activity);GO:0003707(steroid hormone receptor activity);GO:0005496(steroid binding);GO:0005634(nucleus);GO:0006351(transcription, DNA-templated);GO:0006355(regulation of transcription, DNA-templated);GO:0008270(zinc ion binding);GO:0042074(cell migration involved in gastrulation);GO:0043401(steroid hormone mediated signaling path…	-
dre-miR-30e-3p	XM_019063292.1	109045418	esrra	PREDICTED: steroid hormone receptor ERR1 isoform X1 [Cyprinus carpio]	56	-37.18	1	1	2	GO:0003677(DNA binding);GO:0003700(DNA binding transcription factor activity);GO:0003707(steroid hormone receptor activity);GO:0005496(steroid binding);GO:0005634(nucleus);GO:0006351(transcription, DNA-templated);GO:0006355(regulation of transcription, DNA-templated);GO:0008270(zinc ion binding);GO:0042074(cell migration involved in gastrulation);GO:0043401(steroid hormone mediated signaling path…	-
gmo-miR-30e-3p_R+1	XM_019063292.1	109045418	esrra	PREDICTED: steroid hormone receptor ERR1 isoform X1 [Cyprinus carpio]	56	-37.18	1	1	2	GO:0003677(DNA binding);GO:0003700(DNA binding transcription factor activity);GO:0003707(steroid hormone receptor activity);GO:0005496(steroid binding);GO:0005634(nucleus);GO:0006351(transcription, DNA-templated);GO:0006355(regulation of transcription, DNA-templated);GO:0008270(zinc ion binding);GO:0042074(cell migration involved in gastrulation);GO:0043401(steroid hormone mediated signaling path…	-
ssa-miR-30c-3p	XM_019063292.1	109045418	esrra	PREDICTED: steroid hormone receptor ERR1 isoform X1 [Cyprinus carpio]	56	-37.18	1	1	2	GO:0003677(DNA binding);GO:0003700(DNA binding transcription factor activity);GO:0003707(steroid hormone receptor activity);GO:0005496(steroid binding);GO:0005634(nucleus);GO:0006351(transcription, DNA-templated);GO:0006355(regulation of transcription, DNA-templated);GO:0008270(zinc ion binding);GO:0042074(cell migration involved in gastrulation);GO:0043401(steroid hormone mediated signaling path…	-
PC-5p-17929_38	XM_019063293.1	109045419	LOC109045419	PREDICTED: LOW QUALITY PROTEIN: E3 ubiquitin-protein ligase rnf146-like [Cyprinus carpio]	67	-16.04	1	1	2	GO:0004842(ubiquitin-protein transferase activity);GO:0005634(nucleus);GO:0005737(cytoplasm);GO:0005829(cytosol);GO:0008270(zinc ion binding);GO:0016055(Wnt signaling pathway);GO:0016740(transferase activity);GO:0046872(metal ion binding);GO:0051865(protein autoubiquitination);GO:0061630(ubiquitin protein ligase activity);GO:0070936(protein K48-linked ubiquitination);GO:0072572(poly-ADP-D-ribose …	-
PC-5p-8757_90	XM_019063294.1	109045420	LOC109045420	PREDICTED: syntaxin-5-like [Cyprinus carpio]	85	-14.29	1	1	2	GO:0000139(Golgi membrane);GO:0000149(SNARE binding);GO:0005484(SNAP receptor activity);GO:0006886(intracellular protein transport);GO:0006888(ER to Golgi vesicle-mediated transport);GO:0006906(vesicle fusion);GO:0016020(membrane);GO:0016021(integral component of membrane);GO:0016192(vesicle-mediated transport);GO:0031201(SNARE complex);GO:0048278(vesicle docking)	04130(SNARE interactions in vesicular transport)
ccr-mir-130a-p5	XM_019063294.1	109045420	LOC109045420	PREDICTED: syntaxin-5-like [Cyprinus carpio]	58	-17.9	1	1	2	GO:0000139(Golgi membrane);GO:0000149(SNARE binding);GO:0005484(SNAP receptor activity);GO:0006886(intracellular protein transport);GO:0006888(ER to Golgi vesicle-mediated transport);GO:0006906(vesicle fusion);GO:0016020(membrane);GO:0016021(integral component of membrane);GO:0016192(vesicle-mediated transport);GO:0031201(SNARE complex);GO:0048278(vesicle docking)	04130(SNARE interactions in vesicular transport)
dre-miR-429b_R-1_1ss9CT	XM_019063294.1	109045420	LOC109045420	PREDICTED: syntaxin-5-like [Cyprinus carpio]	57	-11.9	1	1	2	GO:0000139(Golgi membrane);GO:0000149(SNARE binding);GO:0005484(SNAP receptor activity);GO:0006886(intracellular protein transport);GO:0006888(ER to Golgi vesicle-mediated transport);GO:0006906(vesicle fusion);GO:0016020(membrane);GO:0016021(integral component of membrane);GO:0016192(vesicle-mediated transport);GO:0031201(SNARE complex);GO:0048278(vesicle docking)	04130(SNARE interactions in vesicular transport)
gmo-miR-20a-2-3p_2ss7GA19AC	XM_019063294.1	109045420	LOC109045420	PREDICTED: syntaxin-5-like [Cyprinus carpio]	88	-12.79	1	1	2	GO:0000139(Golgi membrane);GO:0000149(SNARE binding);GO:0005484(SNAP receptor activity);GO:0006886(intracellular protein transport);GO:0006888(ER to Golgi vesicle-mediated transport);GO:0006906(vesicle fusion);GO:0016020(membrane);GO:0016021(integral component of membrane);GO:0016192(vesicle-mediated transport);GO:0031201(SNARE complex);GO:0048278(vesicle docking)	04130(SNARE interactions in vesicular transport)
dre-let-7a-2-p3	XM_019063295.1	109045421	LOC109045421	PREDICTED: vesicle-trafficking protein SEC22c-like isoform X2 [Cyprinus carpio]	68	-13.96	1	1	2	GO:0000149(SNARE binding);GO:0005484(SNAP receptor activity);GO:0006887(exocytosis);GO:0006888(ER to Golgi vesicle-mediated transport);GO:0016020(membrane);GO:0016021(integral component of membrane);GO:0016192(vesicle-mediated transport);GO:0031201(SNARE complex);GO:0048280(vesicle fusion with Golgi apparatus)	-
dre-miR-429b_R-1_1ss9CT	XM_019063295.1	109045421	LOC109045421	PREDICTED: vesicle-trafficking protein SEC22c-like isoform X2 [Cyprinus carpio]	89	-20.49	1	1	2	GO:0000149(SNARE binding);GO:0005484(SNAP receptor activity);GO:0006887(exocytosis);GO:0006888(ER to Golgi vesicle-mediated transport);GO:0016020(membrane);GO:0016021(integral component of membrane);GO:0016192(vesicle-mediated transport);GO:0031201(SNARE complex);GO:0048280(vesicle fusion with Golgi apparatus)	-
gmo-let-7d-3p_R+2_1ss12TC	XM_019063295.1	109045421	LOC109045421	PREDICTED: vesicle-trafficking protein SEC22c-like isoform X2 [Cyprinus carpio]	68	-13.96	1	1	2	GO:0000149(SNARE binding);GO:0005484(SNAP receptor activity);GO:0006887(exocytosis);GO:0006888(ER to Golgi vesicle-mediated transport);GO:0016020(membrane);GO:0016021(integral component of membrane);GO:0016192(vesicle-mediated transport);GO:0031201(SNARE complex);GO:0048280(vesicle fusion with Golgi apparatus)	-
gmo-miR-101b-5p_L-1R+2	XM_019063295.1	109045421	LOC109045421	PREDICTED: vesicle-trafficking protein SEC22c-like isoform X2 [Cyprinus carpio]	50	-16.72	1	1	2	GO:0000149(SNARE binding);GO:0005484(SNAP receptor activity);GO:0006887(exocytosis);GO:0006888(ER to Golgi vesicle-mediated transport);GO:0016020(membrane);GO:0016021(integral component of membrane);GO:0016192(vesicle-mediated transport);GO:0031201(SNARE complex);GO:0048280(vesicle fusion with Golgi apparatus)	-
gmo-miR-20a-2-3p_2ss7GA19AC	XM_019063295.1	109045421	LOC109045421	PREDICTED: vesicle-trafficking protein SEC22c-like isoform X2 [Cyprinus carpio]	92	-12.45	1	1	2	GO:0000149(SNARE binding);GO:0005484(SNAP receptor activity);GO:0006887(exocytosis);GO:0006888(ER to Golgi vesicle-mediated transport);GO:0016020(membrane);GO:0016021(integral component of membrane);GO:0016192(vesicle-mediated transport);GO:0031201(SNARE complex);GO:0048280(vesicle fusion with Golgi apparatus)	-
ipu-mir-16b-p3_1ss11TA	XM_019063295.1	109045421	LOC109045421	PREDICTED: vesicle-trafficking protein SEC22c-like isoform X2 [Cyprinus carpio]	98	-14.52	1	1	2	GO:0000149(SNARE binding);GO:0005484(SNAP receptor activity);GO:0006887(exocytosis);GO:0006888(ER to Golgi vesicle-mediated transport);GO:0016020(membrane);GO:0016021(integral component of membrane);GO:0016192(vesicle-mediated transport);GO:0031201(SNARE complex);GO:0048280(vesicle fusion with Golgi apparatus)	-
oni-let-7a-1-p3	XM_019063295.1	109045421	LOC109045421	PREDICTED: vesicle-trafficking protein SEC22c-like isoform X2 [Cyprinus carpio]	68	-13.96	1	1	2	GO:0000149(SNARE binding);GO:0005484(SNAP receptor activity);GO:0006887(exocytosis);GO:0006888(ER to Golgi vesicle-mediated transport);GO:0016020(membrane);GO:0016021(integral component of membrane);GO:0016192(vesicle-mediated transport);GO:0031201(SNARE complex);GO:0048280(vesicle fusion with Golgi apparatus)	-
dre-let-7a-2-p3	XM_019063296.1	109045421	LOC109045421	PREDICTED: vesicle-trafficking protein SEC22c-like isoform X2 [Cyprinus carpio]	68	-13.96	1	1	2	GO:0000149(SNARE binding);GO:0005484(SNAP receptor activity);GO:0006887(exocytosis);GO:0006888(ER to Golgi vesicle-mediated transport);GO:0016020(membrane);GO:0016021(integral component of membrane);GO:0016192(vesicle-mediated transport);GO:0031201(SNARE complex);GO:0048280(vesicle fusion with Golgi apparatus)	-
dre-miR-429b_R-1_1ss9CT	XM_019063296.1	109045421	LOC109045421	PREDICTED: vesicle-trafficking protein SEC22c-like isoform X2 [Cyprinus carpio]	89	-20.49	1	1	2	GO:0000149(SNARE binding);GO:0005484(SNAP receptor activity);GO:0006887(exocytosis);GO:0006888(ER to Golgi vesicle-mediated transport);GO:0016020(membrane);GO:0016021(integral component of membrane);GO:0016192(vesicle-mediated transport);GO:0031201(SNARE complex);GO:0048280(vesicle fusion with Golgi apparatus)	-
gmo-let-7d-3p_R+2_1ss12TC	XM_019063296.1	109045421	LOC109045421	PREDICTED: vesicle-trafficking protein SEC22c-like isoform X2 [Cyprinus carpio]	68	-13.96	1	1	2	GO:0000149(SNARE binding);GO:0005484(SNAP receptor activity);GO:0006887(exocytosis);GO:0006888(ER to Golgi vesicle-mediated transport);GO:0016020(membrane);GO:0016021(integral component of membrane);GO:0016192(vesicle-mediated transport);GO:0031201(SNARE complex);GO:0048280(vesicle fusion with Golgi apparatus)	-
gmo-miR-101b-5p_L-1R+2	XM_019063296.1	109045421	LOC109045421	PREDICTED: vesicle-trafficking protein SEC22c-like isoform X2 [Cyprinus carpio]	50	-16.72	1	1	2	GO:0000149(SNARE binding);GO:0005484(SNAP receptor activity);GO:0006887(exocytosis);GO:0006888(ER to Golgi vesicle-mediated transport);GO:0016020(membrane);GO:0016021(integral component of membrane);GO:0016192(vesicle-mediated transport);GO:0031201(SNARE complex);GO:0048280(vesicle fusion with Golgi apparatus)	-
gmo-miR-20a-2-3p_2ss7GA19AC	XM_019063296.1	109045421	LOC109045421	PREDICTED: vesicle-trafficking protein SEC22c-like isoform X2 [Cyprinus carpio]	92	-12.45	1	1	2	GO:0000149(SNARE binding);GO:0005484(SNAP receptor activity);GO:0006887(exocytosis);GO:0006888(ER to Golgi vesicle-mediated transport);GO:0016020(membrane);GO:0016021(integral component of membrane);GO:0016192(vesicle-mediated transport);GO:0031201(SNARE complex);GO:0048280(vesicle fusion with Golgi apparatus)	-
ipu-mir-16b-p3_1ss11TA	XM_019063296.1	109045421	LOC109045421	PREDICTED: vesicle-trafficking protein SEC22c-like isoform X2 [Cyprinus carpio]	98	-14.52	1	1	2	GO:0000149(SNARE binding);GO:0005484(SNAP receptor activity);GO:0006887(exocytosis);GO:0006888(ER to Golgi vesicle-mediated transport);GO:0016020(membrane);GO:0016021(integral component of membrane);GO:0016192(vesicle-mediated transport);GO:0031201(SNARE complex);GO:0048280(vesicle fusion with Golgi apparatus)	-
oni-let-7a-1-p3	XM_019063296.1	109045421	LOC109045421	PREDICTED: vesicle-trafficking protein SEC22c-like isoform X2 [Cyprinus carpio]	68	-13.96	1	1	2	GO:0000149(SNARE binding);GO:0005484(SNAP receptor activity);GO:0006887(exocytosis);GO:0006888(ER to Golgi vesicle-mediated transport);GO:0016020(membrane);GO:0016021(integral component of membrane);GO:0016192(vesicle-mediated transport);GO:0031201(SNARE complex);GO:0048280(vesicle fusion with Golgi apparatus)	-
PC-3p-31034_17	XM_019063297.1	109045423	LOC109045423	PREDICTED: high choriolytic enzyme 1-like [Cyprinus carpio]	80	-20.12	1	1	2	GO:0004222(metalloendopeptidase activity);GO:0006508(proteolysis);GO:0008233(peptidase activity);GO:0008237(metallopeptidase activity);GO:0008270(zinc ion binding);GO:0016787(hydrolase activity);GO:0035188(hatching);GO:0046872(metal ion binding)	-
PC-3p-31034_17	XM_019063298.1	109045423	LOC109045423	PREDICTED: high choriolytic enzyme 1-like [Cyprinus carpio]	80	-20.12	1	1	2	GO:0004222(metalloendopeptidase activity);GO:0006508(proteolysis);GO:0008233(peptidase activity);GO:0008237(metallopeptidase activity);GO:0008270(zinc ion binding);GO:0016787(hydrolase activity);GO:0035188(hatching);GO:0046872(metal ion binding)	-
PC-3p-6237_134	XM_019063302.1	109045426	LOC109045426	PREDICTED: hepatocyte growth factor-like [Cyprinus carpio]	84	-21.29	1	1	2	GO:0001764(neuron migration);GO:0004252(serine-type endopeptidase activity);GO:0006508(proteolysis);GO:0021549(cerebellum development);GO:0021587(cerebellum morphogenesis);GO:0021707(cerebellar granule cell differentiation);GO:0021953(central nervous system neuron differentiation)	-
PC-5p-8757_90	XM_019063302.1	109045426	LOC109045426	PREDICTED: hepatocyte growth factor-like [Cyprinus carpio]	54	-11.83	1	1	2	GO:0001764(neuron migration);GO:0004252(serine-type endopeptidase activity);GO:0006508(proteolysis);GO:0021549(cerebellum development);GO:0021587(cerebellum morphogenesis);GO:0021707(cerebellar granule cell differentiation);GO:0021953(central nervous system neuron differentiation)	-
ccr-mir-130a-p5	XM_019063302.1	109045426	LOC109045426	PREDICTED: hepatocyte growth factor-like [Cyprinus carpio]	97	-18.07	1	1	2	GO:0001764(neuron migration);GO:0004252(serine-type endopeptidase activity);GO:0006508(proteolysis);GO:0021549(cerebellum development);GO:0021587(cerebellum morphogenesis);GO:0021707(cerebellar granule cell differentiation);GO:0021953(central nervous system neuron differentiation)	-
gmo-miR-301a-5p	XM_019063302.1	109045426	LOC109045426	PREDICTED: hepatocyte growth factor-like [Cyprinus carpio]	57	-19.36	1	1	2	GO:0001764(neuron migration);GO:0004252(serine-type endopeptidase activity);GO:0006508(proteolysis);GO:0021549(cerebellum development);GO:0021587(cerebellum morphogenesis);GO:0021707(cerebellar granule cell differentiation);GO:0021953(central nervous system neuron differentiation)	-
PC-5p-10768_71	XM_019063304.1	109045428	LOC109045428	PREDICTED: protein RD3-like [Cyprinus carpio]	97	-13.73	1	1	2	GO:0003674(molecular_function);GO:0005575(cellular_component);GO:0008150(biological_process)	-
PC-3p-6237_134	XM_019063305.1	109045429	LOC109045429	PREDICTED: single-stranded DNA-binding protein, mitochondrial-like [Sinocyclocheilus anshuiensis]	81	-21.71	1	1	2	GO:0003677(DNA binding);GO:0003697(single-stranded DNA binding);GO:0006260(DNA replication)	03030(DNA replication);03430(Mismatch repair);03440(Homologous recombination)
PC-3p-6237_134	XM_019063306.1	109045429	LOC109045429	PREDICTED: single-stranded DNA-binding protein, mitochondrial-like [Sinocyclocheilus anshuiensis]	81	-21.71	1	1	2	GO:0003677(DNA binding);GO:0003697(single-stranded DNA binding);GO:0006260(DNA replication)	03030(DNA replication);03430(Mismatch repair);03440(Homologous recombination)
PC-3p-6237_134	XM_019063307.1	109045429	LOC109045429	PREDICTED: single-stranded DNA-binding protein, mitochondrial-like [Sinocyclocheilus anshuiensis]	81	-21.71	1	1	2	GO:0003677(DNA binding);GO:0003697(single-stranded DNA binding);GO:0006260(DNA replication)	03030(DNA replication);03430(Mismatch repair);03440(Homologous recombination)
PC-3p-6237_134	XM_019063308.1	109045429	LOC109045429	PREDICTED: single-stranded DNA-binding protein, mitochondrial-like [Sinocyclocheilus anshuiensis]	81	-21.71	1	1	2	GO:0003677(DNA binding);GO:0003697(single-stranded DNA binding);GO:0006260(DNA replication)	03030(DNA replication);03430(Mismatch repair);03440(Homologous recombination)
PC-3p-6237_134	XM_019063309.1	109045429	LOC109045429	PREDICTED: single-stranded DNA-binding protein, mitochondrial-like [Sinocyclocheilus anshuiensis]	81	-21.71	1	1	2	GO:0003677(DNA binding);GO:0003697(single-stranded DNA binding);GO:0006260(DNA replication)	03030(DNA replication);03430(Mismatch repair);03440(Homologous recombination)
PC-3p-6237_134	XM_019063310.1	109045429	LOC109045429	PREDICTED: single-stranded DNA-binding protein, mitochondrial-like [Sinocyclocheilus anshuiensis]	81	-21.71	1	1	2	GO:0003677(DNA binding);GO:0003697(single-stranded DNA binding);GO:0006260(DNA replication)	03030(DNA replication);03430(Mismatch repair);03440(Homologous recombination)
PC-3p-6237_134	XM_019063311.1	109045429	LOC109045429	PREDICTED: single-stranded DNA-binding protein, mitochondrial-like [Sinocyclocheilus anshuiensis]	81	-21.71	1	1	2	GO:0003677(DNA binding);GO:0003697(single-stranded DNA binding);GO:0006260(DNA replication)	03030(DNA replication);03430(Mismatch repair);03440(Homologous recombination)
PC-3p-6941_118	XM_019063312.1	109045430	LOC109045430	PREDICTED: LOW QUALITY PROTEIN: caskin-1-like [Cyprinus carpio]	64	-19.74	1	1	2	GO:0005737(cytoplasm);GO:0016020(membrane)	-
mmu-let-7j_1ss8TG	XM_019063313.1	109045431	LOC109045431	hypothetical protein cypCar_00000245 [Cyprinus carpio]	69	-25.33	1	1	2	GO:0003323(type B pancreatic cell development);GO:0007399(nervous system development);GO:0009749(response to glucose);GO:0016020(membrane);GO:0016021(integral component of membrane);GO:0038021(leptin receptor activity);GO:0043010(camera-type eye development);GO:0048839(inner ear development)	-
ssa-miR-146d-5p	XM_019063313.1	109045431	LOC109045431	hypothetical protein cypCar_00000245 [Cyprinus carpio]	70	-24.03	1	1	2	GO:0003323(type B pancreatic cell development);GO:0007399(nervous system development);GO:0009749(response to glucose);GO:0016020(membrane);GO:0016021(integral component of membrane);GO:0038021(leptin receptor activity);GO:0043010(camera-type eye development);GO:0048839(inner ear development)	-
mmu-let-7j_1ss8TG	XM_019063314.1	109045431	LOC109045431	hypothetical protein cypCar_00000245 [Cyprinus carpio]	69	-25.33	1	1	2	GO:0003323(type B pancreatic cell development);GO:0007399(nervous system development);GO:0009749(response to glucose);GO:0016020(membrane);GO:0016021(integral component of membrane);GO:0038021(leptin receptor activity);GO:0043010(camera-type eye development);GO:0048839(inner ear development)	-
ssa-miR-146d-5p	XM_019063314.1	109045431	LOC109045431	hypothetical protein cypCar_00000245 [Cyprinus carpio]	70	-24.03	1	1	2	GO:0003323(type B pancreatic cell development);GO:0007399(nervous system development);GO:0009749(response to glucose);GO:0016020(membrane);GO:0016021(integral component of membrane);GO:0038021(leptin receptor activity);GO:0043010(camera-type eye development);GO:0048839(inner ear development)	-
ssa-miR-146d-5p	XM_019063315.1	109045432	LOC109045432	PREDICTED: nuclear RNA export factor 1-like [Cyprinus carpio]	99	-20.3	1	1	2	GO:0003676(nucleic acid binding);GO:0003723(RNA binding);GO:0005634(nucleus);GO:0005737(cytoplasm);GO:0006406(mRNA export from nucleus);GO:0016973(poly(A)+ mRNA export from nucleus);GO:0051028(mRNA transport)	-
PC-3p-6237_134	XM_019063319.1	109045437	LOC109045437	PREDICTED: voltage-dependent calcium channel gamma-3 subunit-like [Cyprinus carpio]	91	-15.08	1	1	2	GO:0005244(voltage-gated ion channel activity);GO:0005245(voltage-gated calcium channel activity);GO:0005262(calcium channel activity);GO:0006811(ion transport);GO:0006816(calcium ion transport);GO:0016020(membrane);GO:0016021(integral component of membrane);GO:0016247(channel regulator activity);GO:0019226(transmission of nerve impulse);GO:0032281(AMPA glutamate receptor complex);GO:0034765(regu…	04010(MAPK signaling pathway);04260(Cardiac muscle contraction);04261(Adrenergic signaling in cardiomyocytes)
hsa-miR-27a-3p_1ss21CT	XM_019063319.1	109045437	LOC109045437	PREDICTED: voltage-dependent calcium channel gamma-3 subunit-like [Cyprinus carpio]	80	-18.88	1	1	2	GO:0005244(voltage-gated ion channel activity);GO:0005245(voltage-gated calcium channel activity);GO:0005262(calcium channel activity);GO:0006811(ion transport);GO:0006816(calcium ion transport);GO:0016020(membrane);GO:0016021(integral component of membrane);GO:0016247(channel regulator activity);GO:0019226(transmission of nerve impulse);GO:0032281(AMPA glutamate receptor complex);GO:0034765(regu…	04010(MAPK signaling pathway);04260(Cardiac muscle contraction);04261(Adrenergic signaling in cardiomyocytes)
ssa-miR-143-3p_R+1	XM_019063325.1	109045449	LOC109045449	PREDICTED: serine/threonine-protein kinase 32B-like isoform X3 [Cyprinus carpio]	91	-15.49	1	1	2	GO:0000166(nucleotide binding);GO:0004672(protein kinase activity);GO:0004674(protein serine/threonine kinase activity);GO:0005524(ATP binding);GO:0005622(intracellular);GO:0006468(protein phosphorylation);GO:0016301(kinase activity);GO:0016310(phosphorylation);GO:0016740(transferase activity);GO:0018105(peptidyl-serine phosphorylation);GO:0035556(intracellular signal transduction)	-
ssa-miR-143-3p_R+1	XM_019063326.1	109045449	LOC109045449	PREDICTED: serine/threonine-protein kinase 32B-like isoform X3 [Cyprinus carpio]	91	-15.49	1	1	2	GO:0000166(nucleotide binding);GO:0004672(protein kinase activity);GO:0004674(protein serine/threonine kinase activity);GO:0005524(ATP binding);GO:0005622(intracellular);GO:0006468(protein phosphorylation);GO:0016301(kinase activity);GO:0016310(phosphorylation);GO:0016740(transferase activity);GO:0018105(peptidyl-serine phosphorylation);GO:0035556(intracellular signal transduction)	-
PC-5p-8757_90	XM_019063327.1	109045449	LOC109045449	PREDICTED: serine/threonine-protein kinase 32B-like isoform X3 [Cyprinus carpio]	61	-11.72	1	1	2	GO:0000166(nucleotide binding);GO:0004672(protein kinase activity);GO:0004674(protein serine/threonine kinase activity);GO:0005524(ATP binding);GO:0005622(intracellular);GO:0006468(protein phosphorylation);GO:0016301(kinase activity);GO:0016310(phosphorylation);GO:0016740(transferase activity);GO:0018105(peptidyl-serine phosphorylation);GO:0035556(intracellular signal transduction)	-
PC-5p-8757_90	XM_019063328.1	109045449	LOC109045449	PREDICTED: serine/threonine-protein kinase 32B-like isoform X3 [Cyprinus carpio]	61	-11.72	1	1	2	GO:0000166(nucleotide binding);GO:0004672(protein kinase activity);GO:0004674(protein serine/threonine kinase activity);GO:0005524(ATP binding);GO:0005622(intracellular);GO:0006468(protein phosphorylation);GO:0016301(kinase activity);GO:0016310(phosphorylation);GO:0016740(transferase activity);GO:0018105(peptidyl-serine phosphorylation);GO:0035556(intracellular signal transduction)	-
dre-miR-140-3p_L-1R+1	XM_019063331.1	109045452	LOC109045452	PREDICTED: ubiquitin carboxyl-terminal hydrolase 45-like [Cyprinus carpio]	73	-16.1	1	1	2	GO:0006508(proteolysis);GO:0006511(ubiquitin-dependent protein catabolic process);GO:0008233(peptidase activity);GO:0008234(cysteine-type peptidase activity);GO:0008270(zinc ion binding);GO:0016579(protein deubiquitination);GO:0016787(hydrolase activity);GO:0036459(thiol-dependent ubiquitinyl hydrolase activity);GO:0046872(metal ion binding)	-
ipu-mir-16b-p3_1ss11TA	XM_019063331.1	109045452	LOC109045452	PREDICTED: ubiquitin carboxyl-terminal hydrolase 45-like [Cyprinus carpio]	86	-15.81	1	1	2	GO:0006508(proteolysis);GO:0006511(ubiquitin-dependent protein catabolic process);GO:0008233(peptidase activity);GO:0008234(cysteine-type peptidase activity);GO:0008270(zinc ion binding);GO:0016579(protein deubiquitination);GO:0016787(hydrolase activity);GO:0036459(thiol-dependent ubiquitinyl hydrolase activity);GO:0046872(metal ion binding)	-
dre-miR-140-3p_L-1R+1	XM_019063332.1	109045452	LOC109045452	PREDICTED: ubiquitin carboxyl-terminal hydrolase 45-like [Cyprinus carpio]	73	-16.1	1	1	2	GO:0006508(proteolysis);GO:0006511(ubiquitin-dependent protein catabolic process);GO:0008233(peptidase activity);GO:0008234(cysteine-type peptidase activity);GO:0008270(zinc ion binding);GO:0016579(protein deubiquitination);GO:0016787(hydrolase activity);GO:0036459(thiol-dependent ubiquitinyl hydrolase activity);GO:0046872(metal ion binding)	-
ipu-mir-16b-p3_1ss11TA	XM_019063332.1	109045452	LOC109045452	PREDICTED: ubiquitin carboxyl-terminal hydrolase 45-like [Cyprinus carpio]	86	-15.81	1	1	2	GO:0006508(proteolysis);GO:0006511(ubiquitin-dependent protein catabolic process);GO:0008233(peptidase activity);GO:0008234(cysteine-type peptidase activity);GO:0008270(zinc ion binding);GO:0016579(protein deubiquitination);GO:0016787(hydrolase activity);GO:0036459(thiol-dependent ubiquitinyl hydrolase activity);GO:0046872(metal ion binding)	-
gmo-miR-301a-5p	XM_019063333.1	109045453	nop16	PREDICTED: nucleolar protein 16 [Cyprinus carpio]	81	-10.45	1	1	2	GO:0003674(molecular_function);GO:0005634(nucleus);GO:0005730(nucleolus);GO:0042273(ribosomal large subunit biogenesis)	-
hsa-miR-454-3p_R+1	XM_019063333.1	109045453	nop16	PREDICTED: nucleolar protein 16 [Cyprinus carpio]	71	-13.3	1	1	2	GO:0003674(molecular_function);GO:0005634(nucleus);GO:0005730(nucleolus);GO:0042273(ribosomal large subunit biogenesis)	-
dre-miR-16b	XM_019063334.1	109045454	arl10	ADP-ribosylation factor-like protein 10 [Carassius auratus]	99	-13.9	1	1	2	GO:0000166(nucleotide binding);GO:0005525(GTP binding);GO:0005622(intracellular);GO:0007264(small GTPase mediated signal transduction);GO:0016020(membrane);GO:0016021(integral component of membrane)	-
dre-miR-16c-5p_1ss9TC	XM_019063334.1	109045454	arl10	ADP-ribosylation factor-like protein 10 [Carassius auratus]	99	-13.9	1	1	2	GO:0000166(nucleotide binding);GO:0005525(GTP binding);GO:0005622(intracellular);GO:0007264(small GTPase mediated signal transduction);GO:0016020(membrane);GO:0016021(integral component of membrane)	-
dre-miR-457b-5p_R-1_1ss1AT	XM_019063334.1	109045454	arl10	ADP-ribosylation factor-like protein 10 [Carassius auratus]	99	-14.11	1	1	2	GO:0000166(nucleotide binding);GO:0005525(GTP binding);GO:0005622(intracellular);GO:0007264(small GTPase mediated signal transduction);GO:0016020(membrane);GO:0016021(integral component of membrane)	-
ipu-miR-16b	XM_019063334.1	109045454	arl10	ADP-ribosylation factor-like protein 10 [Carassius auratus]	99	-13.9	1	1	2	GO:0000166(nucleotide binding);GO:0005525(GTP binding);GO:0005622(intracellular);GO:0007264(small GTPase mediated signal transduction);GO:0016020(membrane);GO:0016021(integral component of membrane)	-
aca-miR-30a-3p_R+1_1ss22CT	XM_019063346.1	109045470	LOC109045470	PREDICTED: tensin-2-like [Cyprinus carpio]	68	-26.98	1	1	2	GO:0035556(intracellular signal transduction);GO:0046872(metal ion binding)	-
dre-miR-199-5p	XM_019063346.1	109045470	LOC109045470	PREDICTED: tensin-2-like [Cyprinus carpio]	54	-15.92	1	1	2	GO:0035556(intracellular signal transduction);GO:0046872(metal ion binding)	-
dre-miR-30e-3p	XM_019063346.1	109045470	LOC109045470	PREDICTED: tensin-2-like [Cyprinus carpio]	68	-26.98	1	1	2	GO:0035556(intracellular signal transduction);GO:0046872(metal ion binding)	-
gmo-miR-199-5p_R+1	XM_019063346.1	109045470	LOC109045470	PREDICTED: tensin-2-like [Cyprinus carpio]	54	-15.92	1	1	2	GO:0035556(intracellular signal transduction);GO:0046872(metal ion binding)	-
gmo-miR-30e-3p_R+1	XM_019063346.1	109045470	LOC109045470	PREDICTED: tensin-2-like [Cyprinus carpio]	68	-26.98	1	1	2	GO:0035556(intracellular signal transduction);GO:0046872(metal ion binding)	-
ipu-miR-199a-5p	XM_019063346.1	109045470	LOC109045470	PREDICTED: tensin-2-like [Cyprinus carpio]	54	-15.92	1	1	2	GO:0035556(intracellular signal transduction);GO:0046872(metal ion binding)	-
ola-miR-199a-5p_R+2	XM_019063346.1	109045470	LOC109045470	PREDICTED: tensin-2-like [Cyprinus carpio]	54	-15.92	1	1	2	GO:0035556(intracellular signal transduction);GO:0046872(metal ion binding)	-
ssa-miR-30c-3p	XM_019063346.1	109045470	LOC109045470	PREDICTED: tensin-2-like [Cyprinus carpio]	68	-26.98	1	1	2	GO:0035556(intracellular signal transduction);GO:0046872(metal ion binding)	-
PC-5p-17929_38	XM_019063349.1	109045469	LOC109045469	PREDICTED: interleukin-20 receptor subunit alpha-like [Cyprinus carpio]	84	-12.97	1	1	2	GO:0004896(cytokine receptor activity);GO:0005886(plasma membrane);GO:0016020(membrane);GO:0016021(integral component of membrane)	04060(Cytokine-cytokine receptor interaction)
hsa-miR-27a-3p_1ss21CT	XM_019063352.1	109045474	LOC109045474	PREDICTED: LOW QUALITY PROTEIN: lysophosphatidic acid receptor 6-like [Cyprinus carpio]	88	-25.29	1	1	2	GO:0004930(G-protein coupled receptor activity);GO:0007186(G-protein coupled receptor signaling pathway);GO:0016020(membrane);GO:0016021(integral component of membrane)	04080(Neuroactive ligand-receptor interaction)
PC-5p-17929_38	XM_019063354.1	109045478	LOC109045478	PREDICTED: RNA polymerase II elongation factor ELL2-like [Cyprinus carpio]	81	-15.86	1	1	2	GO:0006368(transcription elongation from RNA polymerase II promoter);GO:0008023(transcription elongation factor complex)	-
dre-miR-737-5p_L-3R+1	XM_019063354.1	109045478	LOC109045478	PREDICTED: RNA polymerase II elongation factor ELL2-like [Cyprinus carpio]	97	-10.59	1	1	2	GO:0006368(transcription elongation from RNA polymerase II promoter);GO:0008023(transcription elongation factor complex)	-
hsa-miR-1260b_R-1_1ss9AG	XM_019063354.1	109045478	LOC109045478	PREDICTED: RNA polymerase II elongation factor ELL2-like [Cyprinus carpio]	81	-15.9	1	1	2	GO:0006368(transcription elongation from RNA polymerase II promoter);GO:0008023(transcription elongation factor complex)	-
ssa-miR-143-3p_R+1	XM_019063354.1	109045478	LOC109045478	PREDICTED: RNA polymerase II elongation factor ELL2-like [Cyprinus carpio]	69	-22.54	1	1	2	GO:0006368(transcription elongation from RNA polymerase II promoter);GO:0008023(transcription elongation factor complex)	-
ssa-miR-29c-3p_L+1R-1	XM_019063354.1	109045478	LOC109045478	PREDICTED: RNA polymerase II elongation factor ELL2-like [Cyprinus carpio]	52	-16.75	1	1	2	GO:0006368(transcription elongation from RNA polymerase II promoter);GO:0008023(transcription elongation factor complex)	-
PC-5p-10768_71	XM_019063357.1	109045483	LOC109045483	PREDICTED: cyclic AMP-responsive element-binding protein 3-like protein 2 [Cyprinus carpio]	87	-15.6	1	1	2	GO:0002062(chondrocyte differentiation);GO:0003330(regulation of extracellular matrix constituent secretion);GO:0003677(DNA binding);GO:0003700(DNA binding transcription factor activity);GO:0005634(nucleus);GO:0005783(endoplasmic reticulum);GO:0005789(endoplasmic reticulum membrane);GO:0006351(transcription, DNA-templated);GO:0006355(regulation of transcription, DNA-templated);GO:0006986(response…	04261(Adrenergic signaling in cardiomyocytes);04916(Melanogenesis)
ccr-miR-7133	XM_019063357.1	109045483	LOC109045483	PREDICTED: cyclic AMP-responsive element-binding protein 3-like protein 2 [Cyprinus carpio]	84	-28.38	1	1	2	GO:0002062(chondrocyte differentiation);GO:0003330(regulation of extracellular matrix constituent secretion);GO:0003677(DNA binding);GO:0003700(DNA binding transcription factor activity);GO:0005634(nucleus);GO:0005783(endoplasmic reticulum);GO:0005789(endoplasmic reticulum membrane);GO:0006351(transcription, DNA-templated);GO:0006355(regulation of transcription, DNA-templated);GO:0006986(response…	04261(Adrenergic signaling in cardiomyocytes);04916(Melanogenesis)
hsa-miR-27a-3p_1ss21CT	XM_019063357.1	109045483	LOC109045483	PREDICTED: cyclic AMP-responsive element-binding protein 3-like protein 2 [Cyprinus carpio]	65	-14.15	1	1	2	GO:0002062(chondrocyte differentiation);GO:0003330(regulation of extracellular matrix constituent secretion);GO:0003677(DNA binding);GO:0003700(DNA binding transcription factor activity);GO:0005634(nucleus);GO:0005783(endoplasmic reticulum);GO:0005789(endoplasmic reticulum membrane);GO:0006351(transcription, DNA-templated);GO:0006355(regulation of transcription, DNA-templated);GO:0006986(response…	04261(Adrenergic signaling in cardiomyocytes);04916(Melanogenesis)
dre-miR-199-5p	XM_019063364.1	109045492	LOC109045492	PREDICTED: uncharacterized protein LOC109045492 [Cyprinus carpio]	94	-13.99	1	1	2	GO:0004674(protein serine/threonine kinase activity);GO:0005524(ATP binding);GO:0005737(cytoplasm);GO:0006468(protein phosphorylation)	04150(mTOR signaling pathway);04310(Wnt signaling pathway);04916(Melanogenesis)
gmo-miR-199-5p_R+1	XM_019063364.1	109045492	LOC109045492	PREDICTED: uncharacterized protein LOC109045492 [Cyprinus carpio]	94	-13.99	1	1	2	GO:0004674(protein serine/threonine kinase activity);GO:0005524(ATP binding);GO:0005737(cytoplasm);GO:0006468(protein phosphorylation)	04150(mTOR signaling pathway);04310(Wnt signaling pathway);04916(Melanogenesis)
ipu-miR-199a-5p	XM_019063364.1	109045492	LOC109045492	PREDICTED: uncharacterized protein LOC109045492 [Cyprinus carpio]	94	-13.99	1	1	2	GO:0004674(protein serine/threonine kinase activity);GO:0005524(ATP binding);GO:0005737(cytoplasm);GO:0006468(protein phosphorylation)	04150(mTOR signaling pathway);04310(Wnt signaling pathway);04916(Melanogenesis)
ola-miR-199a-5p_R+2	XM_019063364.1	109045492	LOC109045492	PREDICTED: uncharacterized protein LOC109045492 [Cyprinus carpio]	94	-13.99	1	1	2	GO:0004674(protein serine/threonine kinase activity);GO:0005524(ATP binding);GO:0005737(cytoplasm);GO:0006468(protein phosphorylation)	04150(mTOR signaling pathway);04310(Wnt signaling pathway);04916(Melanogenesis)
PC-3p-6237_134	XM_019063370.1	109045496	LOC109045496	PREDICTED: rab11 family-interacting protein 2-like [Cyprinus carpio]	96	-21.17	1	1	2	GO:0001755(neural crest cell migration)	-
dre-miR-199-5p	XM_019063370.1	109045496	LOC109045496	PREDICTED: rab11 family-interacting protein 2-like [Cyprinus carpio]	88	-16.54	1	1	2	GO:0001755(neural crest cell migration)	-
gmo-miR-199-5p_R+1	XM_019063370.1	109045496	LOC109045496	PREDICTED: rab11 family-interacting protein 2-like [Cyprinus carpio]	88	-16.54	1	1	2	GO:0001755(neural crest cell migration)	-
ipu-miR-199a-5p	XM_019063370.1	109045496	LOC109045496	PREDICTED: rab11 family-interacting protein 2-like [Cyprinus carpio]	88	-16.54	1	1	2	GO:0001755(neural crest cell migration)	-
ola-miR-199a-5p_R+2	XM_019063370.1	109045496	LOC109045496	PREDICTED: rab11 family-interacting protein 2-like [Cyprinus carpio]	88	-16.54	1	1	2	GO:0001755(neural crest cell migration)	-
dre-let-7a-2-p3	XM_019063375.1	109045502	LOC109045502	PREDICTED: ectonucleoside triphosphate diphosphohydrolase 2-like [Cyprinus carpio]	63	-13.06	1	1	2	GO:0016020(membrane);GO:0016021(integral component of membrane);GO:0016787(hydrolase activity);GO:0045471(response to ethanol);GO:0046688(response to copper ion);GO:0071405(cellular response to methanol)	-
gmo-let-7d-3p_R+2_1ss12TC	XM_019063375.1	109045502	LOC109045502	PREDICTED: ectonucleoside triphosphate diphosphohydrolase 2-like [Cyprinus carpio]	63	-13.06	1	1	2	GO:0016020(membrane);GO:0016021(integral component of membrane);GO:0016787(hydrolase activity);GO:0045471(response to ethanol);GO:0046688(response to copper ion);GO:0071405(cellular response to methanol)	-
oni-let-7a-1-p3	XM_019063375.1	109045502	LOC109045502	PREDICTED: ectonucleoside triphosphate diphosphohydrolase 2-like [Cyprinus carpio]	63	-13.06	1	1	2	GO:0016020(membrane);GO:0016021(integral component of membrane);GO:0016787(hydrolase activity);GO:0045471(response to ethanol);GO:0046688(response to copper ion);GO:0071405(cellular response to methanol)	-
PC-5p-17929_38	XM_019063385.1	109045514	LOC109045514	PREDICTED: ribosome biogenesis protein wdr12-like [Cyprinus carpio]	97	-15.46	1	1	2	GO:0000460(maturation of 5.8S rRNA);GO:0000463(maturation of LSU-rRNA from tricistronic rRNA transcript (SSU-rRNA, 5.8S rRNA, LSU-rRNA));GO:0000466(maturation of 5.8S rRNA from tricistronic rRNA transcript (SSU-rRNA, 5.8S rRNA, LSU-rRNA));GO:0000470(maturation of LSU-rRNA);GO:0005634(nucleus);GO:0005654(nucleoplasm);GO:0005730(nucleolus);GO:0006364(rRNA processing);GO:0008283(cell proliferation);…	-
ccr-mir-26a-p3	XM_019063387.1	109045515	LOC109045515	PREDICTED: NAD(P) transhydrogenase, mitochondrial-like [Cyprinus carpio]	55	-17.64	1	1	2	GO:0005743(mitochondrial inner membrane);GO:0006740(NADPH regeneration);GO:0008746(NAD(P)+ transhydrogenase activity);GO:0008750(NAD(P)+ transhydrogenase (AB-specific) activity);GO:0016020(membrane);GO:0016021(integral component of membrane);GO:0016491(oxidoreductase activity);GO:0050661(NADP binding);GO:0051287(NAD binding);GO:0055114(oxidation-reduction process)	00760(Nicotinate and nicotinamide metabolism);01100(Metabolic pathways)
hsa-miR-27a-3p_1ss21CT	XM_019063387.1	109045515	LOC109045515	PREDICTED: NAD(P) transhydrogenase, mitochondrial-like [Cyprinus carpio]	98	-14.45	1	1	2	GO:0005743(mitochondrial inner membrane);GO:0006740(NADPH regeneration);GO:0008746(NAD(P)+ transhydrogenase activity);GO:0008750(NAD(P)+ transhydrogenase (AB-specific) activity);GO:0016020(membrane);GO:0016021(integral component of membrane);GO:0016491(oxidoreductase activity);GO:0050661(NADP binding);GO:0051287(NAD binding);GO:0055114(oxidation-reduction process)	00760(Nicotinate and nicotinamide metabolism);01100(Metabolic pathways)
ipu-mir-16b-p3_1ss11TA	XM_019063387.1	109045515	LOC109045515	PREDICTED: NAD(P) transhydrogenase, mitochondrial-like [Cyprinus carpio]	55	-12.32	1	1	2	GO:0005743(mitochondrial inner membrane);GO:0006740(NADPH regeneration);GO:0008746(NAD(P)+ transhydrogenase activity);GO:0008750(NAD(P)+ transhydrogenase (AB-specific) activity);GO:0016020(membrane);GO:0016021(integral component of membrane);GO:0016491(oxidoreductase activity);GO:0050661(NADP binding);GO:0051287(NAD binding);GO:0055114(oxidation-reduction process)	00760(Nicotinate and nicotinamide metabolism);01100(Metabolic pathways)
mmu-let-7j_1ss8TG	XM_019063387.1	109045515	LOC109045515	PREDICTED: NAD(P) transhydrogenase, mitochondrial-like [Cyprinus carpio]	51	-15.57	1	1	2	GO:0005743(mitochondrial inner membrane);GO:0006740(NADPH regeneration);GO:0008746(NAD(P)+ transhydrogenase activity);GO:0008750(NAD(P)+ transhydrogenase (AB-specific) activity);GO:0016020(membrane);GO:0016021(integral component of membrane);GO:0016491(oxidoreductase activity);GO:0050661(NADP binding);GO:0051287(NAD binding);GO:0055114(oxidation-reduction process)	00760(Nicotinate and nicotinamide metabolism);01100(Metabolic pathways)
PC-5p-17929_38	XM_019063389.1	109045517	LOC109045517	PREDICTED: heparanase-like [Cyprinus carpio]	59	-14.5	1	1	2	GO:0005622(intracellular);GO:0007160(cell-matrix adhesion);GO:0016020(membrane);GO:0016798(hydrolase activity, acting on glycosyl bonds);GO:0060055(angiogenesis involved in wound healing)	00531(Glycosaminoglycan degradation);01100(Metabolic pathways)
ccr-miR-140-5p	XM_019063403.1	109045535	LOC109045535	PREDICTED: calpastatin-like [Cyprinus carpio]	87	-12.18	1	1	2	GO:0010859(calcium-dependent cysteine-type endopeptidase inhibitor activity)	-
hsa-miR-454-3p_R+1	XM_019063403.1	109045535	LOC109045535	PREDICTED: calpastatin-like [Cyprinus carpio]	61	-34.67	1	1	2	GO:0010859(calcium-dependent cysteine-type endopeptidase inhibitor activity)	-
ssa-miR-27c-5p_R+1	XM_019063403.1	109045535	LOC109045535	PREDICTED: calpastatin-like [Cyprinus carpio]	94	-13.82	1	1	2	GO:0010859(calcium-dependent cysteine-type endopeptidase inhibitor activity)	-
dre-miR-140-3p_L-1R+1	XM_019063406.1	109045538	LOC109045538	PREDICTED: collagen alpha-2(IV) chain-like [Cyprinus carpio]	69	-15.75	1	1	2	GO:0005201(extracellular matrix structural constituent);GO:0005576(extracellular region);GO:0005581(collagen trimer);GO:0005604(basement membrane)	-
ssa-miR-29c-3p_L+1R-1	XM_019063406.1	109045538	LOC109045538	PREDICTED: collagen alpha-2(IV) chain-like [Cyprinus carpio]	75	-19.68	1	1	2	GO:0005201(extracellular matrix structural constituent);GO:0005576(extracellular region);GO:0005581(collagen trimer);GO:0005604(basement membrane)	-
ipu-mir-16b-p3_1ss11TA	XM_019063407.1	109045539	LOC109045539	PREDICTED: nociceptin receptor-like [Cyprinus carpio]	80	-12.26	1	1	2	GO:0001626(nociceptin receptor activity);GO:0004930(G-protein coupled receptor activity);GO:0004985(opioid receptor activity);GO:0005887(integral component of plasma membrane);GO:0007165(signal transduction);GO:0007186(G-protein coupled receptor signaling pathway);GO:0007187(G-protein coupled receptor signaling pathway, coupled to cyclic nucleotide second messenger);GO:0007218(neuropeptide signal…	04080(Neuroactive ligand-receptor interaction)
dre-miR-429b_R-1_1ss9CT	XM_019063415.1	109045544	LOC109045544	PREDICTED: protein c-ets-1-B [Cyprinus carpio]	94	-10.13	1	1	2	GO:0003677(DNA binding);GO:0003700(DNA binding transcription factor activity);GO:0005634(nucleus);GO:0006355(regulation of transcription, DNA-templated);GO:0043565(sequence-specific DNA binding);GO:0048514(blood vessel morphogenesis)	04218(Cellular senescence)
dre-miR-92a-2-5p	XM_019063415.1	109045544	LOC109045544	PREDICTED: protein c-ets-1-B [Cyprinus carpio]	91	-14.95	1	1	2	GO:0003677(DNA binding);GO:0003700(DNA binding transcription factor activity);GO:0005634(nucleus);GO:0006355(regulation of transcription, DNA-templated);GO:0043565(sequence-specific DNA binding);GO:0048514(blood vessel morphogenesis)	04218(Cellular senescence)
gmo-miR-11202-5p_1ss7TC	XM_019063415.1	109045544	LOC109045544	PREDICTED: protein c-ets-1-B [Cyprinus carpio]	51	-18.62	1	1	2	GO:0003677(DNA binding);GO:0003700(DNA binding transcription factor activity);GO:0005634(nucleus);GO:0006355(regulation of transcription, DNA-templated);GO:0043565(sequence-specific DNA binding);GO:0048514(blood vessel morphogenesis)	04218(Cellular senescence)
oni-miR-7550	XM_019063415.1	109045544	LOC109045544	PREDICTED: protein c-ets-1-B [Cyprinus carpio]	51	-18.93	1	1	2	GO:0003677(DNA binding);GO:0003700(DNA binding transcription factor activity);GO:0005634(nucleus);GO:0006355(regulation of transcription, DNA-templated);GO:0043565(sequence-specific DNA binding);GO:0048514(blood vessel morphogenesis)	04218(Cellular senescence)
ssa-miR-146d-5p	XM_019063415.1	109045544	LOC109045544	PREDICTED: protein c-ets-1-B [Cyprinus carpio]	74	-20.36	1	1	2	GO:0003677(DNA binding);GO:0003700(DNA binding transcription factor activity);GO:0005634(nucleus);GO:0006355(regulation of transcription, DNA-templated);GO:0043565(sequence-specific DNA binding);GO:0048514(blood vessel morphogenesis)	04218(Cellular senescence)
hsa-miR-27a-3p_1ss21CT	XM_019063419.1	109045551	LOC109045551	PREDICTED: protein very KIND-like [Cyprinus carpio]	96	-13.76	1	1	2	GO:0005085(guanyl-nucleotide exchange factor activity);GO:0005088(Ras guanyl-nucleotide exchange factor activity);GO:0007264(small GTPase mediated signal transduction);GO:0043547(positive regulation of GTPase activity)	-
dre-miR-199-5p	XM_019063420.1	109045552	LOC109045552	PREDICTED: LOW QUALITY PROTEIN: golgin-45-like, partial [Cyprinus carpio]	67	-15.34	1	1	2	GO:0007030(Golgi organization);GO:0007160(cell-matrix adhesion);GO:0043001(Golgi to plasma membrane protein transport);GO:0060415(muscle tissue morphogenesis)	-
gmo-miR-199-5p_R+1	XM_019063420.1	109045552	LOC109045552	PREDICTED: LOW QUALITY PROTEIN: golgin-45-like, partial [Cyprinus carpio]	67	-15.34	1	1	2	GO:0007030(Golgi organization);GO:0007160(cell-matrix adhesion);GO:0043001(Golgi to plasma membrane protein transport);GO:0060415(muscle tissue morphogenesis)	-
ipu-miR-199a-5p	XM_019063420.1	109045552	LOC109045552	PREDICTED: LOW QUALITY PROTEIN: golgin-45-like, partial [Cyprinus carpio]	67	-15.34	1	1	2	GO:0007030(Golgi organization);GO:0007160(cell-matrix adhesion);GO:0043001(Golgi to plasma membrane protein transport);GO:0060415(muscle tissue morphogenesis)	-
ola-miR-199a-5p_R+2	XM_019063420.1	109045552	LOC109045552	PREDICTED: LOW QUALITY PROTEIN: golgin-45-like, partial [Cyprinus carpio]	67	-15.34	1	1	2	GO:0007030(Golgi organization);GO:0007160(cell-matrix adhesion);GO:0043001(Golgi to plasma membrane protein transport);GO:0060415(muscle tissue morphogenesis)	-
PC-3p-10011_78	XM_019063421.1	109045553	LOC109045553	PREDICTED: 39S ribosomal protein L16, mitochondrial-like, partial [Cyprinus carpio]	74	-11.12	1	1	2	GO:0003735(structural constituent of ribosome);GO:0005762(mitochondrial large ribosomal subunit);GO:0005840(ribosome);GO:0006412(translation);GO:0019843(rRNA binding);GO:0032543(mitochondrial translation)	03010(Ribosome)
dre-miR-16b	XM_019063421.1	109045553	LOC109045553	PREDICTED: 39S ribosomal protein L16, mitochondrial-like, partial [Cyprinus carpio]	52	-13.6	1	1	2	GO:0003735(structural constituent of ribosome);GO:0005762(mitochondrial large ribosomal subunit);GO:0005840(ribosome);GO:0006412(translation);GO:0019843(rRNA binding);GO:0032543(mitochondrial translation)	03010(Ribosome)
dre-miR-16c-5p_1ss9TC	XM_019063421.1	109045553	LOC109045553	PREDICTED: 39S ribosomal protein L16, mitochondrial-like, partial [Cyprinus carpio]	52	-13.6	1	1	2	GO:0003735(structural constituent of ribosome);GO:0005762(mitochondrial large ribosomal subunit);GO:0005840(ribosome);GO:0006412(translation);GO:0019843(rRNA binding);GO:0032543(mitochondrial translation)	03010(Ribosome)
dre-miR-457b-5p_R-1_1ss1AT	XM_019063421.1	109045553	LOC109045553	PREDICTED: 39S ribosomal protein L16, mitochondrial-like, partial [Cyprinus carpio]	52	-11.42	1	1	2	GO:0003735(structural constituent of ribosome);GO:0005762(mitochondrial large ribosomal subunit);GO:0005840(ribosome);GO:0006412(translation);GO:0019843(rRNA binding);GO:0032543(mitochondrial translation)	03010(Ribosome)
ipu-miR-16b	XM_019063421.1	109045553	LOC109045553	PREDICTED: 39S ribosomal protein L16, mitochondrial-like, partial [Cyprinus carpio]	52	-13.6	1	1	2	GO:0003735(structural constituent of ribosome);GO:0005762(mitochondrial large ribosomal subunit);GO:0005840(ribosome);GO:0006412(translation);GO:0019843(rRNA binding);GO:0032543(mitochondrial translation)	03010(Ribosome)
PC-3p-6237_134	XM_019063422.1	109045555	LOC109045555	PREDICTED: LOW QUALITY PROTEIN: calcium/calmodulin-dependent protein kinase kinase 2-like [Cyprinus carpio]	79	-38.04	1	1	2	GO:0000166(nucleotide binding);GO:0003692(left-handed Z-DNA binding);GO:0003723(RNA binding);GO:0003725(double-stranded RNA binding);GO:0003726(double-stranded RNA adenosine deaminase activity);GO:0004672(protein kinase activity);GO:0004674(protein serine/threonine kinase activity);GO:0005524(ATP binding);GO:0006468(protein phosphorylation);GO:0008285(negative regulation of cell proliferation);GO…	-
ccr-miR-140-5p	XM_019063430.1	109045566	LOC109045566	PREDICTED: CD276 antigen-like [Cyprinus carpio]	98	-29.15	1	1	2	GO:0003674(molecular_function);GO:0008150(biological_process);GO:0016020(membrane);GO:0016021(integral component of membrane)	-
dre-miR-193b-3p	XM_019063430.1	109045566	LOC109045566	PREDICTED: CD276 antigen-like [Cyprinus carpio]	75	-15.69	1	1	2	GO:0003674(molecular_function);GO:0008150(biological_process);GO:0016020(membrane);GO:0016021(integral component of membrane)	-
dre-miR-92a-3p	XM_019063430.1	109045566	LOC109045566	PREDICTED: CD276 antigen-like [Cyprinus carpio]	95	-10.23	1	1	2	GO:0003674(molecular_function);GO:0008150(biological_process);GO:0016020(membrane);GO:0016021(integral component of membrane)	-
hsa-miR-27a-3p_1ss21CT	XM_019063430.1	109045566	LOC109045566	PREDICTED: CD276 antigen-like [Cyprinus carpio]	99	-13.54	1	1	2	GO:0003674(molecular_function);GO:0008150(biological_process);GO:0016020(membrane);GO:0016021(integral component of membrane)	-
ola-miR-92a_R+1	XM_019063430.1	109045566	LOC109045566	PREDICTED: CD276 antigen-like [Cyprinus carpio]	95	-10.23	1	1	2	GO:0003674(molecular_function);GO:0008150(biological_process);GO:0016020(membrane);GO:0016021(integral component of membrane)	-
ola-miR-92a_R+2	XM_019063430.1	109045566	LOC109045566	PREDICTED: CD276 antigen-like [Cyprinus carpio]	95	-10.89	1	1	2	GO:0003674(molecular_function);GO:0008150(biological_process);GO:0016020(membrane);GO:0016021(integral component of membrane)	-
ssa-miR-193-3p	XM_019063430.1	109045566	LOC109045566	PREDICTED: CD276 antigen-like [Cyprinus carpio]	75	-15.69	1	1	2	GO:0003674(molecular_function);GO:0008150(biological_process);GO:0016020(membrane);GO:0016021(integral component of membrane)	-
ccr-mir-122-p5_1ss4TC	XM_019063433.1	109045576	LOC109045576	PREDICTED: GDNF family receptor alpha-4-like [Cyprinus carpio]	75	-22.84	1	1	2	GO:0005575(cellular_component)	-
dre-miR-22b-5p_R-1	XM_019063433.1	109045576	LOC109045576	PREDICTED: GDNF family receptor alpha-4-like [Cyprinus carpio]	88	-16.58	1	1	2	GO:0005575(cellular_component)	-
dre-miR-429b_R-1_1ss9CT	XM_019063435.1	109045579	LOC109045579	PREDICTED: LOW QUALITY PROTEIN: transmembrane protein 127-like [Cyprinus carpio]	62	-13.53	1	1	2	GO:0003674(molecular_function);GO:0005886(plasma membrane);GO:0008285(negative regulation of cell proliferation);GO:0016020(membrane);GO:0016021(integral component of membrane);GO:0032007(negative regulation of TOR signaling)	-
hsa-miR-27a-3p_1ss21CT	XM_019063443.1	109045589	bckdk	PREDICTED: 3-methyl-2-oxobutanoate dehydrogenase [lipoamide] kinase, mitochondrial [Cyprinus carpio]	63	-35.73	1	1	2	GO:0016301(kinase activity);GO:0016310(phosphorylation);GO:0016740(transferase activity);GO:0016772(transferase activity, transferring phosphorus-containing groups)	-
hsa-miR-27a-3p_1ss21CT	XM_019063447.1	109045593	LOC109045593	PREDICTED: LOW QUALITY PROTEIN: CREB3 regulatory factor-like [Cyprinus carpio]	65	-17.96	1	1	2	GO:0003700(DNA binding transcription factor activity);GO:0006355(regulation of transcription, DNA-templated)	-
ipu-mir-16b-p3_1ss11TA	XM_019063448.1	109045594	LOC109045594	PREDICTED: stanniocalcin-2-like, partial [Cyprinus carpio]	86	-14.12	1	1	2	GO:0005179(hormone activity);GO:0005576(extracellular region)	-
dre-miR-125b-2-3p_L+1	XM_019063451.1	109045565	LOC109045565	hypothetical protein cypCar_00034563 [Cyprinus carpio]	72	-18.06	1	1	2	GO:0003674(molecular_function);GO:0005575(cellular_component);GO:0008150(biological_process)	-
ipu-mir-16b-p3_1ss11TA	XM_019063451.1	109045565	LOC109045565	hypothetical protein cypCar_00034563 [Cyprinus carpio]	78	-12.01	1	1	2	GO:0003674(molecular_function);GO:0005575(cellular_component);GO:0008150(biological_process)	-
dre-miR-15a-3p	XM_019063454.1	109045603	LOC109045603	PREDICTED: tankyrase-1-like [Cyprinus carpio]	80	-14.86	1	1	2	GO:0003950(NAD+ ADP-ribosyltransferase activity);GO:0016055(Wnt signaling pathway);GO:0016740(transferase activity);GO:0016757(transferase activity, transferring glycosyl groups);GO:0032212(positive regulation of telomere maintenance via telomerase);GO:0051225(spindle assembly)	-
hsa-miR-27a-3p_1ss21CT	XM_019063454.1	109045603	LOC109045603	PREDICTED: tankyrase-1-like [Cyprinus carpio]	87	-17.88	1	1	2	GO:0003950(NAD+ ADP-ribosyltransferase activity);GO:0016055(Wnt signaling pathway);GO:0016740(transferase activity);GO:0016757(transferase activity, transferring glycosyl groups);GO:0032212(positive regulation of telomere maintenance via telomerase);GO:0051225(spindle assembly)	-
hsa-miR-454-3p_R+1	XM_019063454.1	109045603	LOC109045603	PREDICTED: tankyrase-1-like [Cyprinus carpio]	75	-12.53	1	1	2	GO:0003950(NAD+ ADP-ribosyltransferase activity);GO:0016055(Wnt signaling pathway);GO:0016740(transferase activity);GO:0016757(transferase activity, transferring glycosyl groups);GO:0032212(positive regulation of telomere maintenance via telomerase);GO:0051225(spindle assembly)	-
PC-5p-10768_71	XM_019063456.1	109045609	LOC109045609	PREDICTED: LOW QUALITY PROTEIN: transcription elongation factor SPT6-like [Cyprinus carpio]	90	-13.03	1	1	2	GO:0001756(somitogenesis);GO:0003676(nucleic acid binding);GO:0003677(DNA binding);GO:0003700(DNA binding transcription factor activity);GO:0005634(nucleus);GO:0006139(nucleobase-containing compound metabolic process);GO:0006342(chromatin silencing);GO:0006351(transcription, DNA-templated);GO:0006355(regulation of transcription, DNA-templated);GO:0006357(regulation of transcription by RNA polymer…	-
dre-miR-429b_R-1_1ss9CT	XM_019063456.1	109045609	LOC109045609	PREDICTED: LOW QUALITY PROTEIN: transcription elongation factor SPT6-like [Cyprinus carpio]	70	-30.33	1	1	2	GO:0001756(somitogenesis);GO:0003676(nucleic acid binding);GO:0003677(DNA binding);GO:0003700(DNA binding transcription factor activity);GO:0005634(nucleus);GO:0006139(nucleobase-containing compound metabolic process);GO:0006342(chromatin silencing);GO:0006351(transcription, DNA-templated);GO:0006355(regulation of transcription, DNA-templated);GO:0006357(regulation of transcription by RNA polymer…	-
hsa-miR-27a-3p_1ss21CT	XM_019063456.1	109045609	LOC109045609	PREDICTED: LOW QUALITY PROTEIN: transcription elongation factor SPT6-like [Cyprinus carpio]	81	-13.9	1	1	2	GO:0001756(somitogenesis);GO:0003676(nucleic acid binding);GO:0003677(DNA binding);GO:0003700(DNA binding transcription factor activity);GO:0005634(nucleus);GO:0006139(nucleobase-containing compound metabolic process);GO:0006342(chromatin silencing);GO:0006351(transcription, DNA-templated);GO:0006355(regulation of transcription, DNA-templated);GO:0006357(regulation of transcription by RNA polymer…	-
dre-miR-193b-3p	XM_019063457.1	109045610	LOC109045610	PREDICTED: ras-related protein Rab-34-like [Cyprinus carpio]	90	-21.65	1	1	2	GO:0003924(GTPase activity);GO:0005525(GTP binding)	-
ssa-miR-193-3p	XM_019063457.1	109045610	LOC109045610	PREDICTED: ras-related protein Rab-34-like [Cyprinus carpio]	90	-21.65	1	1	2	GO:0003924(GTPase activity);GO:0005525(GTP binding)	-
PC-3p-10011_78	XM_019063465.1	109045620	LOC109045620	PREDICTED: LOW QUALITY PROTEIN: apoptosis-stimulating of p53 protein 2-like [Cyprinus carpio]	67	-12.07	1	1	2	GO:0043009(chordate embryonic development);GO:0051898(negative regulation of protein kinase B signaling)	-
aca-miR-30a-3p_R+1_1ss22CT	XM_019063465.1	109045620	LOC109045620	PREDICTED: LOW QUALITY PROTEIN: apoptosis-stimulating of p53 protein 2-like [Cyprinus carpio]	92	-26.75	1	1	2	GO:0043009(chordate embryonic development);GO:0051898(negative regulation of protein kinase B signaling)	-
dre-miR-30e-3p	XM_019063465.1	109045620	LOC109045620	PREDICTED: LOW QUALITY PROTEIN: apoptosis-stimulating of p53 protein 2-like [Cyprinus carpio]	92	-12.03	1	1	2	GO:0043009(chordate embryonic development);GO:0051898(negative regulation of protein kinase B signaling)	-
gmo-miR-30e-3p_R+1	XM_019063465.1	109045620	LOC109045620	PREDICTED: LOW QUALITY PROTEIN: apoptosis-stimulating of p53 protein 2-like [Cyprinus carpio]	92	-12.03	1	1	2	GO:0043009(chordate embryonic development);GO:0051898(negative regulation of protein kinase B signaling)	-
ssa-miR-30c-3p	XM_019063465.1	109045620	LOC109045620	PREDICTED: LOW QUALITY PROTEIN: apoptosis-stimulating of p53 protein 2-like [Cyprinus carpio]	92	-12.03	1	1	2	GO:0043009(chordate embryonic development);GO:0051898(negative regulation of protein kinase B signaling)	-
dre-miR-193b-3p	XM_019063470.1	109045624	LOC109045624	PREDICTED: apoptosis-inducing factor 3-like [Cyprinus carpio]	90	-12.54	1	1	2	GO:0016491(oxidoreductase activity);GO:0050660(flavin adenine dinucleotide binding);GO:0051537(2 iron, 2 sulfur cluster binding);GO:0055114(oxidation-reduction process)	-
ssa-miR-146d-5p	XM_019063470.1	109045624	LOC109045624	PREDICTED: apoptosis-inducing factor 3-like [Cyprinus carpio]	57	-19.65	1	1	2	GO:0016491(oxidoreductase activity);GO:0050660(flavin adenine dinucleotide binding);GO:0051537(2 iron, 2 sulfur cluster binding);GO:0055114(oxidation-reduction process)	-
ssa-miR-193-3p	XM_019063470.1	109045624	LOC109045624	PREDICTED: apoptosis-inducing factor 3-like [Cyprinus carpio]	90	-12.54	1	1	2	GO:0016491(oxidoreductase activity);GO:0050660(flavin adenine dinucleotide binding);GO:0051537(2 iron, 2 sulfur cluster binding);GO:0055114(oxidation-reduction process)	-
ipu-mir-16b-p3_1ss11TA	XM_019063474.1	109045630	LOC109045630	PREDICTED: protein POF1B-like [Cyprinus carpio]	64	-10.19	1	1	2	GO:0030057(desmosome)	-
PC-5p-8757_90	XM_019063475.1	109045632	LOC109045632	PREDICTED: protein turtle homolog B-like [Cyprinus carpio]	90	-31.36	1	1	2	GO:0016020(membrane);GO:0016021(integral component of membrane)	-
dre-miR-16b	XM_019063475.1	109045632	LOC109045632	PREDICTED: protein turtle homolog B-like [Cyprinus carpio]	88	-19.5	1	1	2	GO:0016020(membrane);GO:0016021(integral component of membrane)	-
dre-miR-16c-5p_1ss9TC	XM_019063475.1	109045632	LOC109045632	PREDICTED: protein turtle homolog B-like [Cyprinus carpio]	88	-19.5	1	1	2	GO:0016020(membrane);GO:0016021(integral component of membrane)	-
dre-miR-457b-5p_R-1_1ss1AT	XM_019063475.1	109045632	LOC109045632	PREDICTED: protein turtle homolog B-like [Cyprinus carpio]	88	-18.5	1	1	2	GO:0016020(membrane);GO:0016021(integral component of membrane)	-
hhi-let-7j_L+1	XM_019063475.1	109045632	LOC109045632	PREDICTED: protein turtle homolog B-like [Cyprinus carpio]	91	-26.51	1	1	2	GO:0016020(membrane);GO:0016021(integral component of membrane)	-
ipu-miR-16b	XM_019063475.1	109045632	LOC109045632	PREDICTED: protein turtle homolog B-like [Cyprinus carpio]	88	-19.5	1	1	2	GO:0016020(membrane);GO:0016021(integral component of membrane)	-
gmo-miR-301a-5p	XM_019063476.1	109045629	LOC109045629	PREDICTED: interleukin-21 receptor-like [Cyprinus carpio]	72	-16.46	1	1	2	GO:0016020(membrane);GO:0016021(integral component of membrane)	04060(Cytokine-cytokine receptor interaction)
PC-5p-14747_49	XM_019063488.1	109045648	LOC109045648	PREDICTED: follistatin-related protein 4-like [Cyprinus carpio]	62	-12.36	1	1	2	GO:0005509(calcium ion binding);GO:0007165(signal transduction)	-
hsa-miR-454-3p_R+1	XM_019063488.1	109045648	LOC109045648	PREDICTED: follistatin-related protein 4-like [Cyprinus carpio]	56	-14.94	1	1	2	GO:0005509(calcium ion binding);GO:0007165(signal transduction)	-
hsa-miR-27a-3p_1ss21CT	XM_019063491.1	109045651	LOC109045651	PREDICTED: glycine--tRNA ligase-like [Cyprinus carpio]	60	-15.7	1	1	2	GO:0000166(nucleotide binding);GO:0004812(aminoacyl-tRNA ligase activity);GO:0004820(glycine-tRNA ligase activity);GO:0005524(ATP binding);GO:0005737(cytoplasm);GO:0005739(mitochondrion);GO:0006412(translation);GO:0006418(tRNA aminoacylation for protein translation);GO:0006426(glycyl-tRNA aminoacylation);GO:0070150(mitochondrial glycyl-tRNA aminoacylation)	00970(Aminoacyl-tRNA biosynthesis)
dre-miR-429b_R-1_1ss9CT	XM_019063500.1	109045661	LOC109045661	PREDICTED: LOW QUALITY PROTEIN: neural cell adhesion molecule 1-like [Cyprinus carpio]	62	-25.57	1	1	2	GO:0005515(protein binding);GO:0007155(cell adhesion);GO:0016020(membrane);GO:0016021(integral component of membrane);GO:0021961(posterior commissure morphogenesis)	04514(Cell adhesion molecules)
hsa-miR-27a-3p_1ss21CT	XM_019063500.1	109045661	LOC109045661	PREDICTED: LOW QUALITY PROTEIN: neural cell adhesion molecule 1-like [Cyprinus carpio]	78	-19.72	1	1	2	GO:0005515(protein binding);GO:0007155(cell adhesion);GO:0016020(membrane);GO:0016021(integral component of membrane);GO:0021961(posterior commissure morphogenesis)	04514(Cell adhesion molecules)
ipu-mir-16b-p3_1ss11TA	XM_019063500.1	109045661	LOC109045661	PREDICTED: LOW QUALITY PROTEIN: neural cell adhesion molecule 1-like [Cyprinus carpio]	51	-13.18	1	1	2	GO:0005515(protein binding);GO:0007155(cell adhesion);GO:0016020(membrane);GO:0016021(integral component of membrane);GO:0021961(posterior commissure morphogenesis)	04514(Cell adhesion molecules)
dre-miR-22b-5p_R-1	XM_019063502.1	109045664	LOC109045664	PREDICTED: dihydropyrimidinase-related protein 3 [Cyprinus carpio]	87	-18.27	1	1	2	GO:0005737(cytoplasm);GO:0010975(regulation of neuron projection development);GO:0016787(hydrolase activity);GO:0016810(hydrolase activity, acting on carbon-nitrogen (but not peptide) bonds);GO:0030334(regulation of cell migration);GO:0030426(growth cone);GO:0042995(cell projection);GO:0048678(response to axon injury);GO:0048936(peripheral nervous system neuron axonogenesis);GO:0051017(actin fila…	-
ssa-miR-29c-3p_L+1R-1	XM_019063502.1	109045664	LOC109045664	PREDICTED: dihydropyrimidinase-related protein 3 [Cyprinus carpio]	78	-11.27	1	1	2	GO:0005737(cytoplasm);GO:0010975(regulation of neuron projection development);GO:0016787(hydrolase activity);GO:0016810(hydrolase activity, acting on carbon-nitrogen (but not peptide) bonds);GO:0030334(regulation of cell migration);GO:0030426(growth cone);GO:0042995(cell projection);GO:0048678(response to axon injury);GO:0048936(peripheral nervous system neuron axonogenesis);GO:0051017(actin fila…	-
dre-miR-429b_R-1_1ss9CT	XM_019063503.1	109045666	LOC109045666	PREDICTED: LOW QUALITY PROTEIN: protein KIBRA-like [Cyprinus carpio]	85	-15.69	1	1	2	GO:0032475(otolith formation);GO:0071599(otic vesicle development)	-
ssa-miR-146d-5p	XM_019063503.1	109045666	LOC109045666	PREDICTED: LOW QUALITY PROTEIN: protein KIBRA-like [Cyprinus carpio]	64	-12.44	1	1	2	GO:0032475(otolith formation);GO:0071599(otic vesicle development)	-
dre-miR-125b-2-3p_L+1	XM_019063505.1	109045565	LOC109045565	hypothetical protein cypCar_00034563 [Cyprinus carpio]	72	-18.06	1	1	2	GO:0003674(molecular_function);GO:0005575(cellular_component);GO:0008150(biological_process)	-
ipu-mir-16b-p3_1ss11TA	XM_019063505.1	109045565	LOC109045565	hypothetical protein cypCar_00034563 [Cyprinus carpio]	78	-12.01	1	1	2	GO:0003674(molecular_function);GO:0005575(cellular_component);GO:0008150(biological_process)	-
PC-3p-6237_134	XM_019063510.1	109045673	LOC109045673	PREDICTED: partitioning defective 3 homolog [Cyprinus carpio]	55	-27.34	1	1	2	GO:0001755(neural crest cell migration);GO:0005737(cytoplasm);GO:0007405(neuroblast proliferation);GO:0014033(neural crest cell differentiation);GO:0016324(apical plasma membrane);GO:0021535(cell migration in hindbrain);GO:0022010(central nervous system myelination);GO:0022011(myelination in peripheral nervous system);GO:0035845(photoreceptor cell outer segment organization);GO:0036032(neural cre…	-
ccr-mir-26a-p3	XM_019063511.1	109045675	LOC109045675	PREDICTED: gamma-aminobutyric acid receptor subunit beta-2-like [Cyprinus carpio]	76	-14.18	1	1	2	GO:0004890(GABA-A receptor activity);GO:1902711(GABA-A receptor complex)	04080(Neuroactive ligand-receptor interaction)
ssa-miR-146d-5p	XM_019063511.1	109045675	LOC109045675	PREDICTED: gamma-aminobutyric acid receptor subunit beta-2-like [Cyprinus carpio]	99	-15.68	1	1	2	GO:0004890(GABA-A receptor activity);GO:1902711(GABA-A receptor complex)	04080(Neuroactive ligand-receptor interaction)
dre-miR-22b-5p_R-1	XM_019063515.1	109045681	LOC109045681	PREDICTED: vitelline membrane outer layer protein 1 homolog [Cyprinus carpio]	90	-12.76	1	1	2	GO:0003674(molecular_function);GO:0008150(biological_process);GO:0070062(extracellular exosome)	-
gmo-miR-301a-5p	XM_019063516.1	109045682	LOC109045682	PREDICTED: calpain-15-like [Cyprinus carpio]	54	-13.51	1	1	2	GO:0004198(calcium-dependent cysteine-type endopeptidase activity);GO:0005737(cytoplasm);GO:0006508(proteolysis)	-
PC-3p-10011_78	XM_019063523.1	109045689	LOC109045689	histone H2B 1/2-like [Danio rerio]	87	-14.79	1	1	2	GO:0000786(nucleosome);GO:0003677(DNA binding);GO:0005634(nucleus);GO:0005694(chromosome);GO:0046982(protein heterodimerization activity)	-
PC-5p-17929_38	XM_019063523.1	109045689	LOC109045689	histone H2B 1/2-like [Danio rerio]	82	-13.62	1	1	2	GO:0000786(nucleosome);GO:0003677(DNA binding);GO:0005634(nucleus);GO:0005694(chromosome);GO:0046982(protein heterodimerization activity)	-
gmo-miR-101b-5p_L-1R+2	XM_019063526.1	109045693	LOC109045693	PREDICTED: gastrin-releasing peptide-like [Cyprinus carpio]	88	-10.53	1	1	2	GO:0005184(neuropeptide hormone activity);GO:0007218(neuropeptide signaling pathway)	04080(Neuroactive ligand-receptor interaction)
PC-3p-6237_134	XM_019063528.1	109045694	pih1d3	PREDICTED: protein PIH1D3 [Cyprinus carpio]	79	-25.73	1	1	2	GO:0005515(protein binding);GO:0005737(cytoplasm);GO:0030317(flagellated sperm motility);GO:0051087(chaperone binding);GO:0070286(axonemal dynein complex assembly)	-
dre-miR-429b_R-1_1ss9CT	XM_019063528.1	109045694	pih1d3	PREDICTED: protein PIH1D3 [Cyprinus carpio]	90	-14.31	1	1	2	GO:0005515(protein binding);GO:0005737(cytoplasm);GO:0030317(flagellated sperm motility);GO:0051087(chaperone binding);GO:0070286(axonemal dynein complex assembly)	-
hhi-let-7j_L+1	XM_019063528.1	109045694	pih1d3	PREDICTED: protein PIH1D3 [Cyprinus carpio]	83	-14.38	1	1	2	GO:0005515(protein binding);GO:0005737(cytoplasm);GO:0030317(flagellated sperm motility);GO:0051087(chaperone binding);GO:0070286(axonemal dynein complex assembly)	-
PC-3p-31034_17	XM_019063531.1	109045698	LOC109045698	PREDICTED: fibroblast growth factor 10-like [Cyprinus carpio]	71	-29.3	1	1	2	GO:0001889(liver development);GO:0005104(fibroblast growth factor receptor binding);GO:0005576(extracellular region);GO:0008083(growth factor activity);GO:0008543(fibroblast growth factor receptor signaling pathway);GO:0035118(embryonic pectoral fin morphogenesis);GO:0048794(swim bladder development);GO:0048919(posterior lateral line neuromast development);GO:0048920(posterior lateral line neurom…	04010(MAPK signaling pathway);04020(Calcium signaling pathway);04810(Regulation of actin cytoskeleton)
PC-5p-17929_38	XM_019063531.1	109045698	LOC109045698	PREDICTED: fibroblast growth factor 10-like [Cyprinus carpio]	85	-31.64	1	1	2	GO:0001889(liver development);GO:0005104(fibroblast growth factor receptor binding);GO:0005576(extracellular region);GO:0008083(growth factor activity);GO:0008543(fibroblast growth factor receptor signaling pathway);GO:0035118(embryonic pectoral fin morphogenesis);GO:0048794(swim bladder development);GO:0048919(posterior lateral line neuromast development);GO:0048920(posterior lateral line neurom…	04010(MAPK signaling pathway);04020(Calcium signaling pathway);04810(Regulation of actin cytoskeleton)
dre-miR-16b	XM_019063532.1	109045702	LOC109045702	uncharacterized protein LOC101883836 [Danio rerio]	93	-23.02	1	1	2	-	-
dre-miR-16c-5p_1ss9TC	XM_019063532.1	109045702	LOC109045702	uncharacterized protein LOC101883836 [Danio rerio]	93	-23.02	1	1	2	-	-
dre-miR-457b-5p_R-1_1ss1AT	XM_019063532.1	109045702	LOC109045702	uncharacterized protein LOC101883836 [Danio rerio]	93	-25.91	1	1	2	-	-
ipu-miR-16b	XM_019063532.1	109045702	LOC109045702	uncharacterized protein LOC101883836 [Danio rerio]	93	-23.02	1	1	2	-	-
PC-5p-17929_38	XM_019063533.1	109045705	LOC109045705	hypothetical protein cypCar_00015698 [Cyprinus carpio]	55	-18.38	1	1	2	GO:0007155(cell adhesion);GO:0007229(integrin-mediated signaling pathway);GO:0008305(integrin complex);GO:0016020(membrane);GO:0016021(integral component of membrane)	-
dre-let-7a-2-p3	XM_019063538.1	109045714	LOC109045714	PREDICTED: pro-thyrotropin-releasing hormone [Cyprinus carpio]	96	-12.96	1	1	2	-	04080(Neuroactive ligand-receptor interaction)
gmo-let-7d-3p_R+2_1ss12TC	XM_019063538.1	109045714	LOC109045714	PREDICTED: pro-thyrotropin-releasing hormone [Cyprinus carpio]	96	-12.96	1	1	2	-	04080(Neuroactive ligand-receptor interaction)
gmo-miR-101b-5p_L-1R+2	XM_019063538.1	109045714	LOC109045714	PREDICTED: pro-thyrotropin-releasing hormone [Cyprinus carpio]	68	-11.2	1	1	2	-	04080(Neuroactive ligand-receptor interaction)
oni-let-7a-1-p3	XM_019063538.1	109045714	LOC109045714	PREDICTED: pro-thyrotropin-releasing hormone [Cyprinus carpio]	96	-12.96	1	1	2	-	04080(Neuroactive ligand-receptor interaction)
dre-miR-16b	XM_019063547.1	109045715	rph3al	PREDICTED: rab effector Noc2 isoform X3 [Cyprinus carpio]	66	-25.38	1	1	2	GO:0005509(calcium ion binding);GO:0005544(calcium-dependent phospholipid binding);GO:0005886(plasma membrane);GO:0006886(intracellular protein transport);GO:0006906(vesicle fusion);GO:0016020(membrane);GO:0017137(Rab GTPase binding);GO:0017158(regulation of calcium ion-dependent exocytosis);GO:0019905(syntaxin binding);GO:0030276(clathrin binding);GO:0031340(positive regulation of vesicle fusion…	-
dre-miR-16c-5p_1ss9TC	XM_019063547.1	109045715	rph3al	PREDICTED: rab effector Noc2 isoform X3 [Cyprinus carpio]	66	-25.38	1	1	2	GO:0005509(calcium ion binding);GO:0005544(calcium-dependent phospholipid binding);GO:0005886(plasma membrane);GO:0006886(intracellular protein transport);GO:0006906(vesicle fusion);GO:0016020(membrane);GO:0017137(Rab GTPase binding);GO:0017158(regulation of calcium ion-dependent exocytosis);GO:0019905(syntaxin binding);GO:0030276(clathrin binding);GO:0031340(positive regulation of vesicle fusion…	-
dre-miR-457b-5p_R-1_1ss1AT	XM_019063547.1	109045715	rph3al	PREDICTED: rab effector Noc2 isoform X3 [Cyprinus carpio]	67	-16.54	1	1	2	GO:0005509(calcium ion binding);GO:0005544(calcium-dependent phospholipid binding);GO:0005886(plasma membrane);GO:0006886(intracellular protein transport);GO:0006906(vesicle fusion);GO:0016020(membrane);GO:0017137(Rab GTPase binding);GO:0017158(regulation of calcium ion-dependent exocytosis);GO:0019905(syntaxin binding);GO:0030276(clathrin binding);GO:0031340(positive regulation of vesicle fusion…	-
dre-miR-92a-2-5p	XM_019063547.1	109045715	rph3al	PREDICTED: rab effector Noc2 isoform X3 [Cyprinus carpio]	79	-22.44	1	1	2	GO:0005509(calcium ion binding);GO:0005544(calcium-dependent phospholipid binding);GO:0005886(plasma membrane);GO:0006886(intracellular protein transport);GO:0006906(vesicle fusion);GO:0016020(membrane);GO:0017137(Rab GTPase binding);GO:0017158(regulation of calcium ion-dependent exocytosis);GO:0019905(syntaxin binding);GO:0030276(clathrin binding);GO:0031340(positive regulation of vesicle fusion…	-
dre-miR-92a-3p	XM_019063547.1	109045715	rph3al	PREDICTED: rab effector Noc2 isoform X3 [Cyprinus carpio]	96	-14.12	1	1	2	GO:0005509(calcium ion binding);GO:0005544(calcium-dependent phospholipid binding);GO:0005886(plasma membrane);GO:0006886(intracellular protein transport);GO:0006906(vesicle fusion);GO:0016020(membrane);GO:0017137(Rab GTPase binding);GO:0017158(regulation of calcium ion-dependent exocytosis);GO:0019905(syntaxin binding);GO:0030276(clathrin binding);GO:0031340(positive regulation of vesicle fusion…	-
gmo-miR-20a-2-3p_2ss7GA19AC	XM_019063547.1	109045715	rph3al	PREDICTED: rab effector Noc2 isoform X3 [Cyprinus carpio]	87	-18.93	1	1	2	GO:0005509(calcium ion binding);GO:0005544(calcium-dependent phospholipid binding);GO:0005886(plasma membrane);GO:0006886(intracellular protein transport);GO:0006906(vesicle fusion);GO:0016020(membrane);GO:0017137(Rab GTPase binding);GO:0017158(regulation of calcium ion-dependent exocytosis);GO:0019905(syntaxin binding);GO:0030276(clathrin binding);GO:0031340(positive regulation of vesicle fusion…	-
ipu-miR-16b	XM_019063547.1	109045715	rph3al	PREDICTED: rab effector Noc2 isoform X3 [Cyprinus carpio]	66	-25.38	1	1	2	GO:0005509(calcium ion binding);GO:0005544(calcium-dependent phospholipid binding);GO:0005886(plasma membrane);GO:0006886(intracellular protein transport);GO:0006906(vesicle fusion);GO:0016020(membrane);GO:0017137(Rab GTPase binding);GO:0017158(regulation of calcium ion-dependent exocytosis);GO:0019905(syntaxin binding);GO:0030276(clathrin binding);GO:0031340(positive regulation of vesicle fusion…	-
ola-miR-92a_R+1	XM_019063547.1	109045715	rph3al	PREDICTED: rab effector Noc2 isoform X3 [Cyprinus carpio]	96	-14.12	1	1	2	GO:0005509(calcium ion binding);GO:0005544(calcium-dependent phospholipid binding);GO:0005886(plasma membrane);GO:0006886(intracellular protein transport);GO:0006906(vesicle fusion);GO:0016020(membrane);GO:0017137(Rab GTPase binding);GO:0017158(regulation of calcium ion-dependent exocytosis);GO:0019905(syntaxin binding);GO:0030276(clathrin binding);GO:0031340(positive regulation of vesicle fusion…	-
ola-miR-92a_R+2	XM_019063547.1	109045715	rph3al	PREDICTED: rab effector Noc2 isoform X3 [Cyprinus carpio]	96	-29.74	1	1	2	GO:0005509(calcium ion binding);GO:0005544(calcium-dependent phospholipid binding);GO:0005886(plasma membrane);GO:0006886(intracellular protein transport);GO:0006906(vesicle fusion);GO:0016020(membrane);GO:0017137(Rab GTPase binding);GO:0017158(regulation of calcium ion-dependent exocytosis);GO:0019905(syntaxin binding);GO:0030276(clathrin binding);GO:0031340(positive regulation of vesicle fusion…	-
dre-miR-737-5p_L-3R+1	XM_019063550.1	109045718	LOC109045718	PREDICTED: ETS homologous factor-like isoform X2 [Cyprinus carpio]	56	-12.35	1	1	2	GO:0000981(RNA polymerase II transcription factor activity, sequence-specific DNA binding);GO:0003677(DNA binding);GO:0003700(DNA binding transcription factor activity);GO:0005634(nucleus);GO:0006355(regulation of transcription, DNA-templated);GO:0006366(transcription by RNA polymerase II);GO:0030154(cell differentiation);GO:0030855(epithelial cell differentiation);GO:0043565(sequence-specific DN…	-
dre-miR-737-5p_L-3R+1	XM_019063551.1	109045718	LOC109045718	PREDICTED: ETS homologous factor-like isoform X2 [Cyprinus carpio]	50	-12.35	1	1	2	GO:0000981(RNA polymerase II transcription factor activity, sequence-specific DNA binding);GO:0003677(DNA binding);GO:0003700(DNA binding transcription factor activity);GO:0005634(nucleus);GO:0006355(regulation of transcription, DNA-templated);GO:0006366(transcription by RNA polymerase II);GO:0030154(cell differentiation);GO:0030855(epithelial cell differentiation);GO:0043565(sequence-specific DN…	-
dre-miR-199-5p	XM_019063557.1	109045726	LOC109045726	PREDICTED: brain-specific homeobox/POU domain protein 3-like [Cyprinus carpio]	62	-14.51	1	1	2	GO:0003677(DNA binding);GO:0003700(DNA binding transcription factor activity);GO:0005634(nucleus);GO:0006351(transcription, DNA-templated);GO:0006355(regulation of transcription, DNA-templated);GO:0043565(sequence-specific DNA binding)	-
dre-miR-22b-5p_R-1	XM_019063557.1	109045726	LOC109045726	PREDICTED: brain-specific homeobox/POU domain protein 3-like [Cyprinus carpio]	58	-18.15	1	1	2	GO:0003677(DNA binding);GO:0003700(DNA binding transcription factor activity);GO:0005634(nucleus);GO:0006351(transcription, DNA-templated);GO:0006355(regulation of transcription, DNA-templated);GO:0043565(sequence-specific DNA binding)	-
gmo-miR-199-5p_R+1	XM_019063557.1	109045726	LOC109045726	PREDICTED: brain-specific homeobox/POU domain protein 3-like [Cyprinus carpio]	62	-14.51	1	1	2	GO:0003677(DNA binding);GO:0003700(DNA binding transcription factor activity);GO:0005634(nucleus);GO:0006351(transcription, DNA-templated);GO:0006355(regulation of transcription, DNA-templated);GO:0043565(sequence-specific DNA binding)	-
ipu-miR-199a-5p	XM_019063557.1	109045726	LOC109045726	PREDICTED: brain-specific homeobox/POU domain protein 3-like [Cyprinus carpio]	62	-14.51	1	1	2	GO:0003677(DNA binding);GO:0003700(DNA binding transcription factor activity);GO:0005634(nucleus);GO:0006351(transcription, DNA-templated);GO:0006355(regulation of transcription, DNA-templated);GO:0043565(sequence-specific DNA binding)	-
ipu-mir-16b-p3_1ss11TA	XM_019063557.1	109045726	LOC109045726	PREDICTED: brain-specific homeobox/POU domain protein 3-like [Cyprinus carpio]	95	-14.65	1	1	2	GO:0003677(DNA binding);GO:0003700(DNA binding transcription factor activity);GO:0005634(nucleus);GO:0006351(transcription, DNA-templated);GO:0006355(regulation of transcription, DNA-templated);GO:0043565(sequence-specific DNA binding)	-
mmu-let-7j_1ss8TG	XM_019063557.1	109045726	LOC109045726	PREDICTED: brain-specific homeobox/POU domain protein 3-like [Cyprinus carpio]	94	-16.16	1	1	2	GO:0003677(DNA binding);GO:0003700(DNA binding transcription factor activity);GO:0005634(nucleus);GO:0006351(transcription, DNA-templated);GO:0006355(regulation of transcription, DNA-templated);GO:0043565(sequence-specific DNA binding)	-
ola-miR-199a-5p_R+2	XM_019063557.1	109045726	LOC109045726	PREDICTED: brain-specific homeobox/POU domain protein 3-like [Cyprinus carpio]	62	-15.68	1	1	2	GO:0003677(DNA binding);GO:0003700(DNA binding transcription factor activity);GO:0005634(nucleus);GO:0006351(transcription, DNA-templated);GO:0006355(regulation of transcription, DNA-templated);GO:0043565(sequence-specific DNA binding)	-
gmo-miR-20a-2-3p_2ss7GA19AC	XM_019063560.1	109045729	LOC109045729	chromodomain-helicase-DNA-binding protein 6-like isoform X1 [Carassius auratus]	75	-12.08	1	1	2	GO:0005524(ATP binding);GO:0005634(nucleus);GO:0016817(hydrolase activity, acting on acid anhydrides)	-
dre-let-7a-2-p3	XM_019063564.1	109045734	npy	hypothetical protein cypCar_00004502, partial [Cyprinus carpio]	65	-14.8	1	1	2	GO:0005179(hormone activity);GO:0005184(neuropeptide hormone activity);GO:0005515(protein binding);GO:0005576(extracellular region);GO:0005615(extracellular space);GO:0007218(neuropeptide signaling pathway);GO:0007267(cell-cell signaling);GO:0010469(regulation of receptor activity);GO:0031841(neuropeptide Y receptor binding);GO:0031843(type 2 neuropeptide Y receptor binding);GO:0032098(regulation…	04080(Neuroactive ligand-receptor interaction);04920(Adipocytokine signaling pathway)
gmo-let-7d-3p_R+2_1ss12TC	XM_019063564.1	109045734	npy	hypothetical protein cypCar_00004502, partial [Cyprinus carpio]	65	-14.8	1	1	2	GO:0005179(hormone activity);GO:0005184(neuropeptide hormone activity);GO:0005515(protein binding);GO:0005576(extracellular region);GO:0005615(extracellular space);GO:0007218(neuropeptide signaling pathway);GO:0007267(cell-cell signaling);GO:0010469(regulation of receptor activity);GO:0031841(neuropeptide Y receptor binding);GO:0031843(type 2 neuropeptide Y receptor binding);GO:0032098(regulation…	04080(Neuroactive ligand-receptor interaction);04920(Adipocytokine signaling pathway)
oni-let-7a-1-p3	XM_019063564.1	109045734	npy	hypothetical protein cypCar_00004502, partial [Cyprinus carpio]	65	-14.8	1	1	2	GO:0005179(hormone activity);GO:0005184(neuropeptide hormone activity);GO:0005515(protein binding);GO:0005576(extracellular region);GO:0005615(extracellular space);GO:0007218(neuropeptide signaling pathway);GO:0007267(cell-cell signaling);GO:0010469(regulation of receptor activity);GO:0031841(neuropeptide Y receptor binding);GO:0031843(type 2 neuropeptide Y receptor binding);GO:0032098(regulation…	04080(Neuroactive ligand-receptor interaction);04920(Adipocytokine signaling pathway)
dre-miR-125b-2-3p_L+1	XM_019063567.1	109045565	LOC109045565	hypothetical protein cypCar_00034563 [Cyprinus carpio]	72	-18.06	1	1	2	GO:0003674(molecular_function);GO:0005575(cellular_component);GO:0008150(biological_process)	-
ipu-mir-16b-p3_1ss11TA	XM_019063567.1	109045565	LOC109045565	hypothetical protein cypCar_00034563 [Cyprinus carpio]	78	-12.01	1	1	2	GO:0003674(molecular_function);GO:0005575(cellular_component);GO:0008150(biological_process)	-
PC-5p-10768_71	XM_019063571.1	109045769	LOC109045769	PREDICTED: histone PARylation factor 1 isoform X2 [Cyprinus carpio]	94	-36.99	1	1	2	GO:0003674(molecular_function);GO:0006974(cellular response to DNA damage stimulus);GO:0010835(regulation of protein ADP-ribosylation)	-
dre-miR-16b	XM_019063571.1	109045769	LOC109045769	PREDICTED: histone PARylation factor 1 isoform X2 [Cyprinus carpio]	50	-16.02	1	1	2	GO:0003674(molecular_function);GO:0006974(cellular response to DNA damage stimulus);GO:0010835(regulation of protein ADP-ribosylation)	-
dre-miR-16c-5p_1ss9TC	XM_019063571.1	109045769	LOC109045769	PREDICTED: histone PARylation factor 1 isoform X2 [Cyprinus carpio]	50	-16.02	1	1	2	GO:0003674(molecular_function);GO:0006974(cellular response to DNA damage stimulus);GO:0010835(regulation of protein ADP-ribosylation)	-
dre-miR-457b-5p_R-1_1ss1AT	XM_019063571.1	109045769	LOC109045769	PREDICTED: histone PARylation factor 1 isoform X2 [Cyprinus carpio]	50	-12.16	1	1	2	GO:0003674(molecular_function);GO:0006974(cellular response to DNA damage stimulus);GO:0010835(regulation of protein ADP-ribosylation)	-
ipu-miR-16b	XM_019063571.1	109045769	LOC109045769	PREDICTED: histone PARylation factor 1 isoform X2 [Cyprinus carpio]	50	-16.02	1	1	2	GO:0003674(molecular_function);GO:0006974(cellular response to DNA damage stimulus);GO:0010835(regulation of protein ADP-ribosylation)	-
mmu-miR-21c_R-2_1ss19CA	XM_019063571.1	109045769	LOC109045769	PREDICTED: histone PARylation factor 1 isoform X2 [Cyprinus carpio]	99	-13.71	1	1	2	GO:0003674(molecular_function);GO:0006974(cellular response to DNA damage stimulus);GO:0010835(regulation of protein ADP-ribosylation)	-
PC-5p-10768_71	XM_019063572.1	109045769	LOC109045769	PREDICTED: histone PARylation factor 1 isoform X2 [Cyprinus carpio]	94	-36.99	1	1	2	GO:0003674(molecular_function);GO:0006974(cellular response to DNA damage stimulus);GO:0010835(regulation of protein ADP-ribosylation)	-
dre-miR-16b	XM_019063572.1	109045769	LOC109045769	PREDICTED: histone PARylation factor 1 isoform X2 [Cyprinus carpio]	50	-16.02	1	1	2	GO:0003674(molecular_function);GO:0006974(cellular response to DNA damage stimulus);GO:0010835(regulation of protein ADP-ribosylation)	-
dre-miR-16c-5p_1ss9TC	XM_019063572.1	109045769	LOC109045769	PREDICTED: histone PARylation factor 1 isoform X2 [Cyprinus carpio]	50	-16.02	1	1	2	GO:0003674(molecular_function);GO:0006974(cellular response to DNA damage stimulus);GO:0010835(regulation of protein ADP-ribosylation)	-
dre-miR-457b-5p_R-1_1ss1AT	XM_019063572.1	109045769	LOC109045769	PREDICTED: histone PARylation factor 1 isoform X2 [Cyprinus carpio]	50	-12.16	1	1	2	GO:0003674(molecular_function);GO:0006974(cellular response to DNA damage stimulus);GO:0010835(regulation of protein ADP-ribosylation)	-
ipu-miR-16b	XM_019063572.1	109045769	LOC109045769	PREDICTED: histone PARylation factor 1 isoform X2 [Cyprinus carpio]	50	-16.02	1	1	2	GO:0003674(molecular_function);GO:0006974(cellular response to DNA damage stimulus);GO:0010835(regulation of protein ADP-ribosylation)	-
mmu-miR-21c_R-2_1ss19CA	XM_019063572.1	109045769	LOC109045769	PREDICTED: histone PARylation factor 1 isoform X2 [Cyprinus carpio]	99	-13.71	1	1	2	GO:0003674(molecular_function);GO:0006974(cellular response to DNA damage stimulus);GO:0010835(regulation of protein ADP-ribosylation)	-
PC-5p-10768_71	XM_019063573.1	109045769	LOC109045769	PREDICTED: histone PARylation factor 1 isoform X2 [Cyprinus carpio]	94	-36.99	1	1	2	GO:0003674(molecular_function);GO:0006974(cellular response to DNA damage stimulus);GO:0010835(regulation of protein ADP-ribosylation)	-
dre-miR-16b	XM_019063573.1	109045769	LOC109045769	PREDICTED: histone PARylation factor 1 isoform X2 [Cyprinus carpio]	50	-16.02	1	1	2	GO:0003674(molecular_function);GO:0006974(cellular response to DNA damage stimulus);GO:0010835(regulation of protein ADP-ribosylation)	-
dre-miR-16c-5p_1ss9TC	XM_019063573.1	109045769	LOC109045769	PREDICTED: histone PARylation factor 1 isoform X2 [Cyprinus carpio]	50	-16.02	1	1	2	GO:0003674(molecular_function);GO:0006974(cellular response to DNA damage stimulus);GO:0010835(regulation of protein ADP-ribosylation)	-
dre-miR-457b-5p_R-1_1ss1AT	XM_019063573.1	109045769	LOC109045769	PREDICTED: histone PARylation factor 1 isoform X2 [Cyprinus carpio]	50	-12.16	1	1	2	GO:0003674(molecular_function);GO:0006974(cellular response to DNA damage stimulus);GO:0010835(regulation of protein ADP-ribosylation)	-
ipu-miR-16b	XM_019063573.1	109045769	LOC109045769	PREDICTED: histone PARylation factor 1 isoform X2 [Cyprinus carpio]	50	-16.02	1	1	2	GO:0003674(molecular_function);GO:0006974(cellular response to DNA damage stimulus);GO:0010835(regulation of protein ADP-ribosylation)	-
mmu-miR-21c_R-2_1ss19CA	XM_019063573.1	109045769	LOC109045769	PREDICTED: histone PARylation factor 1 isoform X2 [Cyprinus carpio]	99	-13.71	1	1	2	GO:0003674(molecular_function);GO:0006974(cellular response to DNA damage stimulus);GO:0010835(regulation of protein ADP-ribosylation)	-
dre-miR-92a-2-5p	XM_019063574.1	109045771	LOC109045771	PREDICTED: protein MGARP-like isoform X2 [Cyprinus carpio]	67	-21.71	1	1	2	GO:0010821(regulation of mitochondrion organization);GO:0031307(integral component of mitochondrial outer membrane)	-
dre-miR-92a-3p	XM_019063574.1	109045771	LOC109045771	PREDICTED: protein MGARP-like isoform X2 [Cyprinus carpio]	95	-18.17	1	1	2	GO:0010821(regulation of mitochondrion organization);GO:0031307(integral component of mitochondrial outer membrane)	-
ola-miR-92a_R+1	XM_019063574.1	109045771	LOC109045771	PREDICTED: protein MGARP-like isoform X2 [Cyprinus carpio]	95	-17.59	1	1	2	GO:0010821(regulation of mitochondrion organization);GO:0031307(integral component of mitochondrial outer membrane)	-
ola-miR-92a_R+2	XM_019063574.1	109045771	LOC109045771	PREDICTED: protein MGARP-like isoform X2 [Cyprinus carpio]	95	-19.21	1	1	2	GO:0010821(regulation of mitochondrion organization);GO:0031307(integral component of mitochondrial outer membrane)	-
dre-miR-92a-2-5p	XM_019063575.1	109045771	LOC109045771	PREDICTED: protein MGARP-like isoform X2 [Cyprinus carpio]	67	-21.71	1	1	2	GO:0010821(regulation of mitochondrion organization);GO:0031307(integral component of mitochondrial outer membrane)	-
dre-miR-92a-3p	XM_019063575.1	109045771	LOC109045771	PREDICTED: protein MGARP-like isoform X2 [Cyprinus carpio]	95	-18.17	1	1	2	GO:0010821(regulation of mitochondrion organization);GO:0031307(integral component of mitochondrial outer membrane)	-
ola-miR-92a_R+1	XM_019063575.1	109045771	LOC109045771	PREDICTED: protein MGARP-like isoform X2 [Cyprinus carpio]	95	-17.59	1	1	2	GO:0010821(regulation of mitochondrion organization);GO:0031307(integral component of mitochondrial outer membrane)	-
ola-miR-92a_R+2	XM_019063575.1	109045771	LOC109045771	PREDICTED: protein MGARP-like isoform X2 [Cyprinus carpio]	95	-19.21	1	1	2	GO:0010821(regulation of mitochondrion organization);GO:0031307(integral component of mitochondrial outer membrane)	-
ssa-miR-27c-5p_R+1	XM_019063578.1	109045774	LOC109045774	PREDICTED: nocturnin-like isoform X1 [Cyprinus carpio]	83	-13.82	1	1	2	GO:0004535(poly(A)-specific ribonuclease activity);GO:0005575(cellular_component);GO:0007623(circadian rhythm)	-
ssa-miR-27c-5p_R+1	XM_019063579.1	109045774	LOC109045774	PREDICTED: nocturnin-like isoform X1 [Cyprinus carpio]	83	-13.82	1	1	2	GO:0004535(poly(A)-specific ribonuclease activity);GO:0005575(cellular_component);GO:0007623(circadian rhythm)	-
PC-3p-6941_118	XM_019063580.1	109045775	LOC109045775	PREDICTED: calcium-activated potassium channel subunit alpha-1-like isoform X2 [Cyprinus carpio]	70	-20.59	1	1	2	GO:0005249(voltage-gated potassium channel activity);GO:0008076(voltage-gated potassium channel complex);GO:0015269(calcium-activated potassium channel activity);GO:0071805(potassium ion transmembrane transport)	-
hsa-miR-454-3p_R+1	XM_019063580.1	109045775	LOC109045775	PREDICTED: calcium-activated potassium channel subunit alpha-1-like isoform X2 [Cyprinus carpio]	88	-27.56	1	1	2	GO:0005249(voltage-gated potassium channel activity);GO:0008076(voltage-gated potassium channel complex);GO:0015269(calcium-activated potassium channel activity);GO:0071805(potassium ion transmembrane transport)	-
ipu-mir-16b-p3_1ss11TA	XM_019063580.1	109045775	LOC109045775	PREDICTED: calcium-activated potassium channel subunit alpha-1-like isoform X2 [Cyprinus carpio]	57	-12.27	1	1	2	GO:0005249(voltage-gated potassium channel activity);GO:0008076(voltage-gated potassium channel complex);GO:0015269(calcium-activated potassium channel activity);GO:0071805(potassium ion transmembrane transport)	-
mmu-miR-21c_R-2_1ss19CA	XM_019063580.1	109045775	LOC109045775	PREDICTED: calcium-activated potassium channel subunit alpha-1-like isoform X2 [Cyprinus carpio]	91	-11.39	1	1	2	GO:0005249(voltage-gated potassium channel activity);GO:0008076(voltage-gated potassium channel complex);GO:0015269(calcium-activated potassium channel activity);GO:0071805(potassium ion transmembrane transport)	-
ssa-miR-27c-5p_R+1	XM_019063580.1	109045775	LOC109045775	PREDICTED: calcium-activated potassium channel subunit alpha-1-like isoform X2 [Cyprinus carpio]	83	-13.12	1	1	2	GO:0005249(voltage-gated potassium channel activity);GO:0008076(voltage-gated potassium channel complex);GO:0015269(calcium-activated potassium channel activity);GO:0071805(potassium ion transmembrane transport)	-
aca-miR-30a-3p_R+1_1ss22CT	XM_019063581.1	109045775	LOC109045775	PREDICTED: calcium-activated potassium channel subunit alpha-1-like isoform X2 [Cyprinus carpio]	67	-22.48	1	1	2	GO:0005249(voltage-gated potassium channel activity);GO:0008076(voltage-gated potassium channel complex);GO:0015269(calcium-activated potassium channel activity);GO:0071805(potassium ion transmembrane transport)	-
dre-miR-30e-3p	XM_019063581.1	109045775	LOC109045775	PREDICTED: calcium-activated potassium channel subunit alpha-1-like isoform X2 [Cyprinus carpio]	67	-22.48	1	1	2	GO:0005249(voltage-gated potassium channel activity);GO:0008076(voltage-gated potassium channel complex);GO:0015269(calcium-activated potassium channel activity);GO:0071805(potassium ion transmembrane transport)	-
dre-miR-92a-3p	XM_019063581.1	109045775	LOC109045775	PREDICTED: calcium-activated potassium channel subunit alpha-1-like isoform X2 [Cyprinus carpio]	82	-15.6	1	1	2	GO:0005249(voltage-gated potassium channel activity);GO:0008076(voltage-gated potassium channel complex);GO:0015269(calcium-activated potassium channel activity);GO:0071805(potassium ion transmembrane transport)	-
gmo-miR-30e-3p_R+1	XM_019063581.1	109045775	LOC109045775	PREDICTED: calcium-activated potassium channel subunit alpha-1-like isoform X2 [Cyprinus carpio]	67	-22.48	1	1	2	GO:0005249(voltage-gated potassium channel activity);GO:0008076(voltage-gated potassium channel complex);GO:0015269(calcium-activated potassium channel activity);GO:0071805(potassium ion transmembrane transport)	-
ola-miR-92a_R+1	XM_019063581.1	109045775	LOC109045775	PREDICTED: calcium-activated potassium channel subunit alpha-1-like isoform X2 [Cyprinus carpio]	82	-15.6	1	1	2	GO:0005249(voltage-gated potassium channel activity);GO:0008076(voltage-gated potassium channel complex);GO:0015269(calcium-activated potassium channel activity);GO:0071805(potassium ion transmembrane transport)	-
ola-miR-92a_R+2	XM_019063581.1	109045775	LOC109045775	PREDICTED: calcium-activated potassium channel subunit alpha-1-like isoform X2 [Cyprinus carpio]	82	-15.6	1	1	2	GO:0005249(voltage-gated potassium channel activity);GO:0008076(voltage-gated potassium channel complex);GO:0015269(calcium-activated potassium channel activity);GO:0071805(potassium ion transmembrane transport)	-
ssa-miR-30c-3p	XM_019063581.1	109045775	LOC109045775	PREDICTED: calcium-activated potassium channel subunit alpha-1-like isoform X2 [Cyprinus carpio]	67	-22.48	1	1	2	GO:0005249(voltage-gated potassium channel activity);GO:0008076(voltage-gated potassium channel complex);GO:0015269(calcium-activated potassium channel activity);GO:0071805(potassium ion transmembrane transport)	-
ccr-miR-7133	XM_019063585.1	109045779	stxbp1	PREDICTED: syntaxin-binding protein 1 [Cyprinus carpio]	51	-11.08	1	1	2	GO:0003674(molecular_function);GO:0005575(cellular_component);GO:0006904(vesicle docking involved in exocytosis);GO:0016192(vesicle-mediated transport)	-
dre-miR-128-5p_1ss11GT	XM_019063585.1	109045779	stxbp1	PREDICTED: syntaxin-binding protein 1 [Cyprinus carpio]	90	-20.54	1	1	2	GO:0003674(molecular_function);GO:0005575(cellular_component);GO:0006904(vesicle docking involved in exocytosis);GO:0016192(vesicle-mediated transport)	-
dre-miR-429b_R-1_1ss9CT	XM_019063585.1	109045779	stxbp1	PREDICTED: syntaxin-binding protein 1 [Cyprinus carpio]	50	-14.14	1	1	2	GO:0003674(molecular_function);GO:0005575(cellular_component);GO:0006904(vesicle docking involved in exocytosis);GO:0016192(vesicle-mediated transport)	-
hsa-miR-27a-3p_1ss21CT	XM_019063585.1	109045779	stxbp1	PREDICTED: syntaxin-binding protein 1 [Cyprinus carpio]	80	-33.42	1	1	2	GO:0003674(molecular_function);GO:0005575(cellular_component);GO:0006904(vesicle docking involved in exocytosis);GO:0016192(vesicle-mediated transport)	-
hsa-miR-454-3p_R+1	XM_019063585.1	109045779	stxbp1	PREDICTED: syntaxin-binding protein 1 [Cyprinus carpio]	96	-17.68	1	1	2	GO:0003674(molecular_function);GO:0005575(cellular_component);GO:0006904(vesicle docking involved in exocytosis);GO:0016192(vesicle-mediated transport)	-
PC-3p-6237_134	XM_019063589.1	109045785	LOC109045785	PREDICTED: LOW QUALITY PROTEIN: lysosome membrane protein 2-like [Cyprinus carpio]	72	-80.42	1	1	2	GO:0005765(lysosomal membrane);GO:0005925(focal adhesion);GO:0006622(protein targeting to lysosome);GO:0016021(integral component of membrane);GO:0019899(enzyme binding);GO:0043202(lysosomal lumen);GO:0070062(extracellular exosome)	04142(Lysosome)
ccr-mir-122-p5_1ss4TC	XM_019063589.1	109045785	LOC109045785	PREDICTED: LOW QUALITY PROTEIN: lysosome membrane protein 2-like [Cyprinus carpio]	70	-22.82	1	1	2	GO:0005765(lysosomal membrane);GO:0005925(focal adhesion);GO:0006622(protein targeting to lysosome);GO:0016021(integral component of membrane);GO:0019899(enzyme binding);GO:0043202(lysosomal lumen);GO:0070062(extracellular exosome)	04142(Lysosome)
dre-miR-16b	XM_019063589.1	109045785	LOC109045785	PREDICTED: LOW QUALITY PROTEIN: lysosome membrane protein 2-like [Cyprinus carpio]	93	-16.6	1	1	2	GO:0005765(lysosomal membrane);GO:0005925(focal adhesion);GO:0006622(protein targeting to lysosome);GO:0016021(integral component of membrane);GO:0019899(enzyme binding);GO:0043202(lysosomal lumen);GO:0070062(extracellular exosome)	04142(Lysosome)
dre-miR-16c-5p_1ss9TC	XM_019063589.1	109045785	LOC109045785	PREDICTED: LOW QUALITY PROTEIN: lysosome membrane protein 2-like [Cyprinus carpio]	93	-16.6	1	1	2	GO:0005765(lysosomal membrane);GO:0005925(focal adhesion);GO:0006622(protein targeting to lysosome);GO:0016021(integral component of membrane);GO:0019899(enzyme binding);GO:0043202(lysosomal lumen);GO:0070062(extracellular exosome)	04142(Lysosome)
dre-miR-429b_R-1_1ss9CT	XM_019063589.1	109045785	LOC109045785	PREDICTED: LOW QUALITY PROTEIN: lysosome membrane protein 2-like [Cyprinus carpio]	87	-30.53	1	1	2	GO:0005765(lysosomal membrane);GO:0005925(focal adhesion);GO:0006622(protein targeting to lysosome);GO:0016021(integral component of membrane);GO:0019899(enzyme binding);GO:0043202(lysosomal lumen);GO:0070062(extracellular exosome)	04142(Lysosome)
dre-miR-457b-5p_R-1_1ss1AT	XM_019063589.1	109045785	LOC109045785	PREDICTED: LOW QUALITY PROTEIN: lysosome membrane protein 2-like [Cyprinus carpio]	93	-14.17	1	1	2	GO:0005765(lysosomal membrane);GO:0005925(focal adhesion);GO:0006622(protein targeting to lysosome);GO:0016021(integral component of membrane);GO:0019899(enzyme binding);GO:0043202(lysosomal lumen);GO:0070062(extracellular exosome)	04142(Lysosome)
hsa-miR-454-3p_R+1	XM_019063589.1	109045785	LOC109045785	PREDICTED: LOW QUALITY PROTEIN: lysosome membrane protein 2-like [Cyprinus carpio]	65	-18.33	1	1	2	GO:0005765(lysosomal membrane);GO:0005925(focal adhesion);GO:0006622(protein targeting to lysosome);GO:0016021(integral component of membrane);GO:0019899(enzyme binding);GO:0043202(lysosomal lumen);GO:0070062(extracellular exosome)	04142(Lysosome)
ipu-miR-16b	XM_019063589.1	109045785	LOC109045785	PREDICTED: LOW QUALITY PROTEIN: lysosome membrane protein 2-like [Cyprinus carpio]	93	-16.6	1	1	2	GO:0005765(lysosomal membrane);GO:0005925(focal adhesion);GO:0006622(protein targeting to lysosome);GO:0016021(integral component of membrane);GO:0019899(enzyme binding);GO:0043202(lysosomal lumen);GO:0070062(extracellular exosome)	04142(Lysosome)
ssa-miR-29c-3p_L+1R-1	XM_019063589.1	109045785	LOC109045785	PREDICTED: LOW QUALITY PROTEIN: lysosome membrane protein 2-like [Cyprinus carpio]	75	-14.73	1	1	2	GO:0005765(lysosomal membrane);GO:0005925(focal adhesion);GO:0006622(protein targeting to lysosome);GO:0016021(integral component of membrane);GO:0019899(enzyme binding);GO:0043202(lysosomal lumen);GO:0070062(extracellular exosome)	04142(Lysosome)
PC-3p-8005_101	XM_019063590.1	109045786	LOC109045786	PREDICTED: liver-expressed antimicrobial peptide 2-like [Cyprinus carpio]	96	-12.69	1	1	2	-	-
dre-let-7a-2-p3	XM_019063590.1	109045786	LOC109045786	PREDICTED: liver-expressed antimicrobial peptide 2-like [Cyprinus carpio]	53	-14.59	1	1	2	-	-
gmo-let-7d-3p_R+2_1ss12TC	XM_019063590.1	109045786	LOC109045786	PREDICTED: liver-expressed antimicrobial peptide 2-like [Cyprinus carpio]	53	-14.59	1	1	2	-	-
oni-let-7a-1-p3	XM_019063590.1	109045786	LOC109045786	PREDICTED: liver-expressed antimicrobial peptide 2-like [Cyprinus carpio]	53	-14.59	1	1	2	-	-
PC-5p-10768_71	XM_019063593.1	109045791	LOC109045791	PREDICTED: adenylate kinase 8-like isoform X5 [Cyprinus carpio]	96	-18.34	1	1	2	GO:0000166(nucleotide binding);GO:0004017(adenylate kinase activity);GO:0004127(cytidylate kinase activity);GO:0004550(nucleoside diphosphate kinase activity);GO:0005524(ATP binding);GO:0005737(cytoplasm);GO:0005829(cytosol);GO:0006139(nucleobase-containing compound metabolic process);GO:0009142(nucleoside triphosphate biosynthetic process);GO:0016301(kinase activity);GO:0016310(phosphorylation);…	00230(Purine metabolism);00730(Thiamine metabolism);01100(Metabolic pathways);01240(Biosynthesis of cofactors)
PC-5p-10768_71	XM_019063594.1	109045791	LOC109045791	PREDICTED: adenylate kinase 8-like isoform X5 [Cyprinus carpio]	96	-18.34	1	1	2	GO:0000166(nucleotide binding);GO:0004017(adenylate kinase activity);GO:0004127(cytidylate kinase activity);GO:0004550(nucleoside diphosphate kinase activity);GO:0005524(ATP binding);GO:0005737(cytoplasm);GO:0005829(cytosol);GO:0006139(nucleobase-containing compound metabolic process);GO:0009142(nucleoside triphosphate biosynthetic process);GO:0016301(kinase activity);GO:0016310(phosphorylation);…	00230(Purine metabolism);00730(Thiamine metabolism);01100(Metabolic pathways);01240(Biosynthesis of cofactors)
PC-5p-10768_71	XM_019063595.1	109045791	LOC109045791	PREDICTED: adenylate kinase 8-like isoform X5 [Cyprinus carpio]	96	-18.34	1	1	2	GO:0000166(nucleotide binding);GO:0004017(adenylate kinase activity);GO:0004127(cytidylate kinase activity);GO:0004550(nucleoside diphosphate kinase activity);GO:0005524(ATP binding);GO:0005737(cytoplasm);GO:0005829(cytosol);GO:0006139(nucleobase-containing compound metabolic process);GO:0009142(nucleoside triphosphate biosynthetic process);GO:0016301(kinase activity);GO:0016310(phosphorylation);…	00230(Purine metabolism);00730(Thiamine metabolism);01100(Metabolic pathways);01240(Biosynthesis of cofactors)
PC-5p-10768_71	XM_019063596.1	109045791	LOC109045791	PREDICTED: adenylate kinase 8-like isoform X5 [Cyprinus carpio]	96	-18.34	1	1	2	GO:0000166(nucleotide binding);GO:0004017(adenylate kinase activity);GO:0004127(cytidylate kinase activity);GO:0004550(nucleoside diphosphate kinase activity);GO:0005524(ATP binding);GO:0005737(cytoplasm);GO:0005829(cytosol);GO:0006139(nucleobase-containing compound metabolic process);GO:0009142(nucleoside triphosphate biosynthetic process);GO:0016301(kinase activity);GO:0016310(phosphorylation);…	00230(Purine metabolism);00730(Thiamine metabolism);01100(Metabolic pathways);01240(Biosynthesis of cofactors)
PC-5p-10768_71	XM_019063598.1	109045791	LOC109045791	PREDICTED: adenylate kinase 8-like isoform X5 [Cyprinus carpio]	96	-18.34	1	1	2	GO:0000166(nucleotide binding);GO:0004017(adenylate kinase activity);GO:0004127(cytidylate kinase activity);GO:0004550(nucleoside diphosphate kinase activity);GO:0005524(ATP binding);GO:0005737(cytoplasm);GO:0005829(cytosol);GO:0006139(nucleobase-containing compound metabolic process);GO:0009142(nucleoside triphosphate biosynthetic process);GO:0016301(kinase activity);GO:0016310(phosphorylation);…	00230(Purine metabolism);00730(Thiamine metabolism);01100(Metabolic pathways);01240(Biosynthesis of cofactors)
PC-5p-10768_71	XM_019063599.1	109045791	LOC109045791	PREDICTED: adenylate kinase 8-like isoform X5 [Cyprinus carpio]	96	-18.34	1	1	2	GO:0000166(nucleotide binding);GO:0004017(adenylate kinase activity);GO:0004127(cytidylate kinase activity);GO:0004550(nucleoside diphosphate kinase activity);GO:0005524(ATP binding);GO:0005737(cytoplasm);GO:0005829(cytosol);GO:0006139(nucleobase-containing compound metabolic process);GO:0009142(nucleoside triphosphate biosynthetic process);GO:0016301(kinase activity);GO:0016310(phosphorylation);…	00230(Purine metabolism);00730(Thiamine metabolism);01100(Metabolic pathways);01240(Biosynthesis of cofactors)
dre-miR-125b-2-3p_L+1	XM_019063601.1	109045793	LOC109045793	PREDICTED: barH-like 1 homeobox protein [Cyprinus carpio]	66	-22.3	1	1	2	GO:0000977(RNA polymerase II regulatory region sequence-specific DNA binding);GO:0001228(transcriptional activator activity, RNA polymerase II transcription regulatory region sequence-specific DNA binding);GO:0003677(DNA binding);GO:0005634(nucleus);GO:0006355(regulation of transcription, DNA-templated);GO:0043565(sequence-specific DNA binding)	-
hsa-miR-27a-3p_1ss21CT	XM_019063601.1	109045793	LOC109045793	PREDICTED: barH-like 1 homeobox protein [Cyprinus carpio]	86	-11.62	1	1	2	GO:0000977(RNA polymerase II regulatory region sequence-specific DNA binding);GO:0001228(transcriptional activator activity, RNA polymerase II transcription regulatory region sequence-specific DNA binding);GO:0003677(DNA binding);GO:0005634(nucleus);GO:0006355(regulation of transcription, DNA-templated);GO:0043565(sequence-specific DNA binding)	-
aca-miR-30a-3p_R+1_1ss22CT	XM_019063603.1	109045795	LOC109045795	PREDICTED: upstream stimulatory factor 1-like isoform X5 [Cyprinus carpio]	56	-14.71	1	1	2	GO:0046983(protein dimerization activity)	-
dre-miR-199-5p	XM_019063603.1	109045795	LOC109045795	PREDICTED: upstream stimulatory factor 1-like isoform X5 [Cyprinus carpio]	77	-13.34	1	1	2	GO:0046983(protein dimerization activity)	-
dre-miR-30e-3p	XM_019063603.1	109045795	LOC109045795	PREDICTED: upstream stimulatory factor 1-like isoform X5 [Cyprinus carpio]	56	-14.98	1	1	2	GO:0046983(protein dimerization activity)	-
gmo-miR-199-5p_R+1	XM_019063603.1	109045795	LOC109045795	PREDICTED: upstream stimulatory factor 1-like isoform X5 [Cyprinus carpio]	77	-13.34	1	1	2	GO:0046983(protein dimerization activity)	-
gmo-miR-30e-3p_R+1	XM_019063603.1	109045795	LOC109045795	PREDICTED: upstream stimulatory factor 1-like isoform X5 [Cyprinus carpio]	56	-14.98	1	1	2	GO:0046983(protein dimerization activity)	-
hsa-miR-27a-3p_1ss21CT	XM_019063603.1	109045795	LOC109045795	PREDICTED: upstream stimulatory factor 1-like isoform X5 [Cyprinus carpio]	66	-14.44	1	1	2	GO:0046983(protein dimerization activity)	-
ipu-miR-199a-5p	XM_019063603.1	109045795	LOC109045795	PREDICTED: upstream stimulatory factor 1-like isoform X5 [Cyprinus carpio]	77	-13.34	1	1	2	GO:0046983(protein dimerization activity)	-
ola-miR-199a-5p_R+2	XM_019063603.1	109045795	LOC109045795	PREDICTED: upstream stimulatory factor 1-like isoform X5 [Cyprinus carpio]	77	-14.24	1	1	2	GO:0046983(protein dimerization activity)	-
ssa-miR-30c-3p	XM_019063603.1	109045795	LOC109045795	PREDICTED: upstream stimulatory factor 1-like isoform X5 [Cyprinus carpio]	56	-14.98	1	1	2	GO:0046983(protein dimerization activity)	-
aca-miR-30a-3p_R+1_1ss22CT	XM_019063604.1	109045795	LOC109045795	PREDICTED: upstream stimulatory factor 1-like isoform X5 [Cyprinus carpio]	56	-14.71	1	1	2	GO:0046983(protein dimerization activity)	-
dre-miR-199-5p	XM_019063604.1	109045795	LOC109045795	PREDICTED: upstream stimulatory factor 1-like isoform X5 [Cyprinus carpio]	77	-13.34	1	1	2	GO:0046983(protein dimerization activity)	-
dre-miR-30e-3p	XM_019063604.1	109045795	LOC109045795	PREDICTED: upstream stimulatory factor 1-like isoform X5 [Cyprinus carpio]	56	-14.98	1	1	2	GO:0046983(protein dimerization activity)	-
gmo-miR-199-5p_R+1	XM_019063604.1	109045795	LOC109045795	PREDICTED: upstream stimulatory factor 1-like isoform X5 [Cyprinus carpio]	77	-13.34	1	1	2	GO:0046983(protein dimerization activity)	-
gmo-miR-30e-3p_R+1	XM_019063604.1	109045795	LOC109045795	PREDICTED: upstream stimulatory factor 1-like isoform X5 [Cyprinus carpio]	56	-14.98	1	1	2	GO:0046983(protein dimerization activity)	-
hsa-miR-27a-3p_1ss21CT	XM_019063604.1	109045795	LOC109045795	PREDICTED: upstream stimulatory factor 1-like isoform X5 [Cyprinus carpio]	66	-14.44	1	1	2	GO:0046983(protein dimerization activity)	-
ipu-miR-199a-5p	XM_019063604.1	109045795	LOC109045795	PREDICTED: upstream stimulatory factor 1-like isoform X5 [Cyprinus carpio]	77	-13.34	1	1	2	GO:0046983(protein dimerization activity)	-
ola-miR-199a-5p_R+2	XM_019063604.1	109045795	LOC109045795	PREDICTED: upstream stimulatory factor 1-like isoform X5 [Cyprinus carpio]	77	-14.24	1	1	2	GO:0046983(protein dimerization activity)	-
ssa-miR-30c-3p	XM_019063604.1	109045795	LOC109045795	PREDICTED: upstream stimulatory factor 1-like isoform X5 [Cyprinus carpio]	56	-14.98	1	1	2	GO:0046983(protein dimerization activity)	-
aca-miR-30a-3p_R+1_1ss22CT	XM_019063605.1	109045795	LOC109045795	PREDICTED: upstream stimulatory factor 1-like isoform X5 [Cyprinus carpio]	56	-14.71	1	1	2	GO:0046983(protein dimerization activity)	-
dre-miR-199-5p	XM_019063605.1	109045795	LOC109045795	PREDICTED: upstream stimulatory factor 1-like isoform X5 [Cyprinus carpio]	77	-13.34	1	1	2	GO:0046983(protein dimerization activity)	-
dre-miR-30e-3p	XM_019063605.1	109045795	LOC109045795	PREDICTED: upstream stimulatory factor 1-like isoform X5 [Cyprinus carpio]	56	-14.98	1	1	2	GO:0046983(protein dimerization activity)	-
gmo-miR-199-5p_R+1	XM_019063605.1	109045795	LOC109045795	PREDICTED: upstream stimulatory factor 1-like isoform X5 [Cyprinus carpio]	77	-13.34	1	1	2	GO:0046983(protein dimerization activity)	-
gmo-miR-30e-3p_R+1	XM_019063605.1	109045795	LOC109045795	PREDICTED: upstream stimulatory factor 1-like isoform X5 [Cyprinus carpio]	56	-14.98	1	1	2	GO:0046983(protein dimerization activity)	-
hsa-miR-27a-3p_1ss21CT	XM_019063605.1	109045795	LOC109045795	PREDICTED: upstream stimulatory factor 1-like isoform X5 [Cyprinus carpio]	66	-14.44	1	1	2	GO:0046983(protein dimerization activity)	-
ipu-miR-199a-5p	XM_019063605.1	109045795	LOC109045795	PREDICTED: upstream stimulatory factor 1-like isoform X5 [Cyprinus carpio]	77	-13.34	1	1	2	GO:0046983(protein dimerization activity)	-
ola-miR-199a-5p_R+2	XM_019063605.1	109045795	LOC109045795	PREDICTED: upstream stimulatory factor 1-like isoform X5 [Cyprinus carpio]	77	-14.24	1	1	2	GO:0046983(protein dimerization activity)	-
ssa-miR-30c-3p	XM_019063605.1	109045795	LOC109045795	PREDICTED: upstream stimulatory factor 1-like isoform X5 [Cyprinus carpio]	56	-14.98	1	1	2	GO:0046983(protein dimerization activity)	-
aca-miR-30a-3p_R+1_1ss22CT	XM_019063606.1	109045795	LOC109045795	PREDICTED: upstream stimulatory factor 1-like isoform X5 [Cyprinus carpio]	56	-14.71	1	1	2	GO:0046983(protein dimerization activity)	-
dre-miR-199-5p	XM_019063606.1	109045795	LOC109045795	PREDICTED: upstream stimulatory factor 1-like isoform X5 [Cyprinus carpio]	77	-13.34	1	1	2	GO:0046983(protein dimerization activity)	-
dre-miR-30e-3p	XM_019063606.1	109045795	LOC109045795	PREDICTED: upstream stimulatory factor 1-like isoform X5 [Cyprinus carpio]	56	-14.98	1	1	2	GO:0046983(protein dimerization activity)	-
gmo-miR-199-5p_R+1	XM_019063606.1	109045795	LOC109045795	PREDICTED: upstream stimulatory factor 1-like isoform X5 [Cyprinus carpio]	77	-13.34	1	1	2	GO:0046983(protein dimerization activity)	-
gmo-miR-30e-3p_R+1	XM_019063606.1	109045795	LOC109045795	PREDICTED: upstream stimulatory factor 1-like isoform X5 [Cyprinus carpio]	56	-14.98	1	1	2	GO:0046983(protein dimerization activity)	-
hsa-miR-27a-3p_1ss21CT	XM_019063606.1	109045795	LOC109045795	PREDICTED: upstream stimulatory factor 1-like isoform X5 [Cyprinus carpio]	66	-14.44	1	1	2	GO:0046983(protein dimerization activity)	-
ipu-miR-199a-5p	XM_019063606.1	109045795	LOC109045795	PREDICTED: upstream stimulatory factor 1-like isoform X5 [Cyprinus carpio]	77	-13.34	1	1	2	GO:0046983(protein dimerization activity)	-
ola-miR-199a-5p_R+2	XM_019063606.1	109045795	LOC109045795	PREDICTED: upstream stimulatory factor 1-like isoform X5 [Cyprinus carpio]	77	-14.24	1	1	2	GO:0046983(protein dimerization activity)	-
ssa-miR-30c-3p	XM_019063606.1	109045795	LOC109045795	PREDICTED: upstream stimulatory factor 1-like isoform X5 [Cyprinus carpio]	56	-14.98	1	1	2	GO:0046983(protein dimerization activity)	-
aca-miR-30a-3p_R+1_1ss22CT	XM_019063607.1	109045795	LOC109045795	PREDICTED: upstream stimulatory factor 1-like isoform X5 [Cyprinus carpio]	56	-14.71	1	1	2	GO:0046983(protein dimerization activity)	-
dre-miR-199-5p	XM_019063607.1	109045795	LOC109045795	PREDICTED: upstream stimulatory factor 1-like isoform X5 [Cyprinus carpio]	77	-13.34	1	1	2	GO:0046983(protein dimerization activity)	-
dre-miR-30e-3p	XM_019063607.1	109045795	LOC109045795	PREDICTED: upstream stimulatory factor 1-like isoform X5 [Cyprinus carpio]	56	-14.98	1	1	2	GO:0046983(protein dimerization activity)	-
gmo-miR-199-5p_R+1	XM_019063607.1	109045795	LOC109045795	PREDICTED: upstream stimulatory factor 1-like isoform X5 [Cyprinus carpio]	77	-13.34	1	1	2	GO:0046983(protein dimerization activity)	-
gmo-miR-30e-3p_R+1	XM_019063607.1	109045795	LOC109045795	PREDICTED: upstream stimulatory factor 1-like isoform X5 [Cyprinus carpio]	56	-14.98	1	1	2	GO:0046983(protein dimerization activity)	-
hsa-miR-27a-3p_1ss21CT	XM_019063607.1	109045795	LOC109045795	PREDICTED: upstream stimulatory factor 1-like isoform X5 [Cyprinus carpio]	66	-14.44	1	1	2	GO:0046983(protein dimerization activity)	-
ipu-miR-199a-5p	XM_019063607.1	109045795	LOC109045795	PREDICTED: upstream stimulatory factor 1-like isoform X5 [Cyprinus carpio]	77	-13.34	1	1	2	GO:0046983(protein dimerization activity)	-
ola-miR-199a-5p_R+2	XM_019063607.1	109045795	LOC109045795	PREDICTED: upstream stimulatory factor 1-like isoform X5 [Cyprinus carpio]	77	-14.24	1	1	2	GO:0046983(protein dimerization activity)	-
ssa-miR-30c-3p	XM_019063607.1	109045795	LOC109045795	PREDICTED: upstream stimulatory factor 1-like isoform X5 [Cyprinus carpio]	56	-14.98	1	1	2	GO:0046983(protein dimerization activity)	-
PC-5p-17929_38	XM_019063608.1	109045797	LOC109045797	PREDICTED: nuclear receptor corepressor 1-like [Cyprinus carpio]	71	-18.2	1	1	2	GO:0000122(negative regulation of transcription by RNA polymerase II);GO:0003677(DNA binding);GO:0003714(transcription corepressor activity);GO:0005634(nucleus);GO:0009952(anterior/posterior pattern specification);GO:0016580(Sin3 complex);GO:0016922(ligand-dependent nuclear receptor binding);GO:0030223(neutrophil differentiation);GO:0030902(hindbrain development);GO:0046966(thyroid hormone recept…	-
gmo-miR-20a-2-3p_2ss7GA19AC	XM_019063608.1	109045797	LOC109045797	PREDICTED: nuclear receptor corepressor 1-like [Cyprinus carpio]	79	-15.78	1	1	2	GO:0000122(negative regulation of transcription by RNA polymerase II);GO:0003677(DNA binding);GO:0003714(transcription corepressor activity);GO:0005634(nucleus);GO:0009952(anterior/posterior pattern specification);GO:0016580(Sin3 complex);GO:0016922(ligand-dependent nuclear receptor binding);GO:0030223(neutrophil differentiation);GO:0030902(hindbrain development);GO:0046966(thyroid hormone recept…	-
ssa-miR-29c-3p_L+1R-1	XM_019063608.1	109045797	LOC109045797	PREDICTED: nuclear receptor corepressor 1-like [Cyprinus carpio]	53	-14.89	1	1	2	GO:0000122(negative regulation of transcription by RNA polymerase II);GO:0003677(DNA binding);GO:0003714(transcription corepressor activity);GO:0005634(nucleus);GO:0009952(anterior/posterior pattern specification);GO:0016580(Sin3 complex);GO:0016922(ligand-dependent nuclear receptor binding);GO:0030223(neutrophil differentiation);GO:0030902(hindbrain development);GO:0046966(thyroid hormone recept…	-
ipu-mir-16b-p3_1ss11TA	XM_019063616.1	109045799	wdr66	PREDICTED: WD repeat-containing protein 66 isoform X3 [Cyprinus carpio]	59	-15.8	1	1	2	GO:0002574(thrombocyte differentiation);GO:0030223(neutrophil differentiation)	-
gmo-miR-301a-5p	XM_019063617.1	109045799	wdr66	PREDICTED: WD repeat-containing protein 66 isoform X3 [Cyprinus carpio]	57	-15.03	1	1	2	GO:0002574(thrombocyte differentiation);GO:0030223(neutrophil differentiation)	-
ipu-mir-16b-p3_1ss11TA	XM_019063618.1	109045799	wdr66	PREDICTED: WD repeat-containing protein 66 isoform X3 [Cyprinus carpio]	59	-15.8	1	1	2	GO:0002574(thrombocyte differentiation);GO:0030223(neutrophil differentiation)	-
dre-miR-140-3p_L-1R+1	XM_019063619.1	109045801	slc9a6	PREDICTED: sodium/hydrogen exchanger 6 [Cyprinus carpio]	88	-48.43	1	1	2	GO:0005886(plasma membrane);GO:0006811(ion transport);GO:0006812(cation transport);GO:0006814(sodium ion transport);GO:0006885(regulation of pH);GO:0015297(antiporter activity);GO:0015299(solute:proton antiporter activity);GO:0015385(sodium:proton antiporter activity);GO:0015386(potassium:proton antiporter activity);GO:0016020(membrane);GO:0016021(integral component of membrane);GO:0051453(regula…	04260(Cardiac muscle contraction)
hhi-let-7j_L+1	XM_019063619.1	109045801	slc9a6	PREDICTED: sodium/hydrogen exchanger 6 [Cyprinus carpio]	53	-16.17	1	1	2	GO:0005886(plasma membrane);GO:0006811(ion transport);GO:0006812(cation transport);GO:0006814(sodium ion transport);GO:0006885(regulation of pH);GO:0015297(antiporter activity);GO:0015299(solute:proton antiporter activity);GO:0015385(sodium:proton antiporter activity);GO:0015386(potassium:proton antiporter activity);GO:0016020(membrane);GO:0016021(integral component of membrane);GO:0051453(regula…	04260(Cardiac muscle contraction)
hsa-miR-27a-3p_1ss21CT	XM_019063619.1	109045801	slc9a6	PREDICTED: sodium/hydrogen exchanger 6 [Cyprinus carpio]	84	-30.02	1	1	2	GO:0005886(plasma membrane);GO:0006811(ion transport);GO:0006812(cation transport);GO:0006814(sodium ion transport);GO:0006885(regulation of pH);GO:0015297(antiporter activity);GO:0015299(solute:proton antiporter activity);GO:0015385(sodium:proton antiporter activity);GO:0015386(potassium:proton antiporter activity);GO:0016020(membrane);GO:0016021(integral component of membrane);GO:0051453(regula…	04260(Cardiac muscle contraction)
mmu-let-7j_1ss8TG	XM_019063619.1	109045801	slc9a6	PREDICTED: sodium/hydrogen exchanger 6 [Cyprinus carpio]	96	-15.32	1	1	2	GO:0005886(plasma membrane);GO:0006811(ion transport);GO:0006812(cation transport);GO:0006814(sodium ion transport);GO:0006885(regulation of pH);GO:0015297(antiporter activity);GO:0015299(solute:proton antiporter activity);GO:0015385(sodium:proton antiporter activity);GO:0015386(potassium:proton antiporter activity);GO:0016020(membrane);GO:0016021(integral component of membrane);GO:0051453(regula…	04260(Cardiac muscle contraction)
PC-5p-14747_49	XM_019063622.1	109045800	LOC109045800	PREDICTED: golgin subfamily A member 6-like protein 22 [Cyprinus carpio]	72	-10.86	1	1	2	GO:0030246(carbohydrate binding)	-
dre-miR-16b	XM_019063622.1	109045800	LOC109045800	PREDICTED: golgin subfamily A member 6-like protein 22 [Cyprinus carpio]	96	-18.74	1	1	2	GO:0030246(carbohydrate binding)	-
dre-miR-16c-5p_1ss9TC	XM_019063622.1	109045800	LOC109045800	PREDICTED: golgin subfamily A member 6-like protein 22 [Cyprinus carpio]	96	-18.74	1	1	2	GO:0030246(carbohydrate binding)	-
dre-miR-457b-5p_R-1_1ss1AT	XM_019063622.1	109045800	LOC109045800	PREDICTED: golgin subfamily A member 6-like protein 22 [Cyprinus carpio]	96	-19.56	1	1	2	GO:0030246(carbohydrate binding)	-
hsa-miR-27a-3p_1ss21CT	XM_019063622.1	109045800	LOC109045800	PREDICTED: golgin subfamily A member 6-like protein 22 [Cyprinus carpio]	54	-15.21	1	1	2	GO:0030246(carbohydrate binding)	-
ipu-miR-16b	XM_019063622.1	109045800	LOC109045800	PREDICTED: golgin subfamily A member 6-like protein 22 [Cyprinus carpio]	96	-18.74	1	1	2	GO:0030246(carbohydrate binding)	-
hsa-miR-454-3p_R+1	XM_019063626.1	109045810	LOC109045810	zinc finger BED domain-containing 4-like protein [Labeo rohita]	99	-12.48	1	1	2	GO:0000977(RNA polymerase II regulatory region sequence-specific DNA binding);GO:0003700(DNA binding transcription factor activity);GO:0005634(nucleus);GO:0006357(regulation of transcription by RNA polymerase II)	-
PC-3p-6237_134	XM_019063627.1	109045811	LOC109045811	PREDICTED: ectopic P granules protein 5 homolog [Cyprinus carpio]	64	-15.59	1	1	2	GO:0005737(cytoplasm);GO:0006914(autophagy);GO:0097352(autophagosome maturation)	-
ccr-mir-26a-p3	XM_019063627.1	109045811	LOC109045811	PREDICTED: ectopic P granules protein 5 homolog [Cyprinus carpio]	97	-10.31	1	1	2	GO:0005737(cytoplasm);GO:0006914(autophagy);GO:0097352(autophagosome maturation)	-
hhi-let-7j_L+1	XM_019063627.1	109045811	LOC109045811	PREDICTED: ectopic P granules protein 5 homolog [Cyprinus carpio]	77	-39.44	1	1	2	GO:0005737(cytoplasm);GO:0006914(autophagy);GO:0097352(autophagosome maturation)	-
hsa-miR-27a-3p_1ss21CT	XM_019063627.1	109045811	LOC109045811	PREDICTED: ectopic P granules protein 5 homolog [Cyprinus carpio]	82	-15.07	1	1	2	GO:0005737(cytoplasm);GO:0006914(autophagy);GO:0097352(autophagosome maturation)	-
PC-5p-14747_49	XM_019063628.1	109045812	LOC109045812	PREDICTED: LOW QUALITY PROTEIN: ectopic P granules protein 5 homolog [Cyprinus carpio]	82	-12.21	1	1	2	GO:0005737(cytoplasm);GO:0006914(autophagy);GO:0097352(autophagosome maturation)	-
dre-miR-92a-2-5p	XM_019063631.1	109045821	fancg	PREDICTED: Fanconi anemia group G protein isoform X2 [Cyprinus carpio]	92	-13.5	1	1	2	GO:0005654(nucleoplasm);GO:0006281(DNA repair)	03460(Fanconi anemia pathway)
dre-miR-92a-2-5p	XM_019063632.1	109045821	fancg	PREDICTED: Fanconi anemia group G protein isoform X2 [Cyprinus carpio]	92	-13.5	1	1	2	GO:0005654(nucleoplasm);GO:0006281(DNA repair)	03460(Fanconi anemia pathway)
PC-3p-31034_17	XM_019063633.1	109045822	LOC109045822	PREDICTED: E3 SUMO-protein ligase PIAS2-like isoform X2 [Cyprinus carpio]	95	-20.6	1	1	2	GO:0008270(zinc ion binding);GO:0019789(SUMO transferase activity);GO:0046872(metal ion binding)	04120(Ubiquitin mediated proteolysis)
PC-5p-8757_90	XM_019063633.1	109045822	LOC109045822	PREDICTED: E3 SUMO-protein ligase PIAS2-like isoform X2 [Cyprinus carpio]	51	-15.72	1	1	2	GO:0008270(zinc ion binding);GO:0019789(SUMO transferase activity);GO:0046872(metal ion binding)	04120(Ubiquitin mediated proteolysis)
dre-miR-193b-3p	XM_019063633.1	109045822	LOC109045822	PREDICTED: E3 SUMO-protein ligase PIAS2-like isoform X2 [Cyprinus carpio]	73	-16.41	1	1	2	GO:0008270(zinc ion binding);GO:0019789(SUMO transferase activity);GO:0046872(metal ion binding)	04120(Ubiquitin mediated proteolysis)
ssa-miR-193-3p	XM_019063633.1	109045822	LOC109045822	PREDICTED: E3 SUMO-protein ligase PIAS2-like isoform X2 [Cyprinus carpio]	73	-16.41	1	1	2	GO:0008270(zinc ion binding);GO:0019789(SUMO transferase activity);GO:0046872(metal ion binding)	04120(Ubiquitin mediated proteolysis)
PC-3p-31034_17	XM_019063634.1	109045822	LOC109045822	PREDICTED: E3 SUMO-protein ligase PIAS2-like isoform X2 [Cyprinus carpio]	95	-20.6	1	1	2	GO:0008270(zinc ion binding);GO:0019789(SUMO transferase activity);GO:0046872(metal ion binding)	04120(Ubiquitin mediated proteolysis)
PC-5p-8757_90	XM_019063634.1	109045822	LOC109045822	PREDICTED: E3 SUMO-protein ligase PIAS2-like isoform X2 [Cyprinus carpio]	51	-15.72	1	1	2	GO:0008270(zinc ion binding);GO:0019789(SUMO transferase activity);GO:0046872(metal ion binding)	04120(Ubiquitin mediated proteolysis)
dre-miR-193b-3p	XM_019063634.1	109045822	LOC109045822	PREDICTED: E3 SUMO-protein ligase PIAS2-like isoform X2 [Cyprinus carpio]	73	-16.41	1	1	2	GO:0008270(zinc ion binding);GO:0019789(SUMO transferase activity);GO:0046872(metal ion binding)	04120(Ubiquitin mediated proteolysis)
ssa-miR-193-3p	XM_019063634.1	109045822	LOC109045822	PREDICTED: E3 SUMO-protein ligase PIAS2-like isoform X2 [Cyprinus carpio]	73	-16.41	1	1	2	GO:0008270(zinc ion binding);GO:0019789(SUMO transferase activity);GO:0046872(metal ion binding)	04120(Ubiquitin mediated proteolysis)
PC-3p-31034_17	XM_019063635.1	109045822	LOC109045822	PREDICTED: E3 SUMO-protein ligase PIAS2-like isoform X2 [Cyprinus carpio]	95	-20.6	1	1	2	GO:0008270(zinc ion binding);GO:0019789(SUMO transferase activity);GO:0046872(metal ion binding)	04120(Ubiquitin mediated proteolysis)
PC-5p-8757_90	XM_019063635.1	109045822	LOC109045822	PREDICTED: E3 SUMO-protein ligase PIAS2-like isoform X2 [Cyprinus carpio]	51	-15.72	1	1	2	GO:0008270(zinc ion binding);GO:0019789(SUMO transferase activity);GO:0046872(metal ion binding)	04120(Ubiquitin mediated proteolysis)
dre-miR-193b-3p	XM_019063635.1	109045822	LOC109045822	PREDICTED: E3 SUMO-protein ligase PIAS2-like isoform X2 [Cyprinus carpio]	73	-16.41	1	1	2	GO:0008270(zinc ion binding);GO:0019789(SUMO transferase activity);GO:0046872(metal ion binding)	04120(Ubiquitin mediated proteolysis)
ssa-miR-193-3p	XM_019063635.1	109045822	LOC109045822	PREDICTED: E3 SUMO-protein ligase PIAS2-like isoform X2 [Cyprinus carpio]	73	-16.41	1	1	2	GO:0008270(zinc ion binding);GO:0019789(SUMO transferase activity);GO:0046872(metal ion binding)	04120(Ubiquitin mediated proteolysis)
PC-3p-31034_17	XM_019063636.1	109045822	LOC109045822	PREDICTED: E3 SUMO-protein ligase PIAS2-like isoform X2 [Cyprinus carpio]	95	-20.6	1	1	2	GO:0008270(zinc ion binding);GO:0019789(SUMO transferase activity);GO:0046872(metal ion binding)	04120(Ubiquitin mediated proteolysis)
PC-5p-8757_90	XM_019063636.1	109045822	LOC109045822	PREDICTED: E3 SUMO-protein ligase PIAS2-like isoform X2 [Cyprinus carpio]	51	-15.72	1	1	2	GO:0008270(zinc ion binding);GO:0019789(SUMO transferase activity);GO:0046872(metal ion binding)	04120(Ubiquitin mediated proteolysis)
dre-miR-193b-3p	XM_019063636.1	109045822	LOC109045822	PREDICTED: E3 SUMO-protein ligase PIAS2-like isoform X2 [Cyprinus carpio]	73	-16.41	1	1	2	GO:0008270(zinc ion binding);GO:0019789(SUMO transferase activity);GO:0046872(metal ion binding)	04120(Ubiquitin mediated proteolysis)
ssa-miR-193-3p	XM_019063636.1	109045822	LOC109045822	PREDICTED: E3 SUMO-protein ligase PIAS2-like isoform X2 [Cyprinus carpio]	73	-16.41	1	1	2	GO:0008270(zinc ion binding);GO:0019789(SUMO transferase activity);GO:0046872(metal ion binding)	04120(Ubiquitin mediated proteolysis)
PC-3p-31034_17	XM_019063637.1	109045822	LOC109045822	PREDICTED: E3 SUMO-protein ligase PIAS2-like isoform X2 [Cyprinus carpio]	95	-20.6	1	1	2	GO:0008270(zinc ion binding);GO:0019789(SUMO transferase activity);GO:0046872(metal ion binding)	04120(Ubiquitin mediated proteolysis)
PC-5p-8757_90	XM_019063637.1	109045822	LOC109045822	PREDICTED: E3 SUMO-protein ligase PIAS2-like isoform X2 [Cyprinus carpio]	51	-15.72	1	1	2	GO:0008270(zinc ion binding);GO:0019789(SUMO transferase activity);GO:0046872(metal ion binding)	04120(Ubiquitin mediated proteolysis)
dre-miR-193b-3p	XM_019063637.1	109045822	LOC109045822	PREDICTED: E3 SUMO-protein ligase PIAS2-like isoform X2 [Cyprinus carpio]	73	-16.41	1	1	2	GO:0008270(zinc ion binding);GO:0019789(SUMO transferase activity);GO:0046872(metal ion binding)	04120(Ubiquitin mediated proteolysis)
ssa-miR-193-3p	XM_019063637.1	109045822	LOC109045822	PREDICTED: E3 SUMO-protein ligase PIAS2-like isoform X2 [Cyprinus carpio]	73	-16.41	1	1	2	GO:0008270(zinc ion binding);GO:0019789(SUMO transferase activity);GO:0046872(metal ion binding)	04120(Ubiquitin mediated proteolysis)
dre-miR-16b	XM_019063641.1	109045827	LOC109045827	PREDICTED: choline-phosphate cytidylyltransferase B-like [Cyprinus carpio]	68	-13.4	1	1	2	GO:0003824(catalytic activity);GO:0005575(cellular_component);GO:0009058(biosynthetic process)	00440(Phosphonate and phosphinate metabolism);00564(Glycerophospholipid metabolism);01100(Metabolic pathways)
dre-miR-16c-5p_1ss9TC	XM_019063641.1	109045827	LOC109045827	PREDICTED: choline-phosphate cytidylyltransferase B-like [Cyprinus carpio]	68	-13.4	1	1	2	GO:0003824(catalytic activity);GO:0005575(cellular_component);GO:0009058(biosynthetic process)	00440(Phosphonate and phosphinate metabolism);00564(Glycerophospholipid metabolism);01100(Metabolic pathways)
dre-miR-457b-5p_R-1_1ss1AT	XM_019063641.1	109045827	LOC109045827	PREDICTED: choline-phosphate cytidylyltransferase B-like [Cyprinus carpio]	68	-10.8	1	1	2	GO:0003824(catalytic activity);GO:0005575(cellular_component);GO:0009058(biosynthetic process)	00440(Phosphonate and phosphinate metabolism);00564(Glycerophospholipid metabolism);01100(Metabolic pathways)
ipu-miR-16b	XM_019063641.1	109045827	LOC109045827	PREDICTED: choline-phosphate cytidylyltransferase B-like [Cyprinus carpio]	68	-13.4	1	1	2	GO:0003824(catalytic activity);GO:0005575(cellular_component);GO:0009058(biosynthetic process)	00440(Phosphonate and phosphinate metabolism);00564(Glycerophospholipid metabolism);01100(Metabolic pathways)
dre-miR-16b	XM_019063642.1	109045828	LOC109045828	hypothetical protein cypCar_00021852 [Cyprinus carpio]	68	-13.4	1	1	2	GO:0003824(catalytic activity);GO:0005575(cellular_component);GO:0009058(biosynthetic process)	-
dre-miR-16c-5p_1ss9TC	XM_019063642.1	109045828	LOC109045828	hypothetical protein cypCar_00021852 [Cyprinus carpio]	68	-13.4	1	1	2	GO:0003824(catalytic activity);GO:0005575(cellular_component);GO:0009058(biosynthetic process)	-
dre-miR-429b_R-1_1ss9CT	XM_019063642.1	109045828	LOC109045828	hypothetical protein cypCar_00021852 [Cyprinus carpio]	86	-11.15	1	1	2	GO:0003824(catalytic activity);GO:0005575(cellular_component);GO:0009058(biosynthetic process)	-
dre-miR-457b-5p_R-1_1ss1AT	XM_019063642.1	109045828	LOC109045828	hypothetical protein cypCar_00021852 [Cyprinus carpio]	68	-10.8	1	1	2	GO:0003824(catalytic activity);GO:0005575(cellular_component);GO:0009058(biosynthetic process)	-
ipu-miR-16b	XM_019063642.1	109045828	LOC109045828	hypothetical protein cypCar_00021852 [Cyprinus carpio]	68	-13.4	1	1	2	GO:0003824(catalytic activity);GO:0005575(cellular_component);GO:0009058(biosynthetic process)	-
PC-3p-3019_338	XM_019063643.1	109045830	LOC109045830	PREDICTED: zinc finger and BTB domain-containing protein 7C-like, partial [Cyprinus carpio]	61	-18.5	1	1	2	GO:0003676(nucleic acid binding);GO:0046872(metal ion binding)	-
PC-3p-6237_134	XM_019063643.1	109045830	LOC109045830	PREDICTED: zinc finger and BTB domain-containing protein 7C-like, partial [Cyprinus carpio]	80	-19	1	1	2	GO:0003676(nucleic acid binding);GO:0046872(metal ion binding)	-
aca-miR-30a-3p_R+1_1ss22CT	XM_019063643.1	109045830	LOC109045830	PREDICTED: zinc finger and BTB domain-containing protein 7C-like, partial [Cyprinus carpio]	71	-12.41	1	1	2	GO:0003676(nucleic acid binding);GO:0046872(metal ion binding)	-
ccr-miR-7133	XM_019063643.1	109045830	LOC109045830	PREDICTED: zinc finger and BTB domain-containing protein 7C-like, partial [Cyprinus carpio]	87	-11.07	1	1	2	GO:0003676(nucleic acid binding);GO:0046872(metal ion binding)	-
dre-miR-30e-3p	XM_019063643.1	109045830	LOC109045830	PREDICTED: zinc finger and BTB domain-containing protein 7C-like, partial [Cyprinus carpio]	71	-12.41	1	1	2	GO:0003676(nucleic acid binding);GO:0046872(metal ion binding)	-
gmo-miR-30e-3p_R+1	XM_019063643.1	109045830	LOC109045830	PREDICTED: zinc finger and BTB domain-containing protein 7C-like, partial [Cyprinus carpio]	71	-12.41	1	1	2	GO:0003676(nucleic acid binding);GO:0046872(metal ion binding)	-
mmu-miR-21c_R-2_1ss19CA	XM_019063643.1	109045830	LOC109045830	PREDICTED: zinc finger and BTB domain-containing protein 7C-like, partial [Cyprinus carpio]	89	-19.06	1	1	2	GO:0003676(nucleic acid binding);GO:0046872(metal ion binding)	-
ssa-miR-30c-3p	XM_019063643.1	109045830	LOC109045830	PREDICTED: zinc finger and BTB domain-containing protein 7C-like, partial [Cyprinus carpio]	71	-12.41	1	1	2	GO:0003676(nucleic acid binding);GO:0046872(metal ion binding)	-
dre-miR-737-5p_L-3R+1	XM_019063652.1	109045843	LOC109045843	PREDICTED: BTB/POZ domain-containing protein 6-A isoform X1 [Cyprinus carpio]	94	-10.3	1	1	2	GO:0005634(nucleus);GO:0005737(cytoplasm);GO:0005829(cytosol);GO:0007275(multicellular organism development);GO:0007399(nervous system development);GO:0019005(SCF ubiquitin ligase complex);GO:0030154(cell differentiation);GO:0030162(regulation of proteolysis);GO:0031625(ubiquitin protein ligase binding);GO:0043161(proteasome-mediated ubiquitin-dependent protein catabolic process);GO:0050767(regul…	-
hsa-miR-454-3p_R+1	XM_019063652.1	109045843	LOC109045843	PREDICTED: BTB/POZ domain-containing protein 6-A isoform X1 [Cyprinus carpio]	52	-19.27	1	1	2	GO:0005634(nucleus);GO:0005737(cytoplasm);GO:0005829(cytosol);GO:0007275(multicellular organism development);GO:0007399(nervous system development);GO:0019005(SCF ubiquitin ligase complex);GO:0030154(cell differentiation);GO:0030162(regulation of proteolysis);GO:0031625(ubiquitin protein ligase binding);GO:0043161(proteasome-mediated ubiquitin-dependent protein catabolic process);GO:0050767(regul…	-
PC-3p-6237_134	XM_019063655.1	109045844	LOC109045844	PREDICTED: transcription factor IIIB 90 kDa subunit-like [Sinocyclocheilus anshuiensis]	95	-36.05	1	1	2	GO:0000126(transcription factor TFIIIB complex);GO:0003743(translation initiation factor activity);GO:0006355(regulation of transcription, DNA-templated);GO:0006383(transcription by RNA polymerase III);GO:0006412(translation);GO:0006413(translational initiation);GO:0017025(TBP-class protein binding);GO:0030099(myeloid cell differentiation);GO:0030223(neutrophil differentiation);GO:0046872(metal i…	-
PC-3p-6237_134	XM_019063656.1	109045844	LOC109045844	PREDICTED: transcription factor IIIB 90 kDa subunit-like [Sinocyclocheilus anshuiensis]	95	-36.05	1	1	2	GO:0000126(transcription factor TFIIIB complex);GO:0003743(translation initiation factor activity);GO:0006355(regulation of transcription, DNA-templated);GO:0006383(transcription by RNA polymerase III);GO:0006412(translation);GO:0006413(translational initiation);GO:0017025(TBP-class protein binding);GO:0030099(myeloid cell differentiation);GO:0030223(neutrophil differentiation);GO:0046872(metal i…	-
PC-3p-31034_17	XM_019063657.1	109045844	LOC109045844	PREDICTED: transcription factor IIIB 90 kDa subunit-like [Sinocyclocheilus anshuiensis]	90	-24.6	1	1	2	GO:0000126(transcription factor TFIIIB complex);GO:0003743(translation initiation factor activity);GO:0006355(regulation of transcription, DNA-templated);GO:0006383(transcription by RNA polymerase III);GO:0006412(translation);GO:0006413(translational initiation);GO:0017025(TBP-class protein binding);GO:0030099(myeloid cell differentiation);GO:0030223(neutrophil differentiation);GO:0046872(metal i…	-
PC-5p-8757_90	XM_019063658.1	109045844	LOC109045844	PREDICTED: transcription factor IIIB 90 kDa subunit-like [Sinocyclocheilus anshuiensis]	92	-11.29	1	1	2	GO:0000126(transcription factor TFIIIB complex);GO:0003743(translation initiation factor activity);GO:0006355(regulation of transcription, DNA-templated);GO:0006383(transcription by RNA polymerase III);GO:0006412(translation);GO:0006413(translational initiation);GO:0017025(TBP-class protein binding);GO:0030099(myeloid cell differentiation);GO:0030223(neutrophil differentiation);GO:0046872(metal i…	-
hhi-let-7j_L+1	XM_019063658.1	109045844	LOC109045844	PREDICTED: transcription factor IIIB 90 kDa subunit-like [Sinocyclocheilus anshuiensis]	90	-17.64	1	1	2	GO:0000126(transcription factor TFIIIB complex);GO:0003743(translation initiation factor activity);GO:0006355(regulation of transcription, DNA-templated);GO:0006383(transcription by RNA polymerase III);GO:0006412(translation);GO:0006413(translational initiation);GO:0017025(TBP-class protein binding);GO:0030099(myeloid cell differentiation);GO:0030223(neutrophil differentiation);GO:0046872(metal i…	-
mmu-let-7j_1ss8TG	XM_019063658.1	109045844	LOC109045844	PREDICTED: transcription factor IIIB 90 kDa subunit-like [Sinocyclocheilus anshuiensis]	96	-18.87	1	1	2	GO:0000126(transcription factor TFIIIB complex);GO:0003743(translation initiation factor activity);GO:0006355(regulation of transcription, DNA-templated);GO:0006383(transcription by RNA polymerase III);GO:0006412(translation);GO:0006413(translational initiation);GO:0017025(TBP-class protein binding);GO:0030099(myeloid cell differentiation);GO:0030223(neutrophil differentiation);GO:0046872(metal i…	-
PC-3p-6237_134	XM_019063659.1	109045844	LOC109045844	PREDICTED: transcription factor IIIB 90 kDa subunit-like [Sinocyclocheilus anshuiensis]	97	-36.05	1	1	2	GO:0000126(transcription factor TFIIIB complex);GO:0003743(translation initiation factor activity);GO:0006355(regulation of transcription, DNA-templated);GO:0006383(transcription by RNA polymerase III);GO:0006412(translation);GO:0006413(translational initiation);GO:0017025(TBP-class protein binding);GO:0030099(myeloid cell differentiation);GO:0030223(neutrophil differentiation);GO:0046872(metal i…	-
PC-3p-6237_134	XM_019063660.1	109045844	LOC109045844	PREDICTED: transcription factor IIIB 90 kDa subunit-like [Sinocyclocheilus anshuiensis]	91	-36.05	1	1	2	GO:0000126(transcription factor TFIIIB complex);GO:0003743(translation initiation factor activity);GO:0006355(regulation of transcription, DNA-templated);GO:0006383(transcription by RNA polymerase III);GO:0006412(translation);GO:0006413(translational initiation);GO:0017025(TBP-class protein binding);GO:0030099(myeloid cell differentiation);GO:0030223(neutrophil differentiation);GO:0046872(metal i…	-
ccr-mir-130a-p5	XM_019063663.1	109045848	LOC109045848	hypothetical protein cypCar_00017992 [Cyprinus carpio]	75	-16.19	1	1	2	GO:0008233(peptidase activity)	-
PC-3p-6237_134	XM_019063671.1	109045858	LOC109045858	protein unc-119 homolog A-like [Carassius auratus]	92	-23.09	1	1	2	GO:0003674(molecular_function);GO:0005575(cellular_component);GO:0007399(nervous system development);GO:0007601(visual perception);GO:0070121(Kupffer's vesicle development)	-
PC-3p-6237_134	XM_019063672.1	109045858	LOC109045858	protein unc-119 homolog A-like [Carassius auratus]	92	-23.09	1	1	2	GO:0003674(molecular_function);GO:0005575(cellular_component);GO:0007399(nervous system development);GO:0007601(visual perception);GO:0070121(Kupffer's vesicle development)	-
ssa-miR-146d-5p	XM_019063673.1	109045859	LOC109045859	PREDICTED: vitronectin-like [Cyprinus carpio]	79	-14.22	1	1	2	GO:0005044(scavenger receptor activity);GO:0006955(immune response);GO:0030247(polysaccharide binding)	04510(Focal adhesion);04512(ECM-receptor interaction)
PC-3p-31034_17	XM_019063674.1	109045860	LOC109045860	PREDICTED: LOW QUALITY PROTEIN: anthrax toxin receptor 1-like [Cyprinus carpio]	98	-22.09	1	1	2	GO:0016020(membrane);GO:0016021(integral component of membrane)	04621(NOD-like receptor signaling pathway)
PC-5p-14747_49	XM_019063674.1	109045860	LOC109045860	PREDICTED: LOW QUALITY PROTEIN: anthrax toxin receptor 1-like [Cyprinus carpio]	57	-10.13	1	1	2	GO:0016020(membrane);GO:0016021(integral component of membrane)	04621(NOD-like receptor signaling pathway)
dre-miR-140-3p_L-1R+1	XM_019063674.1	109045860	LOC109045860	PREDICTED: LOW QUALITY PROTEIN: anthrax toxin receptor 1-like [Cyprinus carpio]	75	-14.13	1	1	2	GO:0016020(membrane);GO:0016021(integral component of membrane)	04621(NOD-like receptor signaling pathway)
PC-3p-10011_78	XM_019063675.1	109045861	LOC109045861	PREDICTED: LOW QUALITY PROTEIN: ras-specific guanine nucleotide-releasing factor 1-like [Cyprinus carpio]	76	-11.27	1	1	2	GO:0005085(guanyl-nucleotide exchange factor activity);GO:0005089(Rho guanyl-nucleotide exchange factor activity);GO:0007264(small GTPase mediated signal transduction);GO:0035023(regulation of Rho protein signal transduction);GO:0035556(intracellular signal transduction);GO:0046578(regulation of Ras protein signal transduction)	04010(MAPK signaling pathway);04510(Focal adhesion)
PC-5p-17929_38	XM_019063675.1	109045861	LOC109045861	PREDICTED: LOW QUALITY PROTEIN: ras-specific guanine nucleotide-releasing factor 1-like [Cyprinus carpio]	76	-14.31	1	1	2	GO:0005085(guanyl-nucleotide exchange factor activity);GO:0005089(Rho guanyl-nucleotide exchange factor activity);GO:0007264(small GTPase mediated signal transduction);GO:0035023(regulation of Rho protein signal transduction);GO:0035556(intracellular signal transduction);GO:0046578(regulation of Ras protein signal transduction)	04010(MAPK signaling pathway);04510(Focal adhesion)
PC-3p-31034_17	XM_019063676.1	109045864	LOC109045864	PREDICTED: uncharacterized protein LOC109045864 [Cyprinus carpio]	72	-20.43	1	1	2	-	-
ssa-miR-27c-5p_R+1	XM_019063676.1	109045864	LOC109045864	PREDICTED: uncharacterized protein LOC109045864 [Cyprinus carpio]	68	-32.39	1	1	2	-	-
aca-miR-30a-3p_R+1_1ss22CT	XM_019063678.1	109045866	ccdc61	PREDICTED: coiled-coil domain-containing protein 61 [Cyprinus carpio]	89	-14.31	1	1	2	GO:0003674(molecular_function);GO:0005575(cellular_component);GO:0008150(biological_process)	-
dre-miR-30e-3p	XM_019063678.1	109045866	ccdc61	PREDICTED: coiled-coil domain-containing protein 61 [Cyprinus carpio]	89	-13.06	1	1	2	GO:0003674(molecular_function);GO:0005575(cellular_component);GO:0008150(biological_process)	-
gmo-miR-30e-3p_R+1	XM_019063678.1	109045866	ccdc61	PREDICTED: coiled-coil domain-containing protein 61 [Cyprinus carpio]	89	-13.06	1	1	2	GO:0003674(molecular_function);GO:0005575(cellular_component);GO:0008150(biological_process)	-
ssa-miR-30c-3p	XM_019063678.1	109045866	ccdc61	PREDICTED: coiled-coil domain-containing protein 61 [Cyprinus carpio]	89	-13.06	1	1	2	GO:0003674(molecular_function);GO:0005575(cellular_component);GO:0008150(biological_process)	-
hhi-let-7j_L+1	XM_019063686.1	109045870	LOC109045870	PREDICTED: LOW QUALITY PROTEIN: glutaminyl-peptide cyclotransferase-like [Cyprinus carpio]	52	-16.32	1	1	2	GO:0016603(glutaminyl-peptide cyclotransferase activity)	-
ssa-miR-29c-3p_L+1R-1	XM_019063687.1	109045872	LOC109045872	PREDICTED: reticulon-2-like [Cyprinus carpio]	86	-23.92	1	1	2	GO:0003674(molecular_function);GO:0005783(endoplasmic reticulum);GO:0005789(endoplasmic reticulum membrane);GO:0008150(biological_process);GO:0016020(membrane);GO:0016021(integral component of membrane)	-
ccr-mir-26a-p3	XM_019063688.1	109045873	LOC109045873	nectin-3-like protein isoform X2 [Carassius auratus]	90	-14.9	1	1	2	GO:0002089(lens morphogenesis in camera-type eye);GO:0005102(receptor binding);GO:0005886(plasma membrane);GO:0005887(integral component of plasma membrane);GO:0005911(cell-cell junction);GO:0005913(cell-cell adherens junction);GO:0007155(cell adhesion);GO:0007156(homophilic cell adhesion via plasma membrane adhesion molecules);GO:0007157(heterophilic cell-cell adhesion via plasma membrane cell a…	-
hsa-miR-27a-3p_1ss21CT	XM_019063688.1	109045873	LOC109045873	nectin-3-like protein isoform X2 [Carassius auratus]	71	-33.14	1	1	2	GO:0002089(lens morphogenesis in camera-type eye);GO:0005102(receptor binding);GO:0005886(plasma membrane);GO:0005887(integral component of plasma membrane);GO:0005911(cell-cell junction);GO:0005913(cell-cell adherens junction);GO:0007155(cell adhesion);GO:0007156(homophilic cell adhesion via plasma membrane adhesion molecules);GO:0007157(heterophilic cell-cell adhesion via plasma membrane cell a…	-
ssa-miR-27c-5p_R+1	XM_019063688.1	109045873	LOC109045873	nectin-3-like protein isoform X2 [Carassius auratus]	99	-13.02	1	1	2	GO:0002089(lens morphogenesis in camera-type eye);GO:0005102(receptor binding);GO:0005886(plasma membrane);GO:0005887(integral component of plasma membrane);GO:0005911(cell-cell junction);GO:0005913(cell-cell adherens junction);GO:0007155(cell adhesion);GO:0007156(homophilic cell adhesion via plasma membrane adhesion molecules);GO:0007157(heterophilic cell-cell adhesion via plasma membrane cell a…	-
ssa-miR-146d-5p	XM_019063691.1	109045881	LOC109045881	hypothetical protein cypCar_00028916, partial [Cyprinus carpio]	63	-11.74	1	1	2	GO:0003677(DNA binding);GO:0003700(DNA binding transcription factor activity);GO:0005622(intracellular);GO:0005634(nucleus);GO:0005667(transcription factor complex);GO:0005737(cytoplasm);GO:0006351(transcription, DNA-templated);GO:0006355(regulation of transcription, DNA-templated);GO:0007179(transforming growth factor beta receptor signaling pathway)	04350(TGF-beta signaling pathway)
ssa-miR-146d-5p	XM_019063692.1	109045881	LOC109045881	hypothetical protein cypCar_00028916, partial [Cyprinus carpio]	51	-12.41	1	1	2	GO:0003677(DNA binding);GO:0003700(DNA binding transcription factor activity);GO:0005622(intracellular);GO:0005634(nucleus);GO:0005667(transcription factor complex);GO:0005737(cytoplasm);GO:0006351(transcription, DNA-templated);GO:0006355(regulation of transcription, DNA-templated);GO:0007179(transforming growth factor beta receptor signaling pathway)	04350(TGF-beta signaling pathway)
PC-3p-3019_338	XM_019063696.1	109045885	LOC109045885	PREDICTED: LOW QUALITY PROTEIN: solute carrier organic anion transporter family member 2B1-like [Cyprinus carpio]	69	-12.98	1	1	2	GO:0005215(transporter activity);GO:0005886(plasma membrane);GO:0005887(integral component of plasma membrane);GO:0006811(ion transport);GO:0015125(bile acid transmembrane transporter activity);GO:0015347(sodium-independent organic anion transmembrane transporter activity);GO:0016020(membrane);GO:0016021(integral component of membrane);GO:0043252(sodium-independent organic anion transport);GO:005…	-
hsa-miR-27a-3p_1ss21CT	XM_019063696.1	109045885	LOC109045885	PREDICTED: LOW QUALITY PROTEIN: solute carrier organic anion transporter family member 2B1-like [Cyprinus carpio]	83	-27.43	1	1	2	GO:0005215(transporter activity);GO:0005886(plasma membrane);GO:0005887(integral component of plasma membrane);GO:0006811(ion transport);GO:0015125(bile acid transmembrane transporter activity);GO:0015347(sodium-independent organic anion transmembrane transporter activity);GO:0016020(membrane);GO:0016021(integral component of membrane);GO:0043252(sodium-independent organic anion transport);GO:005…	-
PC-3p-10011_78	XM_019063702.1	109045891	LOC109045891	PREDICTED: A-kinase anchor protein 2-like isoform X2 [Cyprinus carpio]	82	-10.1	1	1	2	GO:0003674(molecular_function);GO:0008360(regulation of cell shape);GO:0016020(membrane)	-
PC-3p-6237_134	XM_019063702.1	109045891	LOC109045891	PREDICTED: A-kinase anchor protein 2-like isoform X2 [Cyprinus carpio]	66	-16.75	1	1	2	GO:0003674(molecular_function);GO:0008360(regulation of cell shape);GO:0016020(membrane)	-
PC-3p-8005_101	XM_019063702.1	109045891	LOC109045891	PREDICTED: A-kinase anchor protein 2-like isoform X2 [Cyprinus carpio]	63	-15.63	1	1	2	GO:0003674(molecular_function);GO:0008360(regulation of cell shape);GO:0016020(membrane)	-
PC-5p-10768_71	XM_019063702.1	109045891	LOC109045891	PREDICTED: A-kinase anchor protein 2-like isoform X2 [Cyprinus carpio]	53	-15.11	1	1	2	GO:0003674(molecular_function);GO:0008360(regulation of cell shape);GO:0016020(membrane)	-
PC-5p-17929_38	XM_019063702.1	109045891	LOC109045891	PREDICTED: A-kinase anchor protein 2-like isoform X2 [Cyprinus carpio]	89	-16.3	1	1	2	GO:0003674(molecular_function);GO:0008360(regulation of cell shape);GO:0016020(membrane)	-
hsa-miR-454-3p_R+1	XM_019063702.1	109045891	LOC109045891	PREDICTED: A-kinase anchor protein 2-like isoform X2 [Cyprinus carpio]	65	-18.09	1	1	2	GO:0003674(molecular_function);GO:0008360(regulation of cell shape);GO:0016020(membrane)	-
PC-3p-10011_78	XM_019063703.1	109045891	LOC109045891	PREDICTED: A-kinase anchor protein 2-like isoform X2 [Cyprinus carpio]	82	-10.1	1	1	2	GO:0003674(molecular_function);GO:0008360(regulation of cell shape);GO:0016020(membrane)	-
PC-3p-6237_134	XM_019063703.1	109045891	LOC109045891	PREDICTED: A-kinase anchor protein 2-like isoform X2 [Cyprinus carpio]	66	-16.75	1	1	2	GO:0003674(molecular_function);GO:0008360(regulation of cell shape);GO:0016020(membrane)	-
PC-3p-8005_101	XM_019063703.1	109045891	LOC109045891	PREDICTED: A-kinase anchor protein 2-like isoform X2 [Cyprinus carpio]	63	-15.63	1	1	2	GO:0003674(molecular_function);GO:0008360(regulation of cell shape);GO:0016020(membrane)	-
PC-5p-10768_71	XM_019063703.1	109045891	LOC109045891	PREDICTED: A-kinase anchor protein 2-like isoform X2 [Cyprinus carpio]	53	-15.11	1	1	2	GO:0003674(molecular_function);GO:0008360(regulation of cell shape);GO:0016020(membrane)	-
PC-5p-17929_38	XM_019063703.1	109045891	LOC109045891	PREDICTED: A-kinase anchor protein 2-like isoform X2 [Cyprinus carpio]	89	-16.3	1	1	2	GO:0003674(molecular_function);GO:0008360(regulation of cell shape);GO:0016020(membrane)	-
hsa-miR-454-3p_R+1	XM_019063703.1	109045891	LOC109045891	PREDICTED: A-kinase anchor protein 2-like isoform X2 [Cyprinus carpio]	65	-18.09	1	1	2	GO:0003674(molecular_function);GO:0008360(regulation of cell shape);GO:0016020(membrane)	-
PC-3p-10011_78	XM_019063704.1	109045891	LOC109045891	PREDICTED: A-kinase anchor protein 2-like isoform X2 [Cyprinus carpio]	82	-10.1	1	1	2	GO:0003674(molecular_function);GO:0008360(regulation of cell shape);GO:0016020(membrane)	-
PC-3p-6237_134	XM_019063704.1	109045891	LOC109045891	PREDICTED: A-kinase anchor protein 2-like isoform X2 [Cyprinus carpio]	66	-16.75	1	1	2	GO:0003674(molecular_function);GO:0008360(regulation of cell shape);GO:0016020(membrane)	-
PC-3p-8005_101	XM_019063704.1	109045891	LOC109045891	PREDICTED: A-kinase anchor protein 2-like isoform X2 [Cyprinus carpio]	63	-15.63	1	1	2	GO:0003674(molecular_function);GO:0008360(regulation of cell shape);GO:0016020(membrane)	-
PC-5p-10768_71	XM_019063704.1	109045891	LOC109045891	PREDICTED: A-kinase anchor protein 2-like isoform X2 [Cyprinus carpio]	53	-15.11	1	1	2	GO:0003674(molecular_function);GO:0008360(regulation of cell shape);GO:0016020(membrane)	-
PC-5p-17929_38	XM_019063704.1	109045891	LOC109045891	PREDICTED: A-kinase anchor protein 2-like isoform X2 [Cyprinus carpio]	89	-16.3	1	1	2	GO:0003674(molecular_function);GO:0008360(regulation of cell shape);GO:0016020(membrane)	-
hsa-miR-454-3p_R+1	XM_019063704.1	109045891	LOC109045891	PREDICTED: A-kinase anchor protein 2-like isoform X2 [Cyprinus carpio]	65	-18.09	1	1	2	GO:0003674(molecular_function);GO:0008360(regulation of cell shape);GO:0016020(membrane)	-
PC-3p-10011_78	XM_019063706.1	109045891	LOC109045891	PREDICTED: A-kinase anchor protein 2-like isoform X2 [Cyprinus carpio]	82	-10.1	1	1	2	GO:0003674(molecular_function);GO:0008360(regulation of cell shape);GO:0016020(membrane)	-
PC-3p-6237_134	XM_019063706.1	109045891	LOC109045891	PREDICTED: A-kinase anchor protein 2-like isoform X2 [Cyprinus carpio]	66	-16.75	1	1	2	GO:0003674(molecular_function);GO:0008360(regulation of cell shape);GO:0016020(membrane)	-
PC-3p-8005_101	XM_019063706.1	109045891	LOC109045891	PREDICTED: A-kinase anchor protein 2-like isoform X2 [Cyprinus carpio]	63	-15.63	1	1	2	GO:0003674(molecular_function);GO:0008360(regulation of cell shape);GO:0016020(membrane)	-
PC-5p-10768_71	XM_019063706.1	109045891	LOC109045891	PREDICTED: A-kinase anchor protein 2-like isoform X2 [Cyprinus carpio]	53	-15.11	1	1	2	GO:0003674(molecular_function);GO:0008360(regulation of cell shape);GO:0016020(membrane)	-
PC-5p-17929_38	XM_019063706.1	109045891	LOC109045891	PREDICTED: A-kinase anchor protein 2-like isoform X2 [Cyprinus carpio]	89	-16.3	1	1	2	GO:0003674(molecular_function);GO:0008360(regulation of cell shape);GO:0016020(membrane)	-
hsa-miR-454-3p_R+1	XM_019063706.1	109045891	LOC109045891	PREDICTED: A-kinase anchor protein 2-like isoform X2 [Cyprinus carpio]	65	-18.09	1	1	2	GO:0003674(molecular_function);GO:0008360(regulation of cell shape);GO:0016020(membrane)	-
dre-miR-199-5p	XM_019063707.1	109045892	ccng2	PREDICTED: cyclin-G2 [Cyprinus carpio]	66	-15.76	1	1	2	GO:0051726(regulation of cell cycle)	04068(FoxO signaling pathway);04115(p53 signaling pathway)
dre-miR-737-5p_L-3R+1	XM_019063707.1	109045892	ccng2	PREDICTED: cyclin-G2 [Cyprinus carpio]	96	-12.35	1	1	2	GO:0051726(regulation of cell cycle)	04068(FoxO signaling pathway);04115(p53 signaling pathway)
gmo-miR-199-5p_R+1	XM_019063707.1	109045892	ccng2	PREDICTED: cyclin-G2 [Cyprinus carpio]	66	-15.76	1	1	2	GO:0051726(regulation of cell cycle)	04068(FoxO signaling pathway);04115(p53 signaling pathway)
ipu-miR-199a-5p	XM_019063707.1	109045892	ccng2	PREDICTED: cyclin-G2 [Cyprinus carpio]	66	-15.76	1	1	2	GO:0051726(regulation of cell cycle)	04068(FoxO signaling pathway);04115(p53 signaling pathway)
ola-miR-199a-5p_R+2	XM_019063707.1	109045892	ccng2	PREDICTED: cyclin-G2 [Cyprinus carpio]	66	-15.76	1	1	2	GO:0051726(regulation of cell cycle)	04068(FoxO signaling pathway);04115(p53 signaling pathway)
ccr-miR-7133	XM_019063710.1	109045894	LOC109045894	PREDICTED: ankyrin repeat domain-containing protein SOWAHB-like [Cyprinus carpio]	63	-13.35	1	1	2	GO:0003674(molecular_function);GO:0005575(cellular_component);GO:0008150(biological_process)	-
dre-miR-15a-3p	XM_019063710.1	109045894	LOC109045894	PREDICTED: ankyrin repeat domain-containing protein SOWAHB-like [Cyprinus carpio]	65	-22.78	1	1	2	GO:0003674(molecular_function);GO:0005575(cellular_component);GO:0008150(biological_process)	-
hsa-miR-1260b_R-1_1ss9AG	XM_019063710.1	109045894	LOC109045894	PREDICTED: ankyrin repeat domain-containing protein SOWAHB-like [Cyprinus carpio]	95	-18.48	1	1	2	GO:0003674(molecular_function);GO:0005575(cellular_component);GO:0008150(biological_process)	-
ssa-miR-146d-5p	XM_019063710.1	109045894	LOC109045894	PREDICTED: ankyrin repeat domain-containing protein SOWAHB-like [Cyprinus carpio]	83	-30.41	1	1	2	GO:0003674(molecular_function);GO:0005575(cellular_component);GO:0008150(biological_process)	-
ssa-miR-27c-5p_R+1	XM_019063710.1	109045894	LOC109045894	PREDICTED: ankyrin repeat domain-containing protein SOWAHB-like [Cyprinus carpio]	63	-15.84	1	1	2	GO:0003674(molecular_function);GO:0005575(cellular_component);GO:0008150(biological_process)	-
PC-5p-17929_38	XM_019063711.1	109045895	LOC109045895	PREDICTED: LOW QUALITY PROTEIN: protein Shroom3-like [Cyprinus carpio]	54	-19.69	1	1	2	GO:0000902(cell morphogenesis);GO:0001843(neural tube closure);GO:0002064(epithelial cell development);GO:0003779(actin binding);GO:0048919(posterior lateral line neuromast development);GO:0051015(actin filament binding);GO:0072015(glomerular visceral epithelial cell development)	-
ccr-miR-140-5p	XM_019063711.1	109045895	LOC109045895	PREDICTED: LOW QUALITY PROTEIN: protein Shroom3-like [Cyprinus carpio]	84	-12.18	1	1	2	GO:0000902(cell morphogenesis);GO:0001843(neural tube closure);GO:0002064(epithelial cell development);GO:0003779(actin binding);GO:0048919(posterior lateral line neuromast development);GO:0051015(actin filament binding);GO:0072015(glomerular visceral epithelial cell development)	-
ssa-miR-29c-3p_L+1R-1	XM_019063711.1	109045895	LOC109045895	PREDICTED: LOW QUALITY PROTEIN: protein Shroom3-like [Cyprinus carpio]	77	-14.22	1	1	2	GO:0000902(cell morphogenesis);GO:0001843(neural tube closure);GO:0002064(epithelial cell development);GO:0003779(actin binding);GO:0048919(posterior lateral line neuromast development);GO:0051015(actin filament binding);GO:0072015(glomerular visceral epithelial cell development)	-
dre-miR-199-5p	XM_019063715.1	109045901	LOC109045901	PREDICTED: torsin-1A-like [Cyprinus carpio]	67	-26.88	1	1	2	GO:0005524(ATP binding);GO:0005635(nuclear envelope);GO:0005783(endoplasmic reticulum);GO:0005788(endoplasmic reticulum lumen);GO:0005829(cytosol);GO:0006998(nuclear envelope organization);GO:0007155(cell adhesion);GO:0008092(cytoskeletal protein binding);GO:0031175(neuron projection development);GO:0045104(intermediate filament cytoskeleton organization);GO:0048489(synaptic vesicle transport);GO…	-
dre-miR-22b-5p_R-1	XM_019063715.1	109045901	LOC109045901	PREDICTED: torsin-1A-like [Cyprinus carpio]	80	-16.53	1	1	2	GO:0005524(ATP binding);GO:0005635(nuclear envelope);GO:0005783(endoplasmic reticulum);GO:0005788(endoplasmic reticulum lumen);GO:0005829(cytosol);GO:0006998(nuclear envelope organization);GO:0007155(cell adhesion);GO:0008092(cytoskeletal protein binding);GO:0031175(neuron projection development);GO:0045104(intermediate filament cytoskeleton organization);GO:0048489(synaptic vesicle transport);GO…	-
gmo-miR-199-5p_R+1	XM_019063715.1	109045901	LOC109045901	PREDICTED: torsin-1A-like [Cyprinus carpio]	67	-26.88	1	1	2	GO:0005524(ATP binding);GO:0005635(nuclear envelope);GO:0005783(endoplasmic reticulum);GO:0005788(endoplasmic reticulum lumen);GO:0005829(cytosol);GO:0006998(nuclear envelope organization);GO:0007155(cell adhesion);GO:0008092(cytoskeletal protein binding);GO:0031175(neuron projection development);GO:0045104(intermediate filament cytoskeleton organization);GO:0048489(synaptic vesicle transport);GO…	-
gmo-miR-20a-2-3p_2ss7GA19AC	XM_019063715.1	109045901	LOC109045901	PREDICTED: torsin-1A-like [Cyprinus carpio]	93	-43.84	1	1	2	GO:0005524(ATP binding);GO:0005635(nuclear envelope);GO:0005783(endoplasmic reticulum);GO:0005788(endoplasmic reticulum lumen);GO:0005829(cytosol);GO:0006998(nuclear envelope organization);GO:0007155(cell adhesion);GO:0008092(cytoskeletal protein binding);GO:0031175(neuron projection development);GO:0045104(intermediate filament cytoskeleton organization);GO:0048489(synaptic vesicle transport);GO…	-
ipu-miR-199a-5p	XM_019063715.1	109045901	LOC109045901	PREDICTED: torsin-1A-like [Cyprinus carpio]	67	-26.88	1	1	2	GO:0005524(ATP binding);GO:0005635(nuclear envelope);GO:0005783(endoplasmic reticulum);GO:0005788(endoplasmic reticulum lumen);GO:0005829(cytosol);GO:0006998(nuclear envelope organization);GO:0007155(cell adhesion);GO:0008092(cytoskeletal protein binding);GO:0031175(neuron projection development);GO:0045104(intermediate filament cytoskeleton organization);GO:0048489(synaptic vesicle transport);GO…	-
ola-miR-199a-5p_R+2	XM_019063715.1	109045901	LOC109045901	PREDICTED: torsin-1A-like [Cyprinus carpio]	67	-26.88	1	1	2	GO:0005524(ATP binding);GO:0005635(nuclear envelope);GO:0005783(endoplasmic reticulum);GO:0005788(endoplasmic reticulum lumen);GO:0005829(cytosol);GO:0006998(nuclear envelope organization);GO:0007155(cell adhesion);GO:0008092(cytoskeletal protein binding);GO:0031175(neuron projection development);GO:0045104(intermediate filament cytoskeleton organization);GO:0048489(synaptic vesicle transport);GO…	-
ssa-miR-29c-3p_L+1R-1	XM_019063717.1	109045903	LOC109045903	PREDICTED: ribosome biogenesis protein NSA2 homolog [Sinocyclocheilus grahami]	85	-14.14	1	1	2	GO:0000460(maturation of 5.8S rRNA);GO:0000470(maturation of LSU-rRNA);GO:0005730(nucleolus);GO:0030687(preribosome, large subunit precursor)	-
dre-miR-16b	XM_019063719.1	109045905	LOC109045905	PREDICTED: ubiquitin carboxyl-terminal hydrolase 2-like isoform X1 [Cyprinus carpio]	66	-25.42	1	1	2	GO:0006511(ubiquitin-dependent protein catabolic process);GO:0016579(protein deubiquitination);GO:0036459(thiol-dependent ubiquitinyl hydrolase activity)	-
dre-miR-16c-5p_1ss9TC	XM_019063719.1	109045905	LOC109045905	PREDICTED: ubiquitin carboxyl-terminal hydrolase 2-like isoform X1 [Cyprinus carpio]	66	-25.42	1	1	2	GO:0006511(ubiquitin-dependent protein catabolic process);GO:0016579(protein deubiquitination);GO:0036459(thiol-dependent ubiquitinyl hydrolase activity)	-
dre-miR-457b-5p_R-1_1ss1AT	XM_019063719.1	109045905	LOC109045905	PREDICTED: ubiquitin carboxyl-terminal hydrolase 2-like isoform X1 [Cyprinus carpio]	60	-22.69	1	1	2	GO:0006511(ubiquitin-dependent protein catabolic process);GO:0016579(protein deubiquitination);GO:0036459(thiol-dependent ubiquitinyl hydrolase activity)	-
ipu-miR-16b	XM_019063719.1	109045905	LOC109045905	PREDICTED: ubiquitin carboxyl-terminal hydrolase 2-like isoform X1 [Cyprinus carpio]	66	-25.42	1	1	2	GO:0006511(ubiquitin-dependent protein catabolic process);GO:0016579(protein deubiquitination);GO:0036459(thiol-dependent ubiquitinyl hydrolase activity)	-
mmu-let-7j_1ss8TG	XM_019063719.1	109045905	LOC109045905	PREDICTED: ubiquitin carboxyl-terminal hydrolase 2-like isoform X1 [Cyprinus carpio]	87	-28.08	1	1	2	GO:0006511(ubiquitin-dependent protein catabolic process);GO:0016579(protein deubiquitination);GO:0036459(thiol-dependent ubiquitinyl hydrolase activity)	-
PC-3p-31034_17	XM_019063721.1	109045908	LOC109045908	PREDICTED: centromere protein T-like isoform X2 [Cyprinus carpio]	70	-15.99	1	1	2	GO:0000776(kinetochore);GO:0000788(nuclear nucleosome);GO:0003677(DNA binding);GO:0005634(nucleus);GO:0005694(chromosome);GO:0042393(histone binding);GO:0046982(protein heterodimerization activity);GO:0051382(kinetochore assembly);GO:1903394(protein localization to kinetochore involved in kinetochore assembly)	-
dre-miR-92a-2-5p	XM_019063721.1	109045908	LOC109045908	PREDICTED: centromere protein T-like isoform X2 [Cyprinus carpio]	79	-19.82	1	1	2	GO:0000776(kinetochore);GO:0000788(nuclear nucleosome);GO:0003677(DNA binding);GO:0005634(nucleus);GO:0005694(chromosome);GO:0042393(histone binding);GO:0046982(protein heterodimerization activity);GO:0051382(kinetochore assembly);GO:1903394(protein localization to kinetochore involved in kinetochore assembly)	-
PC-3p-31034_17	XM_019063722.1	109045908	LOC109045908	PREDICTED: centromere protein T-like isoform X2 [Cyprinus carpio]	70	-15.99	1	1	2	GO:0000776(kinetochore);GO:0000788(nuclear nucleosome);GO:0003677(DNA binding);GO:0005634(nucleus);GO:0005694(chromosome);GO:0042393(histone binding);GO:0046982(protein heterodimerization activity);GO:0051382(kinetochore assembly);GO:1903394(protein localization to kinetochore involved in kinetochore assembly)	-
dre-miR-92a-2-5p	XM_019063722.1	109045908	LOC109045908	PREDICTED: centromere protein T-like isoform X2 [Cyprinus carpio]	79	-19.82	1	1	2	GO:0000776(kinetochore);GO:0000788(nuclear nucleosome);GO:0003677(DNA binding);GO:0005634(nucleus);GO:0005694(chromosome);GO:0042393(histone binding);GO:0046982(protein heterodimerization activity);GO:0051382(kinetochore assembly);GO:1903394(protein localization to kinetochore involved in kinetochore assembly)	-
aca-miR-30a-3p_R+1_1ss22CT	XM_019063728.1	109045912	LOC109045912	PREDICTED: nuclear receptor-interacting protein 1-like [Cyprinus carpio]	64	-34.49	1	1	2	GO:0003712(transcription cofactor activity);GO:0005102(receptor binding);GO:0005634(nucleus);GO:0006357(regulation of transcription by RNA polymerase II)	-
dre-let-7a-2-p3	XM_019063728.1	109045912	LOC109045912	PREDICTED: nuclear receptor-interacting protein 1-like [Cyprinus carpio]	58	-14.5	1	1	2	GO:0003712(transcription cofactor activity);GO:0005102(receptor binding);GO:0005634(nucleus);GO:0006357(regulation of transcription by RNA polymerase II)	-
dre-miR-140-3p_L-1R+1	XM_019063728.1	109045912	LOC109045912	PREDICTED: nuclear receptor-interacting protein 1-like [Cyprinus carpio]	88	-25.21	1	1	2	GO:0003712(transcription cofactor activity);GO:0005102(receptor binding);GO:0005634(nucleus);GO:0006357(regulation of transcription by RNA polymerase II)	-
dre-miR-22b-5p_R-1	XM_019063728.1	109045912	LOC109045912	PREDICTED: nuclear receptor-interacting protein 1-like [Cyprinus carpio]	74	-13.94	1	1	2	GO:0003712(transcription cofactor activity);GO:0005102(receptor binding);GO:0005634(nucleus);GO:0006357(regulation of transcription by RNA polymerase II)	-
dre-miR-30e-3p	XM_019063728.1	109045912	LOC109045912	PREDICTED: nuclear receptor-interacting protein 1-like [Cyprinus carpio]	64	-34.49	1	1	2	GO:0003712(transcription cofactor activity);GO:0005102(receptor binding);GO:0005634(nucleus);GO:0006357(regulation of transcription by RNA polymerase II)	-
gmo-let-7d-3p_R+2_1ss12TC	XM_019063728.1	109045912	LOC109045912	PREDICTED: nuclear receptor-interacting protein 1-like [Cyprinus carpio]	58	-14.5	1	1	2	GO:0003712(transcription cofactor activity);GO:0005102(receptor binding);GO:0005634(nucleus);GO:0006357(regulation of transcription by RNA polymerase II)	-
gmo-miR-101b-5p_L-1R+2	XM_019063728.1	109045912	LOC109045912	PREDICTED: nuclear receptor-interacting protein 1-like [Cyprinus carpio]	97	-13.5	1	1	2	GO:0003712(transcription cofactor activity);GO:0005102(receptor binding);GO:0005634(nucleus);GO:0006357(regulation of transcription by RNA polymerase II)	-
gmo-miR-30e-3p_R+1	XM_019063728.1	109045912	LOC109045912	PREDICTED: nuclear receptor-interacting protein 1-like [Cyprinus carpio]	64	-34.49	1	1	2	GO:0003712(transcription cofactor activity);GO:0005102(receptor binding);GO:0005634(nucleus);GO:0006357(regulation of transcription by RNA polymerase II)	-
hsa-miR-454-3p_R+1	XM_019063728.1	109045912	LOC109045912	PREDICTED: nuclear receptor-interacting protein 1-like [Cyprinus carpio]	71	-15.03	1	1	2	GO:0003712(transcription cofactor activity);GO:0005102(receptor binding);GO:0005634(nucleus);GO:0006357(regulation of transcription by RNA polymerase II)	-
ipu-mir-16b-p3_1ss11TA	XM_019063728.1	109045912	LOC109045912	PREDICTED: nuclear receptor-interacting protein 1-like [Cyprinus carpio]	70	-27.08	1	1	2	GO:0003712(transcription cofactor activity);GO:0005102(receptor binding);GO:0005634(nucleus);GO:0006357(regulation of transcription by RNA polymerase II)	-
oni-let-7a-1-p3	XM_019063728.1	109045912	LOC109045912	PREDICTED: nuclear receptor-interacting protein 1-like [Cyprinus carpio]	58	-14.5	1	1	2	GO:0003712(transcription cofactor activity);GO:0005102(receptor binding);GO:0005634(nucleus);GO:0006357(regulation of transcription by RNA polymerase II)	-
ssa-miR-30c-3p	XM_019063728.1	109045912	LOC109045912	PREDICTED: nuclear receptor-interacting protein 1-like [Cyprinus carpio]	64	-34.49	1	1	2	GO:0003712(transcription cofactor activity);GO:0005102(receptor binding);GO:0005634(nucleus);GO:0006357(regulation of transcription by RNA polymerase II)	-
dre-miR-16b	XM_019063729.1	109045914	LOC109045914	PREDICTED: LOW QUALITY PROTEIN: RAS guanyl-releasing protein 2-like [Cyprinus carpio]	89	-14.9	1	1	2	GO:0005085(guanyl-nucleotide exchange factor activity);GO:0005509(calcium ion binding);GO:0007264(small GTPase mediated signal transduction);GO:0035556(intracellular signal transduction);GO:0046872(metal ion binding)	04010(MAPK signaling pathway)
dre-miR-16c-5p_1ss9TC	XM_019063729.1	109045914	LOC109045914	PREDICTED: LOW QUALITY PROTEIN: RAS guanyl-releasing protein 2-like [Cyprinus carpio]	89	-14.9	1	1	2	GO:0005085(guanyl-nucleotide exchange factor activity);GO:0005509(calcium ion binding);GO:0007264(small GTPase mediated signal transduction);GO:0035556(intracellular signal transduction);GO:0046872(metal ion binding)	04010(MAPK signaling pathway)
dre-miR-457b-5p_R-1_1ss1AT	XM_019063729.1	109045914	LOC109045914	PREDICTED: LOW QUALITY PROTEIN: RAS guanyl-releasing protein 2-like [Cyprinus carpio]	89	-12.15	1	1	2	GO:0005085(guanyl-nucleotide exchange factor activity);GO:0005509(calcium ion binding);GO:0007264(small GTPase mediated signal transduction);GO:0035556(intracellular signal transduction);GO:0046872(metal ion binding)	04010(MAPK signaling pathway)
ipu-miR-16b	XM_019063729.1	109045914	LOC109045914	PREDICTED: LOW QUALITY PROTEIN: RAS guanyl-releasing protein 2-like [Cyprinus carpio]	89	-14.9	1	1	2	GO:0005085(guanyl-nucleotide exchange factor activity);GO:0005509(calcium ion binding);GO:0007264(small GTPase mediated signal transduction);GO:0035556(intracellular signal transduction);GO:0046872(metal ion binding)	04010(MAPK signaling pathway)
ssa-miR-143-3p_R+1	XM_019063729.1	109045914	LOC109045914	PREDICTED: LOW QUALITY PROTEIN: RAS guanyl-releasing protein 2-like [Cyprinus carpio]	85	-13.9	1	1	2	GO:0005085(guanyl-nucleotide exchange factor activity);GO:0005509(calcium ion binding);GO:0007264(small GTPase mediated signal transduction);GO:0035556(intracellular signal transduction);GO:0046872(metal ion binding)	04010(MAPK signaling pathway)
PC-5p-17929_38	XM_019063730.1	109045915	ovca2	PREDICTED: esterase OVCA2 [Cyprinus carpio]	76	-15.46	1	1	2	GO:0016787(hydrolase activity)	-
PC-3p-10011_78	XM_019063735.1	109045925	LOC109045925	inward rectifier potassium channel 2-like protein [Labeo rohita]	74	-12.24	1	1	2	GO:0005242(inward rectifier potassium channel activity);GO:0005244(voltage-gated ion channel activity);GO:0005887(integral component of plasma membrane);GO:0006811(ion transport);GO:0006813(potassium ion transport);GO:0016020(membrane);GO:0016021(integral component of membrane);GO:0034765(regulation of ion transmembrane transport)	-
dre-miR-16b	XM_019063735.1	109045925	LOC109045925	inward rectifier potassium channel 2-like protein [Labeo rohita]	74	-16.28	1	1	2	GO:0005242(inward rectifier potassium channel activity);GO:0005244(voltage-gated ion channel activity);GO:0005887(integral component of plasma membrane);GO:0006811(ion transport);GO:0006813(potassium ion transport);GO:0016020(membrane);GO:0016021(integral component of membrane);GO:0034765(regulation of ion transmembrane transport)	-
dre-miR-16c-5p_1ss9TC	XM_019063735.1	109045925	LOC109045925	inward rectifier potassium channel 2-like protein [Labeo rohita]	74	-16.28	1	1	2	GO:0005242(inward rectifier potassium channel activity);GO:0005244(voltage-gated ion channel activity);GO:0005887(integral component of plasma membrane);GO:0006811(ion transport);GO:0006813(potassium ion transport);GO:0016020(membrane);GO:0016021(integral component of membrane);GO:0034765(regulation of ion transmembrane transport)	-
dre-miR-457b-5p_R-1_1ss1AT	XM_019063735.1	109045925	LOC109045925	inward rectifier potassium channel 2-like protein [Labeo rohita]	74	-15.66	1	1	2	GO:0005242(inward rectifier potassium channel activity);GO:0005244(voltage-gated ion channel activity);GO:0005887(integral component of plasma membrane);GO:0006811(ion transport);GO:0006813(potassium ion transport);GO:0016020(membrane);GO:0016021(integral component of membrane);GO:0034765(regulation of ion transmembrane transport)	-
ipu-miR-16b	XM_019063735.1	109045925	LOC109045925	inward rectifier potassium channel 2-like protein [Labeo rohita]	74	-16.28	1	1	2	GO:0005242(inward rectifier potassium channel activity);GO:0005244(voltage-gated ion channel activity);GO:0005887(integral component of plasma membrane);GO:0006811(ion transport);GO:0006813(potassium ion transport);GO:0016020(membrane);GO:0016021(integral component of membrane);GO:0034765(regulation of ion transmembrane transport)	-
aca-miR-30a-3p_R+1_1ss22CT	XM_019063736.1	109045926	LOC109045926	hypothetical protein cypCar_00036859 [Cyprinus carpio]	59	-12.43	1	1	2	GO:0005515(protein binding);GO:0005737(cytoplasm);GO:0005923(bicellular tight junction);GO:0007155(cell adhesion);GO:0008022(protein C-terminus binding);GO:0014069(postsynaptic density);GO:0016032(viral process);GO:0016324(apical plasma membrane);GO:0016327(apicolateral plasma membrane);GO:0030425(dendrite);GO:0031410(cytoplasmic vesicle);GO:0042552(myelination);GO:0043220(Schmidt-Lanterman incis…	-
dre-miR-30e-3p	XM_019063736.1	109045926	LOC109045926	hypothetical protein cypCar_00036859 [Cyprinus carpio]	59	-13.16	1	1	2	GO:0005515(protein binding);GO:0005737(cytoplasm);GO:0005923(bicellular tight junction);GO:0007155(cell adhesion);GO:0008022(protein C-terminus binding);GO:0014069(postsynaptic density);GO:0016032(viral process);GO:0016324(apical plasma membrane);GO:0016327(apicolateral plasma membrane);GO:0030425(dendrite);GO:0031410(cytoplasmic vesicle);GO:0042552(myelination);GO:0043220(Schmidt-Lanterman incis…	-
gmo-miR-30e-3p_R+1	XM_019063736.1	109045926	LOC109045926	hypothetical protein cypCar_00036859 [Cyprinus carpio]	59	-13.16	1	1	2	GO:0005515(protein binding);GO:0005737(cytoplasm);GO:0005923(bicellular tight junction);GO:0007155(cell adhesion);GO:0008022(protein C-terminus binding);GO:0014069(postsynaptic density);GO:0016032(viral process);GO:0016324(apical plasma membrane);GO:0016327(apicolateral plasma membrane);GO:0030425(dendrite);GO:0031410(cytoplasmic vesicle);GO:0042552(myelination);GO:0043220(Schmidt-Lanterman incis…	-
ssa-miR-30c-3p	XM_019063736.1	109045926	LOC109045926	hypothetical protein cypCar_00036859 [Cyprinus carpio]	59	-13.16	1	1	2	GO:0005515(protein binding);GO:0005737(cytoplasm);GO:0005923(bicellular tight junction);GO:0007155(cell adhesion);GO:0008022(protein C-terminus binding);GO:0014069(postsynaptic density);GO:0016032(viral process);GO:0016324(apical plasma membrane);GO:0016327(apicolateral plasma membrane);GO:0030425(dendrite);GO:0031410(cytoplasmic vesicle);GO:0042552(myelination);GO:0043220(Schmidt-Lanterman incis…	-
gmo-miR-301a-5p	XM_019063737.1	109045932	LOC109045932	PREDICTED: T-cell surface glycoprotein CD5-like [Sinocyclocheilus rhinocerous]	99	-12.39	1	1	2	-	-
PC-3p-31034_17	XM_019063738.1	109045935	LOC109045935	PREDICTED: LOW QUALITY PROTEIN: hamartin-like [Cyprinus carpio]	61	-16.87	1	1	2	GO:0016020(membrane);GO:0016021(integral component of membrane);GO:0032007(negative regulation of TOR signaling);GO:0032956(regulation of actin cytoskeleton organization);GO:0033596(TSC1-TSC2 complex);GO:0043087(regulation of GTPase activity);GO:0046627(negative regulation of insulin receptor signaling pathway);GO:0051726(regulation of cell cycle)	04140(Autophagy - animal);04150(mTOR signaling pathway);04218(Cellular senescence);04910(Insulin signaling pathway);05168(Herpes simplex virus 1 infection)
gmo-miR-301a-5p	XM_019063738.1	109045935	LOC109045935	PREDICTED: LOW QUALITY PROTEIN: hamartin-like [Cyprinus carpio]	70	-10.1	1	1	2	GO:0016020(membrane);GO:0016021(integral component of membrane);GO:0032007(negative regulation of TOR signaling);GO:0032956(regulation of actin cytoskeleton organization);GO:0033596(TSC1-TSC2 complex);GO:0043087(regulation of GTPase activity);GO:0046627(negative regulation of insulin receptor signaling pathway);GO:0051726(regulation of cell cycle)	04140(Autophagy - animal);04150(mTOR signaling pathway);04218(Cellular senescence);04910(Insulin signaling pathway);05168(Herpes simplex virus 1 infection)
hsa-miR-454-3p_R+1	XM_019063738.1	109045935	LOC109045935	PREDICTED: LOW QUALITY PROTEIN: hamartin-like [Cyprinus carpio]	99	-31.07	1	1	2	GO:0016020(membrane);GO:0016021(integral component of membrane);GO:0032007(negative regulation of TOR signaling);GO:0032956(regulation of actin cytoskeleton organization);GO:0033596(TSC1-TSC2 complex);GO:0043087(regulation of GTPase activity);GO:0046627(negative regulation of insulin receptor signaling pathway);GO:0051726(regulation of cell cycle)	04140(Autophagy - animal);04150(mTOR signaling pathway);04218(Cellular senescence);04910(Insulin signaling pathway);05168(Herpes simplex virus 1 infection)
PC-5p-14747_49	XM_019063739.1	109045936	LOC109045936	PREDICTED: LOW QUALITY PROTEIN: general transcription factor 3C polypeptide 4-like [Cyprinus carpio]	71	-12.04	1	1	2	GO:0003674(molecular_function);GO:0005575(cellular_component);GO:0008150(biological_process)	-
mmu-miR-21c_R-2_1ss19CA	XM_019063743.1	109045941	LOC109045941	PREDICTED: polyadenylate-binding protein-interacting protein 2B-like [Cyprinus carpio]	66	-11.86	1	1	2	GO:0003674(molecular_function);GO:0005575(cellular_component);GO:0008150(biological_process)	-
ssa-miR-146d-5p	XM_019063743.1	109045941	LOC109045941	PREDICTED: polyadenylate-binding protein-interacting protein 2B-like [Cyprinus carpio]	66	-12.63	1	1	2	GO:0003674(molecular_function);GO:0005575(cellular_component);GO:0008150(biological_process)	-
PC-3p-10011_78	XM_019063745.1	109045942	LOC109045942	PREDICTED: zinc finger protein Gfi-1b-like [Cyprinus carpio]	83	-26.27	1	1	2	GO:0003676(nucleic acid binding);GO:0006355(regulation of transcription, DNA-templated);GO:0030099(myeloid cell differentiation);GO:0030218(erythrocyte differentiation);GO:0046872(metal ion binding);GO:0060216(definitive hemopoiesis)	-
PC-5p-10768_71	XM_019063745.1	109045942	LOC109045942	PREDICTED: zinc finger protein Gfi-1b-like [Cyprinus carpio]	89	-13.54	1	1	2	GO:0003676(nucleic acid binding);GO:0006355(regulation of transcription, DNA-templated);GO:0030099(myeloid cell differentiation);GO:0030218(erythrocyte differentiation);GO:0046872(metal ion binding);GO:0060216(definitive hemopoiesis)	-
ccr-mir-130a-p5	XM_019063745.1	109045942	LOC109045942	PREDICTED: zinc finger protein Gfi-1b-like [Cyprinus carpio]	59	-27.47	1	1	2	GO:0003676(nucleic acid binding);GO:0006355(regulation of transcription, DNA-templated);GO:0030099(myeloid cell differentiation);GO:0030218(erythrocyte differentiation);GO:0046872(metal ion binding);GO:0060216(definitive hemopoiesis)	-
hsa-miR-27a-3p_1ss21CT	XM_019063748.1	109045950	LOC109045950	PREDICTED: solute carrier organic anion transporter family member 2B1-like [Cyprinus carpio]	57	-12.58	1	1	2	GO:0005215(transporter activity);GO:0005886(plasma membrane);GO:0005887(integral component of plasma membrane);GO:0006811(ion transport);GO:0015125(bile acid transmembrane transporter activity);GO:0015347(sodium-independent organic anion transmembrane transporter activity);GO:0016020(membrane);GO:0016021(integral component of membrane);GO:0043252(sodium-independent organic anion transport);GO:005…	-
PC-5p-10768_71	XM_019063751.1	109045951	LOC109045951	PREDICTED: CD209 antigen-like [Cyprinus carpio]	78	-20.54	1	1	2	GO:0016020(membrane);GO:0016021(integral component of membrane);GO:0030246(carbohydrate binding)	-
dre-miR-429b_R-1_1ss9CT	XM_019063752.1	109045955	LOC109045955	PREDICTED: LOW QUALITY PROTEIN: thrombospondin-4-B-like [Cyprinus carpio]	98	-17.67	1	1	2	GO:0005509(calcium ion binding);GO:0005576(extracellular region);GO:0005615(extracellular space);GO:0005783(endoplasmic reticulum);GO:0006986(response to unfolded protein);GO:0007155(cell adhesion);GO:0008083(growth factor activity);GO:0016529(sarcoplasmic reticulum);GO:0030198(extracellular matrix organization);GO:0031012(extracellular matrix);GO:0035989(tendon development);GO:0051781(positive r…	04145(Phagosome);04510(Focal adhesion);04512(ECM-receptor interaction)
PC-3p-6237_134	XM_019063756.1	109045958	tjap1	PREDICTED: tight junction-associated protein 1 [Cyprinus carpio]	69	-23.77	1	1	2	GO:0005923(bicellular tight junction)	04530(Tight junction)
PC-5p-8757_90	XM_019063756.1	109045958	tjap1	PREDICTED: tight junction-associated protein 1 [Cyprinus carpio]	74	-14.12	1	1	2	GO:0005923(bicellular tight junction)	04530(Tight junction)
ccr-mir-122-p5_1ss4TC	XM_019063756.1	109045958	tjap1	PREDICTED: tight junction-associated protein 1 [Cyprinus carpio]	73	-17.1	1	1	2	GO:0005923(bicellular tight junction)	04530(Tight junction)
dre-miR-429b_R-1_1ss9CT	XM_019063756.1	109045958	tjap1	PREDICTED: tight junction-associated protein 1 [Cyprinus carpio]	50	-10.01	1	1	2	GO:0005923(bicellular tight junction)	04530(Tight junction)
ccr-miR-140-5p	XM_019063757.1	109045959	LOC109045959	PREDICTED: nuclear receptor coactivator 4-like isoform X3 [Cyprinus carpio]	72	-16.65	1	1	2	GO:0005575(cellular_component);GO:0030218(erythrocyte differentiation)	04216(Ferroptosis)
dre-miR-22b-5p_R-1	XM_019063757.1	109045959	LOC109045959	PREDICTED: nuclear receptor coactivator 4-like isoform X3 [Cyprinus carpio]	58	-11.68	1	1	2	GO:0005575(cellular_component);GO:0030218(erythrocyte differentiation)	04216(Ferroptosis)
ssa-miR-143-3p_R+1	XM_019063757.1	109045959	LOC109045959	PREDICTED: nuclear receptor coactivator 4-like isoform X3 [Cyprinus carpio]	93	-14.47	1	1	2	GO:0005575(cellular_component);GO:0030218(erythrocyte differentiation)	04216(Ferroptosis)
ccr-miR-140-5p	XM_019063758.1	109045959	LOC109045959	PREDICTED: nuclear receptor coactivator 4-like isoform X3 [Cyprinus carpio]	72	-16.65	1	1	2	GO:0005575(cellular_component);GO:0030218(erythrocyte differentiation)	04216(Ferroptosis)
dre-miR-22b-5p_R-1	XM_019063758.1	109045959	LOC109045959	PREDICTED: nuclear receptor coactivator 4-like isoform X3 [Cyprinus carpio]	58	-11.68	1	1	2	GO:0005575(cellular_component);GO:0030218(erythrocyte differentiation)	04216(Ferroptosis)
ssa-miR-143-3p_R+1	XM_019063758.1	109045959	LOC109045959	PREDICTED: nuclear receptor coactivator 4-like isoform X3 [Cyprinus carpio]	93	-14.47	1	1	2	GO:0005575(cellular_component);GO:0030218(erythrocyte differentiation)	04216(Ferroptosis)
ccr-miR-140-5p	XM_019063760.1	109045959	LOC109045959	PREDICTED: nuclear receptor coactivator 4-like isoform X3 [Cyprinus carpio]	72	-16.65	1	1	2	GO:0005575(cellular_component);GO:0030218(erythrocyte differentiation)	04216(Ferroptosis)
dre-miR-22b-5p_R-1	XM_019063760.1	109045959	LOC109045959	PREDICTED: nuclear receptor coactivator 4-like isoform X3 [Cyprinus carpio]	58	-11.68	1	1	2	GO:0005575(cellular_component);GO:0030218(erythrocyte differentiation)	04216(Ferroptosis)
ssa-miR-143-3p_R+1	XM_019063760.1	109045959	LOC109045959	PREDICTED: nuclear receptor coactivator 4-like isoform X3 [Cyprinus carpio]	93	-14.47	1	1	2	GO:0005575(cellular_component);GO:0030218(erythrocyte differentiation)	04216(Ferroptosis)
ccr-miR-140-5p	XM_019063761.1	109045959	LOC109045959	PREDICTED: nuclear receptor coactivator 4-like isoform X3 [Cyprinus carpio]	72	-16.65	1	1	2	GO:0005575(cellular_component);GO:0030218(erythrocyte differentiation)	04216(Ferroptosis)
dre-miR-22b-5p_R-1	XM_019063761.1	109045959	LOC109045959	PREDICTED: nuclear receptor coactivator 4-like isoform X3 [Cyprinus carpio]	58	-11.68	1	1	2	GO:0005575(cellular_component);GO:0030218(erythrocyte differentiation)	04216(Ferroptosis)
ssa-miR-143-3p_R+1	XM_019063761.1	109045959	LOC109045959	PREDICTED: nuclear receptor coactivator 4-like isoform X3 [Cyprinus carpio]	93	-14.47	1	1	2	GO:0005575(cellular_component);GO:0030218(erythrocyte differentiation)	04216(Ferroptosis)
ccr-miR-140-5p	XM_019063762.1	109045959	LOC109045959	PREDICTED: nuclear receptor coactivator 4-like isoform X3 [Cyprinus carpio]	72	-16.65	1	1	2	GO:0005575(cellular_component);GO:0030218(erythrocyte differentiation)	04216(Ferroptosis)
dre-miR-22b-5p_R-1	XM_019063762.1	109045959	LOC109045959	PREDICTED: nuclear receptor coactivator 4-like isoform X3 [Cyprinus carpio]	58	-11.68	1	1	2	GO:0005575(cellular_component);GO:0030218(erythrocyte differentiation)	04216(Ferroptosis)
ssa-miR-143-3p_R+1	XM_019063762.1	109045959	LOC109045959	PREDICTED: nuclear receptor coactivator 4-like isoform X3 [Cyprinus carpio]	93	-14.47	1	1	2	GO:0005575(cellular_component);GO:0030218(erythrocyte differentiation)	04216(Ferroptosis)
gmo-miR-301a-5p	XM_019063764.1	109045962	LOC109045962	PREDICTED: LOW QUALITY PROTEIN: alpha-2,8-sialyltransferase 8E-like [Cyprinus carpio]	66	-14.27	1	1	2	GO:0003828(alpha-N-acetylneuraminate alpha-2,8-sialyltransferase activity);GO:0005794(Golgi apparatus);GO:0006486(protein glycosylation);GO:0008373(sialyltransferase activity);GO:0016020(membrane);GO:0016021(integral component of membrane);GO:0016740(transferase activity);GO:0016757(transferase activity, transferring glycosyl groups)	00604(Glycosphingolipid biosynthesis - ganglio series);01100(Metabolic pathways)
dre-miR-429b_R-1_1ss9CT	XM_019063769.1	109045965	LOC109045965	PREDICTED: LOW QUALITY PROTEIN: lipoxygenase homology domain-containing protein 1-like [Cyprinus carpio]	99	-18.66	1	1	2	GO:0005262(calcium channel activity);GO:0016020(membrane);GO:0050982(detection of mechanical stimulus)	-
PC-3p-10011_78	XM_019063775.1	109045969	LOC109045969	PREDICTED: rho GTPase-activating protein 23-like, partial [Cyprinus carpio]	94	-10.47	1	1	2	GO:0005096(GTPase activator activity);GO:0007165(signal transduction)	-
PC-3p-6237_134	XM_019063775.1	109045969	LOC109045969	PREDICTED: rho GTPase-activating protein 23-like, partial [Cyprinus carpio]	57	-16.79	1	1	2	GO:0005096(GTPase activator activity);GO:0007165(signal transduction)	-
PC-5p-8757_90	XM_019063775.1	109045969	LOC109045969	PREDICTED: rho GTPase-activating protein 23-like, partial [Cyprinus carpio]	64	-13.3	1	1	2	GO:0005096(GTPase activator activity);GO:0007165(signal transduction)	-
gmo-miR-20a-2-3p_2ss7GA19AC	XM_019063775.1	109045969	LOC109045969	PREDICTED: rho GTPase-activating protein 23-like, partial [Cyprinus carpio]	99	-12.82	1	1	2	GO:0005096(GTPase activator activity);GO:0007165(signal transduction)	-
hhi-let-7j_L+1	XM_019063775.1	109045969	LOC109045969	PREDICTED: rho GTPase-activating protein 23-like, partial [Cyprinus carpio]	59	-32.19	1	1	2	GO:0005096(GTPase activator activity);GO:0007165(signal transduction)	-
hsa-miR-27a-3p_1ss21CT	XM_019063775.1	109045969	LOC109045969	PREDICTED: rho GTPase-activating protein 23-like, partial [Cyprinus carpio]	72	-18.76	1	1	2	GO:0005096(GTPase activator activity);GO:0007165(signal transduction)	-
aca-miR-30a-3p_R+1_1ss22CT	XM_019063778.1	109045973	LOC109045973	PREDICTED: C-X-C motif chemokine 10-like [Sinocyclocheilus rhinocerous]	89	-12.73	1	1	2	GO:0002690(positive regulation of leukocyte chemotaxis);GO:0005125(cytokine activity);GO:0005576(extracellular region);GO:0005615(extracellular space);GO:0006935(chemotaxis);GO:0006952(defense response);GO:0006954(inflammatory response);GO:0006955(immune response);GO:0007186(G-protein coupled receptor signaling pathway);GO:0008009(chemokine activity);GO:0010818(T cell chemotaxis);GO:0032496(respo…	04060(Cytokine-cytokine receptor interaction);04620(Toll-like receptor signaling pathway);04622(RIG-I-like receptor signaling pathway);04623(Cytosolic DNA-sensing pathway)
dre-miR-22b-5p_R-1	XM_019063778.1	109045973	LOC109045973	PREDICTED: C-X-C motif chemokine 10-like [Sinocyclocheilus rhinocerous]	98	-19.95	1	1	2	GO:0002690(positive regulation of leukocyte chemotaxis);GO:0005125(cytokine activity);GO:0005576(extracellular region);GO:0005615(extracellular space);GO:0006935(chemotaxis);GO:0006952(defense response);GO:0006954(inflammatory response);GO:0006955(immune response);GO:0007186(G-protein coupled receptor signaling pathway);GO:0008009(chemokine activity);GO:0010818(T cell chemotaxis);GO:0032496(respo…	04060(Cytokine-cytokine receptor interaction);04620(Toll-like receptor signaling pathway);04622(RIG-I-like receptor signaling pathway);04623(Cytosolic DNA-sensing pathway)
dre-miR-30e-3p	XM_019063778.1	109045973	LOC109045973	PREDICTED: C-X-C motif chemokine 10-like [Sinocyclocheilus rhinocerous]	89	-11.39	1	1	2	GO:0002690(positive regulation of leukocyte chemotaxis);GO:0005125(cytokine activity);GO:0005576(extracellular region);GO:0005615(extracellular space);GO:0006935(chemotaxis);GO:0006952(defense response);GO:0006954(inflammatory response);GO:0006955(immune response);GO:0007186(G-protein coupled receptor signaling pathway);GO:0008009(chemokine activity);GO:0010818(T cell chemotaxis);GO:0032496(respo…	04060(Cytokine-cytokine receptor interaction);04620(Toll-like receptor signaling pathway);04622(RIG-I-like receptor signaling pathway);04623(Cytosolic DNA-sensing pathway)
gmo-miR-30e-3p_R+1	XM_019063778.1	109045973	LOC109045973	PREDICTED: C-X-C motif chemokine 10-like [Sinocyclocheilus rhinocerous]	89	-11.39	1	1	2	GO:0002690(positive regulation of leukocyte chemotaxis);GO:0005125(cytokine activity);GO:0005576(extracellular region);GO:0005615(extracellular space);GO:0006935(chemotaxis);GO:0006952(defense response);GO:0006954(inflammatory response);GO:0006955(immune response);GO:0007186(G-protein coupled receptor signaling pathway);GO:0008009(chemokine activity);GO:0010818(T cell chemotaxis);GO:0032496(respo…	04060(Cytokine-cytokine receptor interaction);04620(Toll-like receptor signaling pathway);04622(RIG-I-like receptor signaling pathway);04623(Cytosolic DNA-sensing pathway)
ssa-miR-30c-3p	XM_019063778.1	109045973	LOC109045973	PREDICTED: C-X-C motif chemokine 10-like [Sinocyclocheilus rhinocerous]	89	-11.39	1	1	2	GO:0002690(positive regulation of leukocyte chemotaxis);GO:0005125(cytokine activity);GO:0005576(extracellular region);GO:0005615(extracellular space);GO:0006935(chemotaxis);GO:0006952(defense response);GO:0006954(inflammatory response);GO:0006955(immune response);GO:0007186(G-protein coupled receptor signaling pathway);GO:0008009(chemokine activity);GO:0010818(T cell chemotaxis);GO:0032496(respo…	04060(Cytokine-cytokine receptor interaction);04620(Toll-like receptor signaling pathway);04622(RIG-I-like receptor signaling pathway);04623(Cytosolic DNA-sensing pathway)
PC-3p-6237_134	XM_019063779.1	109045975	LOC109045975	PREDICTED: nudix hydrolase 24, chloroplastic-like [Cyprinus carpio]	78	-20.44	1	1	2	GO:0016787(hydrolase activity);GO:0044715(8-oxo-dGDP phosphatase activity)	-
mmu-let-7j_1ss8TG	XM_019063779.1	109045975	LOC109045975	PREDICTED: nudix hydrolase 24, chloroplastic-like [Cyprinus carpio]	57	-19.72	1	1	2	GO:0016787(hydrolase activity);GO:0044715(8-oxo-dGDP phosphatase activity)	-
PC-3p-6237_134	XM_019063780.1	109045975	LOC109045975	PREDICTED: nudix hydrolase 24, chloroplastic-like [Cyprinus carpio]	78	-20.44	1	1	2	GO:0016787(hydrolase activity);GO:0044715(8-oxo-dGDP phosphatase activity)	-
mmu-let-7j_1ss8TG	XM_019063780.1	109045975	LOC109045975	PREDICTED: nudix hydrolase 24, chloroplastic-like [Cyprinus carpio]	57	-19.72	1	1	2	GO:0016787(hydrolase activity);GO:0044715(8-oxo-dGDP phosphatase activity)	-
PC-3p-10011_78	XM_019063781.1	109045976	LOC109045976	PREDICTED: rho-related GTP-binding protein RhoA-A [Cyprinus carpio]	89	-12.68	1	1	2	GO:0000166(nucleotide binding);GO:0003924(GTPase activity);GO:0005525(GTP binding);GO:0005622(intracellular);GO:0005886(plasma membrane);GO:0007264(small GTPase mediated signal transduction);GO:0016020(membrane);GO:0044319(wound healing, spreading of cells);GO:1902766(skeletal muscle satellite cell migration)	04144(Endocytosis);04150(mTOR signaling pathway);04270(Vascular smooth muscle contraction);04310(Wnt signaling pathway);04350(TGF-beta signaling pathway);04510(Focal adhesion);04520(Adherens junction);04530(Tight junction);04621(NOD-like receptor signaling pathway);04625(C-type lectin receptor signaling pathway);04810(Regulation of actin cytoskeleton);05132(Salmonella infection)
PC-5p-14747_49	XM_019063781.1	109045976	LOC109045976	PREDICTED: rho-related GTP-binding protein RhoA-A [Cyprinus carpio]	67	-22.31	1	1	2	GO:0000166(nucleotide binding);GO:0003924(GTPase activity);GO:0005525(GTP binding);GO:0005622(intracellular);GO:0005886(plasma membrane);GO:0007264(small GTPase mediated signal transduction);GO:0016020(membrane);GO:0044319(wound healing, spreading of cells);GO:1902766(skeletal muscle satellite cell migration)	04144(Endocytosis);04150(mTOR signaling pathway);04270(Vascular smooth muscle contraction);04310(Wnt signaling pathway);04350(TGF-beta signaling pathway);04510(Focal adhesion);04520(Adherens junction);04530(Tight junction);04621(NOD-like receptor signaling pathway);04625(C-type lectin receptor signaling pathway);04810(Regulation of actin cytoskeleton);05132(Salmonella infection)
hsa-miR-1260b_R-1_1ss9AG	XM_019063781.1	109045976	LOC109045976	PREDICTED: rho-related GTP-binding protein RhoA-A [Cyprinus carpio]	64	-17.09	1	1	2	GO:0000166(nucleotide binding);GO:0003924(GTPase activity);GO:0005525(GTP binding);GO:0005622(intracellular);GO:0005886(plasma membrane);GO:0007264(small GTPase mediated signal transduction);GO:0016020(membrane);GO:0044319(wound healing, spreading of cells);GO:1902766(skeletal muscle satellite cell migration)	04144(Endocytosis);04150(mTOR signaling pathway);04270(Vascular smooth muscle contraction);04310(Wnt signaling pathway);04350(TGF-beta signaling pathway);04510(Focal adhesion);04520(Adherens junction);04530(Tight junction);04621(NOD-like receptor signaling pathway);04625(C-type lectin receptor signaling pathway);04810(Regulation of actin cytoskeleton);05132(Salmonella infection)
[truncated: 72,445 more rows]
