# Supplementary material for: Analysis revealed the molecular mechanism of oxidative stress-autophagy-induced liver injury caused by high alkalinity: integrated whole hepatic transcriptome and metabolome
Source: Front Immunol. 2024 Jul 8;15:1431224. doi: 10.3389/fimmu.2024.1431224 (PMC11260628; doi:10.3389/fimmu.2024.1431224)
Supplement: Supplementary file 2 [file Table_2.xls]

ID	A251	A252	A253	A254	A255	A256	C1	C2	C3	C4	C5	C6	ratio	t.test_p.value	wilcox.test_p.value	t.test_p.value_BHcorrect	wilcox.test_p.value_BHcorrect	VIP	cv	regulated	MZ	RT	IsAnnotated	IsMS2ident	MS2Metabolite	MS2superclass	MS2class	MS2hmdb	MS2kegg	MS2keggPathway	NumberMS1hmdb	MS1hmdbName	MS1hmdbID	NumberMS1kegg	MS1keggName	MS1keggID
neg-M1012T198	168380.705	208618.0995	130577.4908	88238.49797	64885.09978	156537.173	112990.6598	27973.81072	40866.10968	38872.84048	66324.14903	83751.74923	2.20410639	0.01448238	0.025974026	0.542606374	0.520223558	2.124006895	0.258814491	up	1011.507771	3.30645	0	0	-	Unknown	-	-	-	-	0	-	-	0	-	-
neg-M1012T199	200748.8372	182217.184	131349.4781	99643.8709	147223.7391	129393.8786	107862.2068	62337.48327	77360.48323	43856.49621	75303.78335	192627.1955	1.592170791	0.046348613	0.064935065	0.647312854	0.616175221	1.671127677	0.220061675	up	1012.009539	3.31125	0	0	-	Unknown	-	-	-	-	0	-	-	0	-	-
neg-M101T49	857979139.4	764688010.9	525709031.9	781653679.4	614076399.8	856301460	264475124.9	770060677.7	235044692.2	388462710.2	682177424.6	473373676.8	1.563980888	0.04490705	0.041125541	0.645022325	0.57586486	1.612341977	0.05321116	up	101.0243153	0.813021667	1	1	Acetic anhydride	Organic acids and derivatives	Carboxylic acids and derivatives	HMDB0031646	null	-	7	2-Ketobutyric acid;Acetoacetic acid;2-Methyl-3-oxopropanoic acid;Succinic acid semialdehyde;(S)-Methylmalonic acid semialdehyde;4-Hydroxycrotonic acid;Acetic anhydride	HMDB0000005;HMDB0000060;HMDB0001172;HMDB0001259;HMDB0002217;HMDB0003381;HMDB0031646	6	2-Oxobutanoate;Acetoacetate;Succinate_semialdehyde;2-Methyl-3-oxopropanoate;(S)-Methylmalonate_semialdehyde;(R)-Methylmalonate_semialdehyde	C00109;C00164;C00232;C00349;C06002;C21030
neg-M103T44	280347.408	367152.427	173866.4775	396824.8162	236911.8276	407133.4202	629300.0154	695488.9357	690577.3726	649704.1133	440265.7207	358176.4989	0.537672751	0.005467755	0.015151515	0.444274875	0.455195613	1.956575201	0.204208799	down	103.0592985	0.726895833	1	0	-	Unknown	-	-	-	-	5	1-Pentanethiol;Isopentyl mercaptan;2-Methyl-1-butanethiol;3-Methyl-2-butanethiol;(±)-2-Pentanethiol	HMDB0032457;HMDB0033902;HMDB0035418;HMDB0036180;HMDB0041010	0	-	-
neg-M107T47	1418518.693	1263097.761	1692431.789	694087.5505	423891.6817	1189512.655	232747.4694	370632.6537	706681.8403	346916.1177	339420.1489	886981.6652	2.317259735	0.016329298	0.025974026	0.570747983	0.520223558	2.162478595	0.079700017	up	106.9808209	0.780818333	0	0	-	Unknown	-	-	-	-	0	-	-	0	-	-
neg-M108T47	2537206.029	3307076.743	5016526.347	5084506.548	2361151.962	3235252.128	2229260.795	922355.0258	1239543.74	803997.9344	1367814.823	1593270.341	2.641132769	0.000670705	0.002164502	0.207699186	0.25075524	2.531786286	0.25457272	up	108.0124402	0.786075	1	0	-	Unknown	-	-	-	-	1	Hypotaurine	HMDB0000965	2	Hypotaurine;Thioglycolate	C00519;C02086
neg-M111T73	82008658.3	71260218.68	88091710.83	86997695.48	121494219.2	88808393.02	100174825.8	119088439.1	228609863.3	157766972.5	107853691.8	137277292.3	0.633144338	0.016670883	0.015151515	0.573156183	0.455195613	1.543018117	0.042027472	down	111.0200285	1.214663333	1	1	Uracil	Organoheterocyclic compounds	Diazines	HMDB0000300	C00106	(map00240)Pyrimidine metabolism;(map00410)beta-Alanine metabolism;(map00770)Pantothenate and CoA biosynthesis;(map01100)Metabolic pathways	2	Uracil;4-Carboxypyrazole	HMDB0000300;HMDB0060760	2	Uracil;Maleic_hydrazide	C00106;C18474
neg-M115T52	16827716.71	21815551.23	10601646.23	42850289.41	10120410.22	15872314.43	39180390.02	53127265.4	40102579.86	43978880.24	15306372.99	55853208.72	0.477029084	0.021194352	0.064935065	0.597945796	0.616175221	1.995579779	0.342825432	down	115.0400989	0.860240833	1	0	-	Unknown	-	-	-	-	16	4-hydroxy-3-methylbut-2-enoic acid;dimethyloxirane-2-carboxylic acid;(2E)-4-hydroxy-3-methylbut-2-enoic acid;(2Z)-2-(hydroxymethyl)but-2-enoic acid;4-hydroxy-2-methylbut-2-enoic acid;2,3-dimethyloxirane-2-carboxylic acid;2-(hydroxymethyl)but-2-enoic acid;Alpha-ketoisovaleric acid;Methylacetoacetic acid;Levulinic acid;2-Oxovaleric acid;2-Methylacetoacetic acid;Glutarate semialdehyde;Ethyl pyruvate…	HMDB0128916;HMDB0128917;HMDB0128943;HMDB0129096;HMDB0129097;HMDB0129098;HMDB0132477;HMDB0000019;HMDB0000310;HMDB0000720;HMDB0001865;HMDB0003771;HMDB0012233;HMDB0031643;HMDB0034466;HMDB0037155	4	3-Methyl-2-oxobutanoic_acid;3-Oxopentanoic_acid;5-Oxopentanoate;2-Oxopentanoic_acid	C00141;C02233;C03273;C06255
neg-M116T44	2707664.764	1869010.476	2896139.651	2573291.98	1429126.799	2407864.748	4364889.054	2636698.082	3622906.142	3551329.792	3379306.743	3294409.496	0.665870752	0.01040324	0.008658009	0.497372143	0.386204746	1.54414374	0.121243725	down	116.0071112	0.73104	0	0	-	Unknown	-	-	-	-	0	-	-	0	-	-
neg-M117T43	424497.9076	235028.0099	379492.9525	521651.4376	173906.7053	400699.0203	704262.3729	370388.8369	651082.3835	634863.3605	500460.5209	619427.8074	0.613499515	0.025930305	0.041125541	0.601487013	0.57586486	1.635307776	0.235497296	down	117.0080051	0.722703333	0	0	-	Unknown	-	-	-	-	0	-	-	0	-	-
neg-M117T48	10109783.38	22838357.27	18194081.49	16287665.99	19139860.63	19492095.95	8438049.223	8651313.363	6402806.866	7748682.007	12304026.04	14303695.89	1.833439245	0.004417303	0.008658009	0.408086212	0.386204746	1.771946347	0.091519227	up	117.0193805	0.803455	1	0	-	Unknown	-	-	-	-	7	3-methoxy-3-oxopropanoic acid;Methylmalonic acid;Succinic acid;Erythrono-1,4-lactone;Threonolactone;4-Hydroxy-2-oxobutanoic acid;xi-3-Hydroxy-2-oxobutanoic acid	HMDB0130020;HMDB0000202;HMDB0000254;HMDB0000349;HMDB0000940;HMDB0031204;HMDB0039324	3	Succinate;Methylmalonate;Methyl_oxalate	C00042;C02170;C10900
neg-M120T37	246657.3078	625417.553	444411.7484	163971.1059	425891.701	288411.2683	109847.2164	74504.22038	154358.8875	99462.82994	282189.0998	59425.29904	2.814562346	0.00494138	0.008658009	0.428764075	0.386204746	2.556820991	0.20849199	up	119.9470306	0.615301667	0	0	-	Unknown	-	-	-	-	0	-	-	0	-	-
neg-M124T5_1	223411.1015	224687.0903	140870.1923	251057.1617	191773.2005	358203.4374	242140.6344	4363128.491	268439.1612	5063452.409	6509789.487	4923290.628	0.065043824	0.019230957	0.015151515	0.583651633	0.455195613	3.435382712	0.312698471	down	123.9198188	0.088761	0	0	-	Unknown	-	-	-	-	0	-	-	0	-	-
neg-M125T15	2856193.211	2754945.446	2182723.766	3466986.682	2743965.599	3208164.693	2492602.515	717315.8756	2408583.324	851641.3847	2791011.341	1037954.276	1.67130767	0.047490379	0.041125541	0.649849062	0.57586486	1.736945805	0.308596517	up	124.8912676	0.245531667	0	0	-	Unknown	-	-	-	-	0	-	-	0	-	-
neg-M128T44	135268954.4	107026204.1	91358721.69	119910610.5	90997650.76	141722623.7	199172743.5	135243640.6	133058108	253641951.5	156992967.7	187003806	0.644330344	0.008226031	0.025974026	0.482057415	0.520223558	1.564222657	0.041449421	down	128.0354236	0.726693333	1	1	dimethadione	Organoheterocyclic compounds	Azolidines	HMDB0061093	null	-	12	(3R,5S)-1-pyrroline-3-hydroxy-5-carboxylic Acid;Pyroglutamic acid;Pyrrolidonecarboxylic acid;Pyrroline hydroxycarboxylic acid;N-Acryloylglycine;1-Pyrroline-4-hydroxy-2-carboxylate;5-Oxoprolinate;dimethadione;3-Furoic acid;2-Furoic acid;3-Hydroxy-2H-pyran-2-one;2,3-Dihydroxy-2,4-cyclopentadien-1-one	HMDB0062585;HMDB0000267;HMDB0000805;HMDB0001369;HMDB0001843;HMDB0002234;HMDB0060262;HMDB0061093;HMDB0000444;HMDB0000617;HMDB0032994;HMDB0039437	6	4-Oxoproline;Pidolic_acid;5-Oxo-D-proline;L-1-Pyrroline-3-hydroxy-5-carboxylate;1-Pyrroline-4-hydroxy-2-carboxylate;2-Furoate	C01877;C01879;C02237;C04281;C04282;C01546
neg-M131T201	7261974.187	13831101.82	6965151.426	7131807.755	8412009.362	11476968.67	6152890.578	5842179.645	6773970.993	4308936.199	4837886.185	4857559.147	1.680599968	0.006505372	0.002164502	0.462028378	0.25075524	1.723612543	0.081606487	up	131.0715098	3.353233333	1	1	Ethyl (??)-3-hydroxybutyrate	Unknown	Unknown	-	-	-	18	2-Hydroxy-3-methylpentanoic acid;(5R)-5-Hydroxyhexanoic acid;5-Hydroxyhexanoic acid;D-Leucic acid;Leucinic acid;Hydroxyisocaproic acid;2-Hydroxycaproic acid;2-Ethyl-2-Hydroxybutyric acid;(R)-3-Hydroxyhexanoic acid;6-Hydroxyhexanoic acid;2-Methyl-3-hydroxyvaleric acid;(+/-)-1-Acetoxy-1-ethoxyethane;Paraldehyde;4,4-Dimethoxy-2-butanone;Ethyl (±)-3-hydroxybutyrate;Butoxyacetic acid;Threo-3-Hydroxy-2…	HMDB0000317;HMDB0000409;HMDB0000525;HMDB0000624;HMDB0000665;HMDB0000746;HMDB0001624;HMDB0001975;HMDB0010718;HMDB0012843;HMDB0029166;HMDB0032158;HMDB0032456;HMDB0033851;HMDB0040409;HMDB0041844;HMDB0059770;HMDB0061652	4	(R)-2-Hydroxyisocaproate;Ethyl_(R)-3-hydroxybutanoate;6-Hydroxyhexanoic_acid;Paraldehyde	C03264;C03499;C06103;C07834
neg-M132T43	126889970.7	82159644.33	155629384.4	148977678.3	164392124.8	116040463.2	148868578.4	147943314.4	185294219.1	304167544.4	233735593.4	179212750.2	0.662170362	0.026218661	0.064935065	0.601487013	0.616175221	1.432073764	0.076798407	down	132.0303505	0.713028333	1	1	Aspartate	Organic acids and derivatives	Carboxylic acids and derivatives	HMDB0000191	C00049	(map00220)Arginine biosynthesis;(map00250)Alanine, aspartate and glutamate metabolism;(map00260)Glycine, serine and threonine metabolism;(map00261)Monobactam biosynthesis;(map00270)Cysteine and methionine metabolism;(map00300)Lysine biosynthesis;(map00340)Histidine metabolism;(map00410)beta-Alanine metabolism;(map00460)Cyanoamino acid metabolism;(map00710)Carbon fixation in photosynthetic organis…	6	1-deoxy-1-(N6-lysino)-D-fructose;L-Aspartic acid;D-Aspartic acid;Iminodiacetic acid;Fumaric acid;Maleic acid	HMDB0062186;HMDB0000191;HMDB0006483;HMDB0011753;HMDB0000134;HMDB0000176	7	L-Aspartate;D-Aspartate;Aspartate;Iminodiacetate;Fumarate;Maleic_acid;Formylpyruvate	C00049;C00402;C16433;C19911;C00122;C01384;C02150
neg-M133T599	59545.48165	75949.61402	79591.26233	174273.1944	62041.18751	234827.1868	25978.88309	49515.85603	76787.83282	68149.96158	41571.11404	61527.20445	2.121058695	0.045993597	0.064935065	0.646278186	0.616175221	1.74929875	0.153954997	up	132.9819925	9.983916667	1	0	-	Unknown	-	-	-	-	1	4-hydroxy-3-nitrophenylacetate	HMDB0062403	2	Tetrahydroxypteridine;Xanthine-8-carboxylate	C03178;C03314
neg-M133T75	62985736.71	42645735.3	69716927.49	62113202.25	33043866.87	50427033.7	103843443.9	56277099.36	141919485.4	103046503.2	148723565.1	111785877.9	0.482173142	0.003142895	0.015151515	0.383409406	0.455195613	2.096457687	0.092673563	down	133.0143011	1.255995	1	0	-	Unknown	-	-	-	-	8	L-Malic acid;Malic acid;D-Malic acid;Velcorin;3,3-Dimethyl-1,2-dithiolane;Tetrahydro-2-methyl-2-thiophenethiol;Tetrahydro-2-methyl-3-thiophenethiol;Cis-stilbene oxide	HMDB0000156;HMDB0000744;HMDB0031518;HMDB0032872;HMDB0038974;HMDB0039789;HMDB0039790;HMDB0059631	6	(S)-Malate;(R)-Malate;Malate;3-Dehydro-L-threonate;trans-4-Hydroxystilbene;cis-Stilbene_oxide	C00149;C00497;C00711;C03064;C14763;C16014
neg-M134T43	887277.1963	505013.1686	908422.5519	913819.9759	1131780.108	834881.4887	1552041.103	991166.2652	1107821.988	2582273.584	1654492.764	1413125.735	0.557062493	0.010286323	0.008658009	0.497372143	0.386204746	1.744230107	0.126406815	down	134.0345732	0.713028333	0	0	-	Unknown	-	-	-	-	0	-	-	0	-	-
neg-M137T476	8643573.197	22456925.36	11153219.42	39824251.5	11671555.77	20465025.27	8631657.688	6014797.876	9789502.969	5888562.948	6150023.725	3877467.166	2.830454885	0.007717277	0.004329004	0.474318001	0.315429668	2.151632684	0.44970582	up	136.8916421	7.927733333	0	0	-	Unknown	-	-	-	-	0	-	-	0	-	-
neg-M137T584	706812.9165	475714.092	296861.0586	604293.1147	278214.2361	397930.3073	352116.2637	299223.9784	270711.0226	224729.3241	332501.2601	266508.0184	1.580846456	0.044563739	0.064935065	0.644438267	0.616175221	1.4404445	0.19208468	up	137.0036963	9.740016667	1	0	-	Unknown	-	-	-	-	1	Eupolauridine	HMDB0030182	0	-	-
neg-M143T524	32946492.39	18730240.88	38619335.76	8861236.299	39545361.25	11072826.75	4930989.719	5363104.771	7085780.925	4212459.208	9206655.553	8258526.216	3.834741867	0.004179417	0.004329004	0.408086212	0.315429668	2.752407343	0.492248599	up	142.9441807	8.72525	1	0	-	Unknown	-	-	-	-	1	Nitroprusside	HMDB0014470	1	Nitroprusside	C07269
neg-M146T45	1392379.819	2857832.92	2021373.101	1428001.896	1979713.546	2085829.877	1071386.487	1121047.614	1080608.588	1104707.289	961052.8363	1136056.214	1.817048234	0.002940394	0.002164502	0.378793328	0.25075524	1.943498363	0.018702912	up	145.9991608	0.749925833	0	0	-	Unknown	-	-	-	-	0	-	-	0	-	-
neg-M147T56	1252281.984	10345142.8	8192982.56	5925952.719	6355650.41	4829242.179	1525130.244	2306678.154	5023300.619	1314586.89	2827502.538	1946393.841	2.46936961	0.047582196	0.093073593	0.649849062	0.680328674	1.991180573	0.135794668	up	146.983119	0.92983	1	0	-	Unknown	-	-	-	-	1	Cysteinyl-Cysteine	HMDB0028772	2	3-Sulfomuconate;4-Sulfolactone	C06675;C06676
neg-M148T76	112509.9426	250784.8406	116793.9446	123331.0331	153862.6994	204760.6929	39175.27631	67970.88752	40791.204	97809.80927	139254.0348	139911.9548	1.832766283	0.034334826	0.064935065	0.616380936	0.616175221	1.811608575	0.148492485	up	148.0697701	1.271266667	0	0	-	Unknown	-	-	-	-	0	-	-	0	-	-
neg-M150T48	5591693.066	5068823.013	3472613.351	6982728.567	6396830.092	4888143.253	4374959.844	3643166.153	2163830.064	4416105.785	2407151.207	2833797.773	1.633187845	0.010829689	0.015151515	0.497372143	0.455195613	1.740770908	0.102375652	up	150.0489424	0.79372	0	0	-	Unknown	-	-	-	-	0	-	-	0	-	-
neg-M153T313	936777.9145	439093.9621	540431.0761	2252715.347	1039336.983	694627.8095	3274286.007	1288719.972	2059792.956	1365163.242	913589.7243	2566978.284	0.514711388	0.040886169	0.064935065	0.63294727	0.616175221	1.873393867	0.219838313	down	152.9957574	5.21975	1	0	-	Unknown	-	-	-	-	2	6-(acetyloxy)-3,4,5-trihydroxyoxane-2-carboxylic acid;3,4,5-trihydroxy-6-(2-oxoethoxy)oxane-2-carboxylic acid	HMDB0124934;HMDB0142000	4	Propanoyl_phosphate;Hydroxyacetone_phosphate;Glycerol_1,2-cyclic_phosphate;8-Dehydro-3-deoxy-D-manno-octulosonate	C02876;C03505;C03947;C21332
neg-M154T47	138140783.8	280787917.3	156129030.1	158780176.5	322914021.7	156023694.7	138568719.4	108271103.1	104129502.5	95347657.49	101696790.9	113568180.6	1.833144959	0.010921858	0.004329004	0.499643993	0.315429668	1.796270728	0.101482251	up	154.0623118	0.785505833	1	1	L-Histidine	Organic acids and derivatives	Carboxylic acids and derivatives	HMDB0000177	C00135	(map00340)Histidine metabolism;(map00410)beta-Alanine metabolism;(map00970)Aminoacyl-tRNA biosynthesis;(map01060)Biosynthesis of plant secondary metabolites;(map01065)Biosynthesis of alkaloids derived from histidine and purine;(map01100)Metabolic pathways;(map01110)Biosynthesis of secondary metabolites;(map01230)Biosynthesis of amino acids;(map02010)ABC transporters;(map04974)Protein digestion an…	7	L-Histidine;L-2-Amino-3-(1-pyrazolyl)propanoic acid;Urocanic acid;Nicotinamide N-oxide;5-Oxo-2(5H)-isoxazolepropanenitrile;(E)-Urocanic acid;2-Aminonicotinic acid	HMDB0000177;HMDB0034267;HMDB0000301;HMDB0002730;HMDB0031338;HMDB0034174;HMDB0061680	7	L-Histidine;Histidine;3-(Pyrazol-1-yl)-L-alanine;D-Histidine;Urocanate;4-Nitroaniline;para-Benzoquinone_dioxime	C00135;C00768;C01162;C06419;C00785;C02126;C19345
neg-M161T558	203235.5412	118873.9643	111202.3182	283042.2182	292243.586	274499.0849	104433.5882	100994.295	94505.63954	219050.2982	104727.7369	100686.7625	1.771258542	0.036304317	0.015151515	0.622615782	0.455195613	1.537368265	0.351085721	up	160.9355186	9.304566667	0	0	-	Unknown	-	-	-	-	0	-	-	0	-	-
neg-M163T222	4758199.364	6973685.584	6080410.57	3364278.649	6916237.84	2449939.468	1247161.377	1298093.547	1472366.26	1374695.503	1532644.891	1621118.15	3.573890304	0.000700394	0.002164502	0.208860133	0.25075524	2.916911056	0.321840427	up	163.0402759	3.703916667	1	0	-	Unknown	-	-	-	-	18	Methyl Phenylglyoxalate;3-(3-hydroxyphenyl)prop-2-enoic acid;3-phenyloxirane-2-carboxylic acid;3-(4-hydroxyphenyl)prop-2-enoic acid;4-methoxy-1-benzofuran-6-ol;3-(2-hydroxyphenyl)prop-2-enoic acid;3-(2,3-dihydroxyphenyl)prop-2-enal;3-(2,5-dihydroxyphenyl)prop-2-enal;3-(2-hydroxyphenyl)oxirane-2-carbaldehyde;(2E)-3-(3,4-dihydroxyphenyl)prop-2-enal;3-(4-hydroxyphenyl)oxirane-2-carbaldehyde;Phenylpy…	HMDB0062605;HMDB0125104;HMDB0126545;HMDB0128076;HMDB0129375;HMDB0134028;HMDB0134029;HMDB0134030;HMDB0134031;HMDB0141767;HMDB0141768;HMDB0000205;HMDB0001713;HMDB0002035;HMDB0002641;HMDB0012225;HMDB0030677;HMDB0041592	10	Phenylpyruvate;4-Coumarate;trans-2-Hydroxycinnamate;2-Hydroxy-3-phenylpropenoate;cis-2-Hydroxycinnamate;cis-p-Coumarate;3-Oxo-3-phenylpropanoate;Caffeic_aldehyde;trans-3-Hydroxycinnamate;Pulcherriminic_acid	C00166;C00811;C01772;C02763;C05838;C06738;C07114;C10945;C12621;C20515
neg-M165T210	4038478.011	7205749.198	3979880.07	2070704.813	3068933.724	5183881.644	1603947.421	1677157.524	4463201.751	1670626.442	1844396.206	1983947.071	1.929101731	0.019419763	0.025974026	0.58495001	0.520223558	1.794099322	0.338699973	up	165.0566116	3.493108333	1	0	-	Unknown	-	-	-	-	42	Ethyl 2-furanacrylate;3,5-Dimethoxybenzaldehyde;3-hydroxy-3-phenylpropanoic acid;4-ethenyl-6-methoxybenzene-1,3-diol;5-ethenyl-3-methoxybenzene-1,2-diol;4-ethenyl-2-methoxybenzene-1,3-diol;3-(2,3-dihydroxyphenyl)propanal;3-(2,5-dihydroxyphenyl)propanal;2-hydroxy-3-(2-hydroxyphenyl)propanal;3-hydroxy-3-(2-hydroxyphenyl)propanal;3-(3-hydroxyprop-1-en-1-yl)benzene-1,2-diol;2-[3-(hydroxymethyl)oxiran…	HMDB0041611;HMDB0062348;HMDB0124925;HMDB0125519;HMDB0125525;HMDB0125539;HMDB0134032;HMDB0134033;HMDB0134034;HMDB0134035;HMDB0134036;HMDB0134037;HMDB0134038;HMDB0137472;HMDB0141765;HMDB0141766;HMDB0142136;HMDB0000375;HMDB0000563;HMDB0000748;HMDB0000779;HMDB0002072;HMDB0002199;HMDB0002229;HMDB0005175;HMDB0029665;HMDB0029817;HMDB0031132;HMDB0032030;HMDB0032138;HMDB0032573;HMDB0032605;HMDB0032639;HMD…	13	3-(2-Hydroxyphenyl)propanoate;Tropate;Phloretate;Veratraldehyde;3-Ethoxybenzoate;4-Hydroxyhydratropate;3-Methoxy-4-hydroxyphenylacetaldehyde;Phenyllactate;Paeonol;Apocynin;3-(3-Hydroxyphenyl)propanoic_acid;Caffeyl_alcohol;Carisoprodol	C01198;C01456;C01744;C02201;C02363;C03080;C05581;C05607;C10712;C11380;C11457;C12206;C07927
neg-M166T50	3815838.991	2200622.813	4176878.256	2252643.1	1284297.844	1666830.124	720625.2171	1260586.555	1884921.724	1785029.971	1565133.215	969853.4389	1.880873292	0.03380832	0.041125541	0.615991401	0.57586486	1.649471084	0.304028717	up	166.0180575	0.8380925	1	0	-	Unknown	-	-	-	-	8	Homocysteinesulfinic acid;N-Acetyltaurine;Thioguanine;Thiodiacetic acid;L-cis-Cyclo(aspartylphenylalanyl);Hydroxyprolyl-Methionine;Methionyl-Hydroxyproline;1,6-Dimethoxypyrene	HMDB0006462;HMDB0240253;HMDB0014496;HMDB0042032;HMDB0031360;HMDB0028869;HMDB0028974;HMDB0060337	3	Thioguanine;Thiodiacetic_acid;1,6-Dimethoxypyrene	C07648;C14872;C18260
neg-M169T62	892384.6713	2071485.243	2162297.474	1536149.358	1390990.986	2030505.033	794474.12	889401.2876	967901.4469	1609136.618	904406.4424	1317103.908	1.555562092	0.036775402	0.064935065	0.623495425	0.616175221	1.356192978	0.384266135	up	168.9909567	1.030808333	1	0	-	Unknown	-	-	-	-	3	D-Glyceraldehyde 3-phosphate;Dihydroxyacetone phosphate;Anagrelide	HMDB0001112;HMDB0001473;HMDB0014406	4	Glycerone_phosphate;D-Glyceraldehyde_3-phosphate;Glyceraldehyde_3-phosphate;(2S)-2-Phospholactate	C00111;C00118;C00661;C19156
neg-M171T14	3463122.004	1571692.358	4145038.609	4205671.595	3014226.254	3712990.715	939405.3916	2384409.063	1703628.938	3158641.987	1326609.448	2409666.252	1.68697638	0.04230446	0.041125541	0.635516821	0.57586486	1.578579833	0.493394327	up	170.8842475	0.234013333	1	0	-	Unknown	-	-	-	-	0	-	-	1	Bromochloroacetic_acid	C19212
neg-M171T202	599584.6358	696844.3605	614759.2786	535642.5742	615181.3417	822620.314	52912.05344	200790.6051	527057.5433	60316.42283	590875.8112	40624.80653	2.637982167	0.026719457	0.004329004	0.601487013	0.315429668	2.562483262	0.345605251	up	171.0122302	3.359458333	1	0	-	Unknown	-	-	-	-	2	p-Toluenesulfonic acid;Anigorufone	HMDB0059933;HMDB0033935	4	Toluene-4-sulfonate;Thienamycin;5-Chrysenecarboxylate;4-Chrysenecarboxylate	C06677;C06664;C18282;C18283
neg-M171T28	712403.534	661482.2869	443270.8168	1125635.456	435988.94	360095.4203	619440.4554	153728.9567	477081.1275	188616.7504	236591.2592	210518.0536	1.982461738	0.027123799	0.064935065	0.601487013	0.616175221	1.936853589	0.272039347	up	170.8710287	0.461441667	0	0	-	Unknown	-	-	-	-	0	-	-	0	-	-
neg-M174T172	353291.0321	508882.7301	313231.0957	365947.707	222843.1885	1155756.573	95646.90505	98951.00643	306111.3949	144517.9732	296593.3402	260807.2157	2.427976669	0.024110354	0.015151515	0.601487013	0.455195613	2.035840513	0.106300347	up	173.8312613	2.867608333	0	0	-	Unknown	-	-	-	-	0	-	-	0	-	-
neg-M174T556	461593.1593	753414.4965	666444.2755	561521.389	785614.9681	632670.5326	371178.8831	269577.7684	304737.9492	301089.9701	619044.6334	675488.2526	1.519512139	0.033404275	0.064935065	0.615991401	0.616175221	1.407873566	0.309675661	up	174.0409686	9.268233333	1	0	-	Unknown	-	-	-	-	9	N-Acetyl-L-aspartic acid;N-Formyl-L-glutamic acid;D-N-(Carboxyacetyl)alanine;2-Amino-3-oxoadipate;Berteroin;benzene-1,2,3,4,5-pentol;Zymonic acid;2-Methylene-4-oxopentanedioic acid;2-Maleylacetate	HMDB0000812;HMDB0003470;HMDB0039163;HMDB0060273;HMDB0031577;HMDB0137818;HMDB0031210;HMDB0037759;HMDB0060348	10	N-Acetyl-L-aspartate;N-Formyl-L-glutamate;2-Amino-3-oxoadipate;7-Cyano-7-carbaguanine;2-Maleylacetate;2-Hydroxymuconate;gamma-Oxalocrotonate;3-Hydroxy-cis,cis-muconate;4-Methylene-2-oxoglutarate;5-(Dihydroxymethyl)furan-2-carboxylate	C01042;C01045;C05520;C15996;C02222;C02501;C03453;C03676;C06035;C20901
neg-M175T214	714117.8984	1058531.682	429158.1621	600087.8582	756181.5072	1129385.495	266119.5208	255539.7737	358174.179	272900.3601	303865.908	337967.9923	2.612028799	0.000891317	0.002164502	0.233249519	0.25075524	2.524369769	0.153163094	up	175.0977952	3.55955	1	0	-	Unknown	-	-	-	-	1	Hexyl glucoside	HMDB0031688	2	L-Cladinose;Metaldehyde	C11917;C18744
neg-M181T93	187520.4599	1770543.689	390195.8486	443422.438	154335.5481	225044.6155	65391.01843	367972.9555	82177.94866	38019.06647	84229.47926	57900.39457	4.558148983	0.014163191	0.015151515	0.542606374	0.455195613	2.773811344	0.311446609	up	181.0003865	1.547496667	1	0	-	Unknown	-	-	-	-	3	S-methylazathioprine;Etrimfos;Stepronin	HMDB0061068;HMDB0031783;HMDB0015492	1	Etrimfos	C18985
neg-M182T44	7796578.552	14562799.75	13917006.16	8239095.74	7620560.229	16761221.67	4145916.381	3769881.681	8773077.825	5068711.878	6169256.598	5164230.244	2.082049704	0.003966226	0.015151515	0.408086212	0.455195613	2.1035854	0.059743381	up	181.966144	0.74133	1	0	-	Unknown	-	-	-	-	0	-	-	3	2-Deoxy-D-ribose_1,5-bisphosphate;D-Ribose_1-diphosphate;Sodium_citrate	C04175;C06248;C13249
neg-M184T44	2246346.793	4765808.383	4724518.904	2652138.921	2534094.194	5358658.282	1115577.446	1143189.344	2900189.399	1438271.583	2008536.937	1613663.163	2.180314373	0.004960393	0.015151515	0.428764075	0.455195613	2.170396398	0.040443812	up	183.9631584	0.740835	0	0	-	Unknown	-	-	-	-	0	-	-	0	-	-
neg-M185T51_1	3560718.681	5946820.527	14197537.42	6895168.364	1380565.519	5275413.929	4268946.776	4999242.53	438251.2983	457644.1833	431533.1366	1005099.987	3.211544727	0.027141677	0.025974026	0.601487013	0.520223558	2.512960607	0.264613468	up	185.0223068	0.848815	1	0	-	Unknown	-	-	-	-	12	Cysteic acid;{[3-hydroxy-2-(phenylmethylidene)heptyl]oxy}sulfonic acid;{[1-hydroxy-2-(phenylmethylidene)heptan-3-yl]oxy}sulfonic acid;{3-[(1Z)-3-hydroxy-2-pentylprop-1-en-1-yl]phenyl}oxidanesulfonic acid;{[(2Z)-2-[(3-hydroxyphenyl)methylidene]heptyl]oxy}sulfonic acid;{4-[(1Z)-3-hydroxy-2-pentylprop-1-en-1-yl]phenyl}oxidanesulfonic acid;{[(2Z)-2-[(4-hydroxyphenyl)methylidene]heptyl]oxy}sulfonic ac…	HMDB0002757;HMDB0126525;HMDB0126526;HMDB0126528;HMDB0126529;HMDB0126531;HMDB0126532;HMDB0126535;HMDB0126536;HMDB0126540;HMDB0126543;HMDB0126544	1	L-Cysteate	C00506
neg-M186T48	4308245.906	5878283.493	4225953.009	3714487.638	4146374.477	4392637.794	3570998.407	2643677.882	2833199.565	2387132.325	2914402.102	2550891.234	1.577840626	0.000334829	0.002164502	0.163386438	0.25075524	1.751724362	0.104081482	up	186.0175067	0.793273333	1	0	-	Unknown	-	-	-	-	5	D-Glyceraldehyde 3-phosphate;Dihydroxyacetone phosphate;9-(4-Hydroxyphenyl)-2-methoxy-1H-phenalen-1-one;2-Hydroxy-4-(4-methoxyphenyl)-1H-phenalen-1-one;Benzo[a]pyrene-7,8-dihydrodiol-9,10-oxide	HMDB0001112;HMDB0001473;HMDB0034690;HMDB0041462;HMDB0062470	5	Glycerone_phosphate;D-Glyceraldehyde_3-phosphate;Glyceraldehyde_3-phosphate;(2S)-2-Phospholactate;Benzo[a]pyrene-7,8-dihydrodiol-9,10-oxide	C00111;C00118;C00661;C19156;C14853
neg-M187T57	13251996.26	18566701.66	12766403.04	15929117.42	13464226.6	14885407.84	7301178.734	11477232.04	8844641.453	4294653.129	6589612.124	9248405.049	1.860800091	0.003666931	0.002164502	0.408086212	0.25075524	1.935450825	0.187016913	up	187.0015158	0.957139167	1	0	-	Unknown	-	-	-	-	3	(5-hydroxy-7-methoxy-2,2-dimethyl-3,4-dihydro-2H-1-benzopyran-4-yl)oxidanesulfonic acid;5-(3-methoxyphenyl)-4-(sulfooxy)pentanoic acid;5-[3-methoxy-4-(sulfooxy)phenyl]pentanoic acid	HMDB0125817;HMDB0127785;HMDB0127792	0	-	-
neg-M188T194	1250891.39	1684304.269	971754.7122	1966499.865	937513.507	1213190.049	832255.7859	1053667.579	981929.7367	718485.3993	683226.1301	442883.5657	1.702756923	0.012526418	0.025974026	0.532224029	0.520223558	1.717685949	0.048005238	up	188.0931227	3.230541667	1	0	-	Unknown	-	-	-	-	13	N-lactoyl-Valine;1-hydroxyhexanoylglycine;2-hydroxyhexanoylglycine;3-hydroxyhexanoylglycine;4-hydroxyhexanoylglycine;5-hydroxyhexanoylglycine;N-Methylcalystegine B2;2-Octenedioic acid;cis-4-Octenedioic acid;trans-3-Octenedioic acid;3-Isopropenylpentanedioic acid;Ethyl 2,4-dioxohexanoate;Diethyl fumarate	HMDB0062181;HMDB0094718;HMDB0094719;HMDB0094720;HMDB0094721;HMDB0094722;HMDB0036604;HMDB0000341;HMDB0004982;HMDB0013312;HMDB0032352;HMDB0034851;HMDB0038601	5	Castanospermine;(2S)-2-{[1-(R)-Carboxyethyl]amino}pentanoate;Alexine;Australine;2_-(Butylamido)-4-hydroxybutanoic_acid	C02256;C06326;C10124;C10132;C11843
neg-M190T190	235105.7865	565810.8488	299861.086	116335.4592	89813.72879	211013.2624	97526.20676	87758.13441	5119.158825	69734.29187	82950.77798	139653.4337	3.144412876	0.049829947	0.015151515	0.655565058	0.455195613	2.553209661	0.206921079	up	189.50231	3.162666667	1	0	-	Unknown	-	-	-	-	0	-	-	1	N-(6-Oxo-6H-dibenzo[b,d]pyran-3-yl)maleamic_acid	C15466
neg-M191T108	1428288.024	1784160.185	1236069.586	1988557.386	1841215.016	5649594.675	798143.9356	1060360.514	2022103.34	495549.1686	422908.2153	570935.5503	2.593646741	0.013952041	0.041125541	0.542606374	0.57586486	2.259986054	0.382293793	up	191.0827274	1.797016667	1	0	-	Unknown	-	-	-	-	13	Oxoamide;N'-Hydroxymethylnorcotinine;Hydroxycotinine;Cotinine N-oxide;5'-Hydroxycotinine;Indoleacetic acid;5-Hydroxyindoleacetaldehyde;Hydroxymethyl indol-3-yl ketone;1-Methoxy-1H-indole-3-carboxaldehyde;8-hydroxy-2-methyl-2-(4-methylpent-3-en-1-yl)-2H-chromene-5-carboxylic acid;4'-Methoxymucidin;Ethylsuberenol;Angeloylsenkyunolide F	HMDB0001004;HMDB0001324;HMDB0001390;HMDB0001411;HMDB0001427;HMDB0000197;HMDB0004073;HMDB0038628;HMDB0040972;HMDB0134716;HMDB0030019;HMDB0039044;HMDB0039858	13	Acanthicifoline;2,6-Dihydroxy-N-methylmyosmine;Indole-3-acetate;NH2Mec;N-Acetylindoxyl;(Indol-3-yl)glycolaldehyde;5-Hydroxyindoleacetaldehyde;2-Methylquinoline-3,4-diol;3-Methyl-quinolin-2,8-diol;Gentianine;3-Hydroxy-2-methyl-1H-quinolin-4-one;Karwinaphthol_B;SDS	C09907;C16151;C00954;C01386;C02298;C03230;C05634;C06331;C06344;C06525;C11504;C09942;C11166
neg-M194T194	3910367.313	7807694.504	3980837.533	5706085.466	2457374.75	3949738.186	800264.4056	1582542.542	1548833.054	1492166.914	2143708.498	2467346.794	2.771547548	0.001169399	0.004329004	0.252811777	0.315429668	2.57902959	0.018988579	up	194.0460946	3.239883333	1	0	-	Unknown	-	-	-	-	21	Salicyluric acid;Dopaquinone;4-Carboxyphenylglycine;Alpha-Hydroxyhippuric acid;Leucodopachrome;3-Hydroxyhippuric acid;4-Hydroxyhippuric acid;2-Hydroxy-6,7-dimethoxybenzoxazole;2-Hydroxy-7-methoxy-2H-1,4-benzoxazin-3(4H)-one;L-Dopaquinone;N-acetyl-5-aminosalicylic acid;Aesculetin;5,7-dihydroxy-2H-chromen-2-one;5,6-dihydroxy-2H-chromen-2-one;3,7-dihydroxy-2H-chromen-2-one;3,6-dihydroxy-2H-chromen-2…	HMDB0000840;HMDB0001229;HMDB0002016;HMDB0002404;HMDB0004067;HMDB0006116;HMDB0013678;HMDB0030726;HMDB0038055;HMDB0039119;HMDB0060602;HMDB0030819;HMDB0136739;HMDB0136740;HMDB0141198;HMDB0141199;HMDB0141200;HMDB0032950;HMDB0032951;HMDB0130547;HMDB0014322	10	Dopaquinone;1,2-Epoxy-3-(p-Nitrophenoxy)propane;2-Carboxy-2,3-dihydro-5,6-dihydroxyindole;Salicyluric_acid;6-Hydroxy-3-succinoylpyridine;7,8-Dihydroxycoumarin;5,7-Dihydroxychromone;Esculetin;Caffeoquinone;Fluvoxamine	C00822;C04274;C05604;C07588;C19631;C03093;C09001;C09263;C16828;C07571
neg-M195T40	3259565.16	27214412.03	5263674.905	6432814.881	10508171.03	6398807.442	2997750.258	3589173.131	1387554.056	2563989.696	1298036.386	2268683.083	4.188349086	0.006517975	0.004329004	0.462028378	0.315429668	2.740496983	0.091266372	up	194.9276153	0.658881667	0	0	-	Unknown	-	-	-	-	0	-	-	0	-	-
neg-M196T51	1123132.244	1763795.889	2289282.402	1130010.242	1000081.643	1999567.101	1251556.528	770161.2121	704431.8607	817135.0997	1127775.939	1122607.55	1.606213752	0.030345797	0.064935065	0.613002494	0.616175221	1.482627089	0.129414443	up	196.0287286	0.8559575	1	0	-	Unknown	-	-	-	-	9	2,4,6-Trimethyl-1,3,5-trithiane;1-(Methylthio)ethyl 2-propenyl disulfide;D-Pantothenoyl-L-cysteine;3-(5-hydroxy-2,2-dimethyl-2H-chromen-6-yl)-1-(4-hydroxyphenyl)prop-2-en-1-one;5,7-dihydroxy-8-(3-methylbut-2-en-1-yl)-4-phenyl-2H-chromen-2-one;Glabrene;Phaseollin;(-)-Shinpterocarpin;2,3-Dihydro-4-(4-methoxyphenyl)-1H-phenalene-1,2,3-triol	HMDB0031671;HMDB0032115;HMDB0006834;HMDB0125839;HMDB0131486;HMDB0029530;HMDB0034173;HMDB0041167;HMDB0041399	7	Tauropine;Binapacryl;N-((R)-Pantothenoyl)-L-cysteine;Abyssinone_I;(-)-Phaseollin;6-(3,3-Dimethylallyl)chrysin;8-(3,3-Dimethylallyl)chrysin	C01616;C19022;C04079;C09318;C10514;C11324;C11325
neg-M196T53	9956493.823	14761706.65	9345901.856	9493881.789	19520138.23	23812309.6	2623450.255	8398467.772	10032723.75	5015969.056	7067244.077	7179297.348	2.15517285	0.012683835	0.015151515	0.534680072	0.455195613	2.08970552	0.051250508	up	196.0728934	0.8762575	1	0	-	Unknown	-	-	-	-	4	N-Acetylhistidine;Nicotinuric acid;Isonicotinylglycine;Picolinoylglycine	HMDB0032055;HMDB0003269;HMDB0041912;HMDB0059766	5	N-Acetyl-L-histidine;Methyl5-(but-3-en-1-yl)amino-1,3,4-oxadiazole-2-carboxylate;HC_Red_No._3;Nicotinurate;Isonicotinylglycine	C02997;C12245;C19430;C05380;C16623
neg-M196T70_2	5179445.554	7333800.401	3699944.117	4755731.061	8428461.918	8942551.403	1530728.881	3945905.1	4363317.646	2476866.338	2827952.595	3885669.14	2.014663616	0.008390628	0.015151515	0.482057415	0.455195613	1.99306063	0.196262541	up	196.0728769	1.1626475	0	0	-	Unknown	-	-	-	-	0	-	-	0	-	-
neg-M197T40_2	173317.4429	2229519.389	375694.9537	534258.6161	856230.2677	583573.4039	149664.7064	286366.4774	111883.9696	215754.0479	81069.49473	102322.0906	5.018256632	0.0080521	0.008658009	0.482018471	0.386204746	2.867864484	0.087071147	up	196.9233458	0.658874167	0	0	-	Unknown	-	-	-	-	0	-	-	0	-	-
neg-M198T45	5976011.319	10450546.51	9230710.085	5492837.984	5980601.44	10755413.61	3971595.404	3184846.255	5865399.803	3873908.616	4747337.077	4386181.298	1.839702911	0.004046925	0.004329004	0.408086212	0.315429668	1.908086988	0.07505245	up	197.940048	0.749891667	1	0	-	Unknown	-	-	-	-	0	-	-	1	Bronopol	C13034
neg-M199T227	570315.2763	438723.8408	539135.2417	153865.3715	202249.3361	54448.27845	48679.5392	46360.13988	61041.06857	54611.06136	37575.78909	35344.16877	6.90640366	0.005761658	0.008658009	0.444274875	0.386204746	3.251632766	0.094379787	up	199.0073338	3.777066667	1	0	-	Unknown	-	-	-	-	3	4-Vinylphenol sulfate;(3-ethenylphenyl)oxidanesulfonic acid;6-Sulfatoxymelatonin	HMDB0062775;HMDB0124988;HMDB0041815	1	Fenoxanil	C18519
neg-M200T45	2271280.117	3621573.212	3359691.563	1824521.086	2104824.868	3633909.194	1377915.276	1021981.941	1896646.721	1170779.426	1565392.087	1492636.54	1.972446423	0.001948621	0.004329004	0.334254016	0.315429668	2.050069307	0.116580947	up	199.9373054	0.743650833	0	0	-	Unknown	-	-	-	-	0	-	-	0	-	-
neg-M201T60	12000519.89	36267550.46	33082144.56	9294857.94	25659060.54	11732811.38	7129504.702	9897966.157	18549515.88	3862591.619	5873330.435	3753879.726	2.609442122	0.017844747	0.025974026	0.578176993	0.520223558	2.280680782	0.286840786	up	201.0381922	1.001525833	0	0	-	Unknown	-	-	-	-	0	-	-	0	-	-
neg-M203T519_2	284446.7663	452138.5124	467385.4235	366372.1349	317185.3934	538382.9025	278325.64	222286.6982	348380.8577	368246.1299	187367.5459	193385.5409	1.518099281	0.021395646	0.041125541	0.597945796	0.57586486	1.375820543	0.312708688	up	203.1113147	8.652508333	1	0	-	Unknown	-	-	-	-	3	Hexyl 3-mercaptobutanoate;(S)-3-Mercaptohexyl butyrate;3-Mercaptohexyl butyrate	HMDB0032327;HMDB0037765;HMDB0038948	0	-	-
neg-M205T214	373134.5422	575167.3052	382217.6144	178123.6487	341156.0987	587416.871	161443.7117	114844.4081	251556.5768	204118.0171	117008.0802	258057.8373	2.201583601	0.007877774	0.015151515	0.476901513	0.455195613	2.103694464	0.154204806	up	205.1084453	3.56175	1	0	-	Unknown	-	-	-	-	2	Atherosperminine;Zanthosimuline	HMDB0030304;HMDB0040368	1	N'-Nitrosoanatabine	C19478
neg-M206T201	1965497.59	2646444.934	749629.3711	1560705.766	1155313.569	6540054.012	342887.9462	497546.2423	1498127.834	303899.326	325359.5589	448340.0786	4.278968498	0.005677726	0.008658009	0.444274875	0.386204746	2.875329208	0.0455214	up	206.0461631	3.353625	1	0	-	Unknown	-	-	-	-	0	-	-	1	Methabenzthiazuron	C10909
neg-M206T207	1326729.307	2387256.152	1616849.492	1335080.032	1186918.89	1990172.258	196762.5326	765899.8444	366968.5187	239406.2945	272448.7095	432071.2941	4.329341773	0.000161818	0.002164502	0.118443575	0.25075524	3.34855348	0.087944433	up	205.9787997	3.456333333	1	0	-	Unknown	-	-	-	-	0	-	-	1	2,4-Dichlorobenzoate	C06670
neg-M206T46	5807653.03	9932308.074	9259026.275	5603316.728	5934636.735	11490608.16	2839653.924	2196122.578	5721828.032	3006275.766	4083908.454	3063526.252	2.296725433	0.00122334	0.004329004	0.253444406	0.315429668	2.340233543	0.028209501	up	206.0105683	0.762524167	0	0	-	Unknown	-	-	-	-	0	-	-	0	-	-
neg-M208T45	1154386.156	1499873.7	1457575.384	983505.8904	1129114.117	1144245.21	637332.8363	879342.6151	742605.2441	608511.0357	498540.3077	793805.1337	1.771263819	0.000360989	0.002164502	0.170970697	0.25075524	1.983504008	0.100426863	up	207.9993598	0.747506667	0	0	-	Unknown	-	-	-	-	0	-	-	0	-	-
neg-M213T37	716256.6839	887259.6428	245114.8913	1058248.708	1091365.308	971127.7591	235020.6401	574746.4343	691625.0542	227091.6671	331751.1511	285368.6993	2.118590241	0.033413199	0.025974026	0.615991401	0.520223558	1.835535209	0.245246703	up	213.1133621	0.6095325	1	0	-	Unknown	-	-	-	-	6	5-Hexyltetrahydro-2-oxo-3-furancarboxylic acid;alpha-Carboxy-delta-decalactone;2-Carboxy-5,7-dimethyl-4-octanolide;3-Amino-1-methyl-5H-pyrido[4,3-b]indole;Arginyl-Phenylalanine;Phenylalanyl-Arginine	HMDB0030984;HMDB0030985;HMDB0030986;HMDB0033188;HMDB0028716;HMDB0028989	5	Methyl_2-diazoacetamidohexonate;Methyl_2-diazoacetamidohexanoate;Trp-P-2;para-Aminoazobenzene;2-Amino-3-methyl-9H-pyrido[2,3-b]indole	C01223;C04130;C14416;C19187;C19253
neg-M214T212	465116.9877	1692444.529	1177332.547	340423.164	1020945.443	478551.376	22016.68508	50681.68525	164356.6438	7706.626958	19660.00149	293035.8914	9.28288476	0.002755163	0.002164502	0.36666433	0.25075524	4.261752772	0.068858293	up	213.9763289	3.528783333	0	0	-	Unknown	-	-	-	-	0	-	-	0	-	-
neg-M214T237	179269.5694	237639.0897	439800.8201	262176.0055	287415.0752	343023.4911	199791.2261	139310.5483	285718.8506	49542.44741	202154.9654	117250.9449	1.760292464	0.049102699	0.041125541	0.650782526	0.57586486	1.686188073	0.166639718	up	214.1451159	3.956308333	1	0	-	Unknown	-	-	-	-	1	N-Nonanoylglycine	HMDB0013279	2	Ethyl_3-(N-butylacetamido)propionate;Hercynine	C18830;C05575
neg-M216T159	460045.6887	567195.3513	484033.9466	1058547.288	640925.449	314449.0156	322028.625	321547.6542	138720.2113	368032.7939	357138.1469	231215.9694	2.027509285	0.012161001	0.025974026	0.525009645	0.520223558	1.887151586	0.314063247	up	216.0878644	2.6456	1	0	-	Unknown	-	-	-	-	3	1-Isothiocyanato-8-(methylthio)octane;(Z)-3-(1-Formyl-1-propenyl)pentanedioic acid;3,6-Dihydro-4-(4-methyl-3-pentenyl)-1,2-dithiin	HMDB0038447;HMDB0033091;HMDB0030009	2	Pymetrozine;3-[(1R,2S,5R,6S)-5-Hydroxy-7-oxabicyclo[4.1.0]heptan-2-yl]-2-oxopropanoate	C18590;C21087
neg-M216T26	1527833.365	932735.3961	1698611.85	1500209.069	1583406.638	1851493.126	1330004.681	558691.4085	553959.735	835097.8141	479573.9893	519715.5024	2.126302955	0.002424694	0.004329004	0.348859147	0.315429668	2.257416539	0.036148633	up	215.8814791	0.4319625	0	0	-	Unknown	-	-	-	-	0	-	-	0	-	-
neg-M217T41	13672802.25	3190847.639	326516.982	499034.9762	699825.5047	621979.0491	14021095.5	12702738.73	13120935.64	6665780.83	10849268.1	16504293.43	0.257378121	0.010011122	0.025974026	0.497372143	0.520223558	3.257764956	0.134765772	down	216.9098818	0.686695	0	0	-	Unknown	-	-	-	-	0	-	-	0	-	-
neg-M218T53	374287.7537	765505.4387	844909.7248	673044.6468	2361950.801	547257.2086	573527.0352	263347.6733	215183.3151	461698.4783	362803.5477	383219.223	2.463495281	0.030106327	0.025974026	0.613002494	0.520223558	1.985326217	0.163590385	up	218.122814	0.879466667	1	0	-	Unknown	-	-	-	-	0	-	-	1	Pentahomomethionine	C17229
neg-M219T199	282274.0352	514345.0164	338902.5023	212858.2625	1206239.879	208492.5605	282033.8188	137729.2457	211570.8715	137809.3695	184642.1005	143834.5071	2.517367098	0.041073998	0.015151515	0.63294727	0.455195613	1.914043362	0.184127697	up	219.1241799	3.311633333	1	0	-	Unknown	-	-	-	-	3	Tryptophanamide;OR-1855;(E)-26,27-Dinorergosta-4,22-dien-3-one	HMDB0013318;HMDB0060860;HMDB0037826	1	L-Tryptophanamide	C00977
neg-M219T217	386728.76	702186.2401	591420.8803	349052.2629	490161.8664	290822.3091	285029.7048	252563.052	158829.9293	169432.8668	219374.0842	424134.511	1.86195778	0.01054805	0.015151515	0.497372143	0.455195613	1.877192133	0.244607464	up	219.1241227	3.609625	1	0	-	Unknown	-	-	-	-	3	Tryptophanamide;OR-1855;(E)-26,27-Dinorergosta-4,22-dien-3-one	HMDB0013318;HMDB0060860;HMDB0037826	1	L-Tryptophanamide	C00977
neg-M219T48	3561515.789	4815442.133	6393121.718	6988035.222	8752809.498	3441244.062	3948998.614	1919342.457	2329483.934	3546002.604	2853175.14	2646272.437	1.969009255	0.00754281	0.015151515	0.474318001	0.455195613	1.961887194	0.123153764	up	219.0986377	0.7994325	1	0	-	Unknown	-	-	-	-	6	N-Acetyl-b-glucosaminylamine;Threoninyl-Threonine;1-Isothiocyanato-7-(methylthio)heptane;Cortol;Beta-Cortol;gamma-Eudesmol rhamnoside	HMDB0001104;HMDB0029071;HMDB0038440;HMDB0003180;HMDB0005821;HMDB0037961	5	N-Acetyl-beta-D-glucosaminylamine;N2-Acetyl-L-aminoadipate;(5-Phenyl-1,2,4-triazol-3-yl)urea;Cortol;Carboprost	C01239;C12986;C15383;C05482;C06872
neg-M222T113	1386569.095	2155574.018	1194136.851	1372731.933	1131476.321	1485334.145	937744.1192	822948.5604	595667.0704	555814.4026	943095.9059	1479852.142	1.635543111	0.015209594	0.025974026	0.551955476	0.520223558	1.682442589	0.236870757	up	221.9996613	1.888216667	1	0	-	Unknown	-	-	-	-	0	-	-	1	4-Methyl-5-(2-phosphooxyethyl)thiazole	C04327
neg-M222T46	6535942.105	8212820.166	8050110.086	4543170.814	4162706.257	9702501.448	3779536.064	2476106.699	7078103.032	3377697.917	4773599.321	3465750.206	1.651540714	0.030041264	0.041125541	0.613002494	0.57586486	1.607552271	0.040953824	up	221.9844012	0.758864167	1	0	-	Unknown	-	-	-	-	0	-	-	1	Dichloran	C11000
neg-M223T219	325356.8798	1637011.616	255299.1572	373062.2727	692550.451	387494.8762	185789.4526	203750.6022	228468.8606	218322.4323	226209.097	222650.4593	2.85621011	0.030145914	0.002164502	0.613002494	0.25075524	2.061515948	0.31454767	up	223.0614376	3.645625	1	0	-	Unknown	-	-	-	-	35	3-(4-hydroxy-3,5-dimethoxyphenyl)prop-2-enoic acid;5-[(2,4,5-trihydroxyphenyl)methyl]oxolan-2-one;3-(4,5-dihydroxy-2,3-dimethoxyphenyl)prop-2-enal;3-(6-hydroxy-7-methoxy-2H-1,3-benzodioxol-5-yl)propanal;3-(7-hydroxy-6-methoxy-2H-1,3-benzodioxol-5-yl)propanal;6-(3-hydroxyprop-1-en-1-yl)-4-methoxy-2H-1,3-benzodioxol-5-ol;6-(3-hydroxyprop-1-en-1-yl)-5-methoxy-2H-1,3-benzodioxol-4-ol;3-(3-hydroxy-2,4…	HMDB0127488;HMDB0128183;HMDB0128665;HMDB0128667;HMDB0128668;HMDB0128673;HMDB0128674;HMDB0140920;HMDB0141325;HMDB0142075;HMDB0142169;HMDB0142170;HMDB0142171;HMDB0142172;HMDB0142173;HMDB0142174;HMDB0030018;HMDB0032616;HMDB0034069;HMDB0041691;HMDB0126089;HMDB0126090;HMDB0126091;HMDB0126092;HMDB0126093;HMDB0127392;HMDB0029533;HMDB0029787;HMDB0029791;HMDB0030141;HMDB0030450;HMDB0034027;HMDB0034050;HMD…	6	Sinapate;2-Benzylmalic_acid;3-Benzylmalic_acid;Psoralidin;Sojagol;Firocoxib	C00482;C20653;C20654;C10523;C10529;C18363
neg-M223T76	981987.6679	712871.8486	2220310.692	1393617.833	1232727.118	1774845.306	709106.4747	971018.2044	1058732.308	274176.9867	812054.5617	850231.726	1.778778779	0.048380821	0.041125541	0.649849062	0.57586486	1.650886079	0.176296322	up	223.07397	1.26313	1	0	-	Unknown	-	-	-	-	12	Hydroxykynurenine;L-3-Hydroxykynurenine;5-Hydroxykynurenine;Stavudine;L-Nicotianine;4-(2-Aminophenyl)-2,4-dioxobutanoic acid;1-Nitro-5,6-dihydroxy-dihydronaphthalene;chondroitin sulfate E (GalNAc4,6diS-GlcA) proteoglycan;chondroitin sulfate E (GalNAc4,6diS-GlcA), precursor 3;(2R,2'S)-Isobuteine;2-Methyl-2-[(1-oxo-2-propenyl)amino]-1-propanesulfonic acid;Berberine	HMDB0000732;HMDB0011631;HMDB0012819;HMDB0014787;HMDB0029397;HMDB0000978;HMDB0060328;HMDB0062462;HMDB0062463;HMDB0030411;HMDB0031200;HMDB0003409	11	3-Hydroxykynurenine;3-Hydroxy-L-kynurenine;5-Hydroxykynurenine;Stavudine;4-(2-Aminophenyl)-2,4-dioxobutanoate;2-Formaminobenzoylacetate;3-Amino-4,7-dihydroxy-8-methylcoumarin;1-Nitro-5,6-dihydroxy-dihydronaphthalene;S-(2-Hydroxyethyl)-N-acetyl-L-cysteine;17beta-Hydroxy-7alpha-mercaptoandrost-4-en-3-one_7-propionate;Berberine	C02794;C03227;C05651;C07312;C01252;C05835;C12466;C14801;C14876;C14973;C00757
neg-M224T278	890862.428	563118.1342	764713.4676	860747.6042	621824.1199	692474.6212	1348481.094	977602.8428	1506885.556	1964163.075	1250059.387	971260.0122	0.547953694	0.001791966	0.002164502	0.316181145	0.25075524	1.77418426	0.364311751	down	224.0293428	4.628166667	1	0	-	Unknown	-	-	-	-	4	Furazolidone;Dinitolmide;Lactyltrimethylammonium betaine;Mefloquine	HMDB0014752;HMDB0032558;HMDB0032684;HMDB0014502	3	Furazolidone;Mefloquine;Pyridate	C07999;C07633;C18803
neg-M224T303	357865.0257	159435.3782	363431.1042	477077.7097	153554.6538	111948.681	400008.8788	674008.9883	488328.0002	566379.2329	262739.3471	606464.8652	0.541477928	0.034985166	0.025974026	0.618017414	0.520223558	1.861090961	0.279034955	down	224.0285037	5.057716667	1	0	-	Unknown	-	-	-	-	2	Lactyltrimethylammonium betaine;Mefloquine	HMDB0032684;HMDB0014502	2	Mefloquine;Pyridate	C07633;C18803
neg-M224T45	1048959.643	1205474.466	1064531.738	600965.4966	935696.8163	1016374.428	1001437.297	622112.9591	555584.2788	489666.3646	482707.1808	581116.1058	1.573156657	0.010541791	0.015151515	0.497372143	0.455195613	1.609054355	0.086189048	up	223.9733567	0.7438325	0	0	-	Unknown	-	-	-	-	0	-	-	0	-	-
neg-M225T47	2320286.826	1766809.248	5785345.788	4303917.397	8644440.79	2480705.287	2398250.446	799746.4927	2001784.109	3069409.222	1556830.991	512028.4006	2.447415728	0.0363182	0.064935065	0.622615782	0.616175221	2.095860118	0.195317594	up	225.0995607	0.785563333	1	0	-	Unknown	-	-	-	-	5	Carnosine;(6R)-6-(L-Erythro-1,2-Dihydroxypropyl)-5,6,7,8-tetrahydro-4a-hydroxypterin;Alanyl-Histidine;Histidinyl-Alanine;4-Acetamido-2-amino-6-nitrotoluene	HMDB0000033;HMDB0012482;HMDB0028689;HMDB0028878;HMDB0060384	2	Carnosine;4-Acetamido-2-amino-6-nitrotoluene	C00386;C16420
neg-M225T55	1672465.466	1529569.727	3855161.069	1811689.511	2436228.259	1661430.453	1180862.205	608276.0936	832632.4269	1418825.497	258479.938	521162.3159	2.690021364	0.006041307	0.002164502	0.448309536	0.25075524	2.472141228	0.490456129	up	224.957495	0.913148333	1	0	-	Unknown	-	-	-	-	0	-	-	1	Teflubenzuron	C18437
neg-M228T62	898750.0661	2964979.755	2839619.906	1655621.581	2450120.466	1763443.146	1111046.164	992779.5163	1779421.768	1035799.124	1402569.643	565859.3757	1.825419888	0.036344708	0.093073593	0.622615782	0.680328674	1.716763995	0.185572913	up	228.0855603	1.040946667	1	0	-	Unknown	-	-	-	-	1	10,11-dihydro-20-trihydroxy-leukotriene B4	HMDB0012503	1	Oleandolide	C11990
neg-M229T43_2	2373516.461	4390424.482	3005144.329	3745980.079	2146093.755	3935701.049	1356778.376	2912896.885	3052034.808	1310079.781	2294024.425	1728503.807	1.54863028	0.039131299	0.064935065	0.627022531	0.616175221	1.505554139	0.020690981	up	228.965132	0.713505833	1	0	-	Unknown	-	-	-	-	3	2-hydroxy-3-(sulfooxy)butanedioic acid;trans-Resveratrol 3,4'-disulfate;trans-Resveratrol 3,5-disulfate	HMDB0127958;HMDB0041780;HMDB0041781	0	-	-
neg-M230T555	185935.2005	141562.027	196609.2574	133738.9366	228839.2078	405659.1205	133297.5344	143105.7329	75636.8231	130036.491	143832.553	149248.1961	1.667201869	0.043101457	0.064935065	0.639252983	0.616175221	1.312138232	0.422950508	up	230.0784323	9.247041667	1	0	-	Unknown	-	-	-	-	1	Lubiprostone	HMDB0015180	3	(S)-ACPA;6alpha-Fluoro-17-hydroxypregn-4-ene-3,20-dione_acetate;RU-0211	C13673;C15310;C13707
neg-M233T194	1409097.339	3719941.344	3063122.874	1436086.549	1134979.983	1046221.128	443486.8276	483851.694	545882.7728	238378.8148	326366.5377	631356.7524	4.424135801	0.000486243	0.002164502	0.187616812	0.25075524	3.1286019	0.022972286	up	233.012873	3.239483333	1	0	-	Unknown	-	-	-	-	2	(4-ethyl-2,6-dihydroxyphenyl)oxidanesulfonic acid;Ajoene	HMDB0128030;HMDB0033566	8	(Z)-Ajoene;(E)-Ajoene;1,4-Bis(chloromethoxymethyl)benzene;Methylmercury;Methyl_nogalonate;Auraviketone;Aklanonate;Nogalaviketone	C16757;C16758;C19349;C18672;C12415;C12417;C12421;C18630
neg-M233T4	59887.73208	102007.2921	158018.9291	44243.40562	96745.93646	100513.7118	46822.65481	34488.78633	61026.05771	72900.52734	63653.74041	36081.4879	1.782427553	0.039770205	0.093073593	0.628332424	0.680328674	1.543368492	0.411081264	up	232.8796019	0.059766667	0	0	-	Unknown	-	-	-	-	0	-	-	0	-	-
neg-M234T99	4142740.362	6505985.982	3009072.068	1943178.061	3898211.641	2051040.958	944655.9547	856750.1807	788339.4318	693285.4734	811804.5835	1022220.017	4.211450996	0.00048483	0.002164502	0.187616812	0.25075524	3.119238253	0.140743464	up	234.0078907	1.651275833	1	0	-	Unknown	-	-	-	-	3	5-Sulfosalicylic acid;3-hydroxybenzoic acid-3-O-sulphate;4-hydroxybenzoic acid-4-O-sulphate	HMDB0011725;HMDB0059968;HMDB0059982	1	5-Sulfosalicylate	C16199
neg-M236T196	212995.4057	222131.4816	159443.3291	211872.9764	118690.2375	183232.6913	48172.71605	67310.84647	51579.68796	93378.9534	143007.7154	41334.5029	2.491917582	0.002099685	0.004329004	0.344447355	0.315429668	2.541172856	0.064900997	up	236.0568036	3.270725	1	0	-	Unknown	-	-	-	-	7	N-Benzoylaspartic acid;Methyl 2,3-dihydro-3,5-dihydroxy-2-oxo-3-indoleacetic acid;2-(4-methoxy-1-benzofuran-5-yl)-2-oxoacetic acid;Dracunculin;Buntansin A;7-Hydroxy-2-methyl-4-oxo-4H-1-benzopyran-5-carboxylic acid;8-Methoxy-6,7-methylenedioxycoumarin	HMDB0034251;HMDB0038942;HMDB0129373;HMDB0030789;HMDB0035086;HMDB0036346;HMDB0039820	5	(3E)-4-(2-Carboxyphenyl)-2-oxobut-3-enoate;Purpurogallin;(3Z)-4-(2-Carboxyphenyl)-2-oxobut-3-enoate;3-[6-(Carboxymethylene)cyclohexa-2,4-dien-1-ylidene]-2-oxopropanate;3,6,8-Trihydroxy-2-naphthoate	C01275;C09964;C16149;C16214;C21320
neg-M236T210	2052534.058	1645911.445	1904036.418	3750172.401	1219851.73	1995718.431	586761.8458	1478642.749	895872.7489	562155.3655	819745.9858	573411.1275	2.556289001	0.00138706	0.004329004	0.266776023	0.315429668	2.443791746	0.302530699	up	236.0932131	3.504691667	1	0	-	Unknown	-	-	-	-	7	N-lactoyl-Phenylalanine;3-(3,4-dihydroxyphenyl)-N-(3-oxopropyl)propanimidic acid;Salsoline-1-carboxylate;3-Hydroxy-carbofuran;Eugenitin;Isoeugenitin;Hispolone	HMDB0062175;HMDB0139939;HMDB0013067;HMDB0032775;HMDB0029467;HMDB0029473;HMDB0041442	2	2,6-Dioxo-6-phenylhexanoate;Polygonolide	C03750;C09963
neg-M236T57_1	1905408.421	6409832.992	8535847.347	2591436.359	2603485.385	7593136.67	726922.3042	612357.4898	3142601.536	939628.1529	1248555.2	1335959.668	3.702105549	0.004567105	0.015151515	0.410860834	0.455195613	2.73713206	0.313614076	up	236.0212325	0.955946667	1	0	-	Unknown	-	-	-	-	1	S-Cysteinosuccinic acid	HMDB0029418	1	Drazoxolon	C18929
neg-M237T209	212195.2823	297505.1551	164864.4372	447122.8578	205451.5439	198287.132	71746.93331	164440.9294	112697.5715	24109.42822	85931.19567	79830.96059	2.831381041	0.006004437	0.002164502	0.447636315	0.25075524	2.592824492	0.366165854	up	237.0966303	3.485958333	1	0	-	Unknown	-	-	-	-	1	(x)-1,2-Propanediol 1-O-b-D-glucopyranoside	HMDB0033065	0	-	-
neg-M237T219	200662.3165	129319.8144	58565.45614	101393.5862	172813.1747	59843.97145	70145.42076	26424.82504	68936.11206	67075.76852	52281.30887	28959.65024	2.302565849	0.017539664	0.064935065	0.575661598	0.616175221	2.066403949	0.068959004	up	237.1248163	3.648925	1	0	-	Unknown	-	-	-	-	5	N-(3-aminopropyl)-3-(3,4-dihydroxyphenyl)propanimidic acid;Secobarbital;Metaxalone;Carbofuran;Hydrocotarnine	HMDB0139940;HMDB0014562;HMDB0014798;HMDB0031770;HMDB0033701	3	Metaxalone;Carbofuran;E-64	C07934;C14291;C01341
neg-M237T274	617475.3479	241005.3492	353373.2489	551455.9159	373365.4457	296296.7536	212866.2565	176457.2299	199338.856	351319.5138	234188.172	363369.7217	1.582379943	0.044131901	0.041125541	0.642277331	0.57586486	1.567927963	0.08703443	up	237.1097655	4.565283333	1	0	-	Unknown	-	-	-	-	10	Aldehydo-N-acetyl-D-mannosamine;N-Acetylgalactosamine;N-Acetyl-D-glucosamine;Beta-N-Acetylglucosamine;N-Acetyl-b-D-galactosamine;N-Acetylmannosamine;Avenic acid B;N-Acetylmannosamine-6P;Aldehydo-N-acetyl-D-glucosamine;2'-Deoxysepiapterin	HMDB0062724;HMDB0000212;HMDB0000215;HMDB0000803;HMDB0000853;HMDB0001129;HMDB0038751;HMDB0062500;HMDB0062641;HMDB0000389	15	N-Acetyl-D-glucosamine;N-Acetyl-D-mannosamine;N-Acetyl-D-galactosamine;N-Acetylhexosamine;N-Acetyl-D-hexosamine;N-Acetyl-beta-D-glucosamine;N-Acetyl-beta-D-galactosamine;N-Acetyl-alpha-D-glucosamine;N-Acetyl-L-altrosamine;N-Acetyl-D-allosamine;N-Acetyl-D-gulosamine;N-Acetyl-L-idosamine;N-Acetyl-D-talosamine;Pyrimidodiazepine;Uplandicine	C00140;C00645;C01132;C02711;C03136;C03878;C05021;C20328;C21036;C21039;C21049;C21052;C21061;C02587;C10412
neg-M239T43	484538.0606	612438.1695	527856.4188	417438.1929	316668.0066	398784.4418	308969.908	400801.6674	126911.3374	187077.9187	258686.1779	444937.7333	1.596473109	0.041779728	0.041125541	0.63294727	0.57586486	1.675263043	0.14043147	up	238.9106368	0.722031667	0	0	-	Unknown	-	-	-	-	0	-	-	0	-	-
neg-M240T93	4219017.658	7520915.323	11997262.86	3863407.603	4488034.043	3375951.35	1853467.375	2888792.836	5110826.784	4217077.211	2640152.913	1310704.308	1.967956643	0.040913807	0.064935065	0.63294727	0.616175221	1.771469105	0.268500456	up	240.0516037	1.553224167	1	0	-	Unknown	-	-	-	-	8	2-{[(3,4-dihydroxy-5-methoxyphenyl)(hydroxy)methylidene]amino}acetic acid;2-{[(2,4-dihydroxy-5-methoxyphenyl)(hydroxy)methylidene]amino}acetic acid;2-{[(2,4-dihydroxy-3-methoxyphenyl)(hydroxy)methylidene]amino}acetic acid;2,4-Dihydroxy-6,7-dimethoxy-2H-1,4-benzoxazin-3(4H)-one;2,4-Dihydroxy-7,8-dimethoxy-2H-1,4-benzoxazin-3(4H)-one;Dehydrochorismic acid;Clocortolone;Clobetasol	HMDB0128021;HMDB0128045;HMDB0128056;HMDB0037548;HMDB0037549;HMDB0036314;HMDB0014976;HMDB0015148	1	N-(2,3-Dihydroxybenzoyl)-L-serine	C04204
neg-M242T47_1	4724733.889	9187335.991	4796138.324	5276472.944	5089006.717	3753108.574	15186787.72	11620206.41	10645423.15	13727986.27	11986711.08	10448807.78	0.445919787	0.000389857	0.002164502	0.179367726	0.25075524	1.958465098	0.198162525	down	242.0520091	0.785856667	1	0	-	Unknown	-	-	-	-	6	Diltiazem;5-hydroxy-2-(3-hydroxy-4,5-dimethoxyphenyl)-7-methoxy-6-(3-methylbut-2-en-1-yl)-3,4-dihydro-2H-1-benzopyran-4-one;5-hydroxy-2-(4-hydroxy-3,5-dimethoxyphenyl)-7-methoxy-6-(3-methylbut-2-en-1-yl)-3,4-dihydro-2H-1-benzopyran-4-one;Garcinone C;1-(2H-1,3-Benzodioxol-5-yl)-2-[2,6-dimethoxy-4-(prop-2-en-1-yl)phenoxy]propyl acetate;Heteroflavanone C	HMDB0014487;HMDB0132659;HMDB0132660;HMDB0029511;HMDB0030827;HMDB0041256	2	Diltiazem;Neoisostegane	C06958;C10707
neg-M243T208	393706.3849	862627.7148	1158736.384	933408.8804	364457.4025	1550825.258	389764.8936	266541.8258	304521.6361	234683.5327	697960.0089	238468.532	2.469000519	0.017211925	0.015151515	0.57316005	0.455195613	2.126009619	0.26557184	up	243.0449616	3.471533333	1	0	-	Unknown	-	-	-	-	3	3,4,5-trihydroxy-6-[3-methoxy-4-(3-phenylprop-2-en-1-yl)phenoxy]oxane-2-carboxylic acid;8-Acetoxypinoresinol;4'-Methylliquiritigenin 7-rhamnoside	HMDB0130339;HMDB0033280;HMDB0040545	3	Penicillenic_acid;1-Acetoxypinoresinol;Lophotoxin	C11747;C10544;C13680
neg-M243T255	628070.6616	704730.3262	1146580.684	864744.494	722521.8278	1436165.128	835872.5107	310577.1413	534202.8607	411378.9693	353197.1242	444288.0576	1.904406086	0.007126942	0.015151515	0.468429199	0.455195613	1.809059807	0.065221933	up	243.1797379	4.2526	0	0	-	Unknown	-	-	-	-	0	-	-	0	-	-
neg-M243T545	218318.0816	246276.1728	429525.7072	373139.3665	443606.2952	420813.6347	275239.1565	181985.2189	106543.0043	119444.9238	139585.0328	279245.0696	1.934298759	0.009143953	0.025974026	0.485957352	0.520223558	1.987201192	0.303534136	up	243.0988031	9.089216667	1	0	-	Unknown	-	-	-	-	8	Glutamylproline;gamma-Glutamylproline;Carbidopa;Hydroxyprolyl-Hydroxyproline;(2S,4S)-Pinnatanine;Colupox a;Colupox b;Rilpivirine	HMDB0028827;HMDB0029157;HMDB0014336;HMDB0028864;HMDB0029439;HMDB0039596;HMDB0039598;HMDB0061725	5	L-Arogenate;16alpha,17beta-Dihydroxyandrost-4-en-3-one_dipropionate;2alpha,17beta-Dihydroxyandrost-4-en-3-one_dipropionate;Manoalide;Apodine	C00826;C15289;C15290;C17156;C09034
neg-M244T197	236874.8203	529388.0242	263255.6185	208898.1646	213385.116	150676.3324	4638.056794	14992.01261	21976.88613	5307.740017	6521.667824	47419.9194	15.88872832	0.000152742	0.002164502	0.117123791	0.25075524	4.718936923	0.105555036	up	244.0288679	3.290566667	1	0	-	Unknown	-	-	-	-	3	{4-[(1E)-3-oxoprop-1-en-1-yl]phenyl}oxidanesulfonic acid;{3-[(1E)-3-oxoprop-1-en-1-yl]phenyl}oxidanesulfonic acid;[4-(3-oxoprop-1-en-1-yl)phenyl]oxidanesulfonic acid	HMDB0135289;HMDB0135292;HMDB0135666	0	-	-
neg-M244T43	219929.9925	40293.2383	51899.72492	228522.8631	430105.5239	85423.41526	208544.6855	207923.9065	326769.9944	589759.8212	536781.8983	350745.6056	0.475641717	0.049621432	0.132034632	0.654385112	0.739274576	2.155645614	0.035633998	down	243.9187475	0.722608333	0	0	-	Unknown	-	-	-	-	0	-	-	0	-	-
neg-M244T44	10063209.62	12425826.41	14158031.92	7421115.163	6518082.038	13436653.43	5793325.871	4463306.883	8540576.12	6175151.378	6314482.656	6210906.912	1.70738028	0.010629444	0.008658009	0.497372143	0.386204746	1.702929238	0.10626284	up	243.9664066	0.730366667	0	0	-	Unknown	-	-	-	-	0	-	-	0	-	-
neg-M245T225	990977.0785	500128.3744	1273197.535	853765.4949	1283239.047	1070420.537	769594.7431	579467.8473	402612.8569	588476.2634	700303.9085	713056.9174	1.590970593	0.031622064	0.041125541	0.615991401	0.57586486	1.456502888	0.321980869	up	245.1396662	3.743833333	1	0	-	Unknown	-	-	-	-	2	3-Hydroxydodecanedioic acid;Dibutyl malate	HMDB0000413;HMDB0031696	0	-	-
neg-M245T232	505638.2358	1240958.857	484575.9422	407886.1088	834606.6906	420544.0649	259239.9779	284214.9083	262370.993	237034.5619	324023.1486	383339.4197	2.224979262	0.008602705	0.002164502	0.482057415	0.25075524	1.869409852	0.388598897	up	245.0490909	3.858766667	1	0	-	Unknown	-	-	-	-	10	[3-(4-methoxyphenyl)propoxy]sulfonic acid;5-hydroxy-6-(4-hydroxy-3-methylbutanoyl)-8,8-dimethyl-4-phenyl-2H,8H-pyrano[2,3-f]chromen-2-one;Kuwanon A;Kuwanon B;Cyclomulberrin;Morusin;Cyclocommunin;6-Hydroxy-R-acenocoumarol;7-Hydroxy-R-acenocoumarol;8-Hydroxy-R-acenocoumarol	HMDB0135750;HMDB0131611;HMDB0029505;HMDB0029506;HMDB0030688;HMDB0036631;HMDB0040480;HMDB0060882;HMDB0060883;HMDB0060884	4	Morusin;Pomiferin;Pitavastatin;Lamioside	C10106;C10519;C13334;C11645
neg-M246T196	223010.2294	221441.59	214810.5689	296924.8195	242910.0769	444452.6849	230557.7268	164400.1877	106754.5835	208910.4916	158896.2098	134804.6547	1.636474094	0.013131991	0.015151515	0.542216551	0.455195613	1.658987125	0.028691816	up	246.099692	3.270766667	1	0	-	Unknown	-	-	-	-	3	Gibberellin A20 13-glucoside;(8S,8'S)-Secoisolariciresinol 9-xyloside;Gibberellin A4 glucosyl ester	HMDB0033412;HMDB0037084;HMDB0038610	2	Glaucarubinone;Soularubinone	C08763;C08784
neg-M247T199	393430.3205	561004.7351	629530.5046	315407.3038	147582.3367	248233.1768	35310.34653	133748.3851	121635.0123	11546.36885	28322.84523	49593.27049	6.037487238	0.001769954	0.002164502	0.316181145	0.25075524	3.622645223	0.120730294	up	247.0285885	3.312316667	1	0	-	Unknown	-	-	-	-	7	4-Methoxyphenylethanol sulfate;(4-ethyl-2-hydroxy-6-methoxyphenyl)oxidanesulfonic acid;2-{9-hydroxy-2-oxo-2H,8H,9H-furo[2,3-h]chromen-8-yl}propan-2-yl (2E)-3-(3,4-dihydroxyphenyl)prop-2-enoate;1-hydroxy-2-{9-hydroxy-2-oxo-2H,8H,9H-furo[2,3-h]chromen-8-yl}propan-2-yl (2E)-3-(4-hydroxyphenyl)prop-2-enoate;2-{9-hydroxy-2-oxo-2H,8H,9H-furo[2,3-h]chromen-8-yl}propan-2-yl (2E)-3-(2,4-dihydroxyphenyl)pr…	HMDB0029229;HMDB0128019;HMDB0128945;HMDB0128946;HMDB0128948;HMDB0127736;HMDB0127737	1	N-Phosphohypotaurocyamine	C03624
neg-M247T228	274185.1239	385926.1221	478029.3539	165868.2423	159199.2659	161997.9978	110199.7751	111265.0309	130617.3241	72554.14026	29509.6534	66622.3969	3.120785273	0.003374112	0.002164502	0.390225273	0.25075524	2.660448397	0.225567878	up	247.1554055	3.79495	1	0	-	Unknown	-	-	-	-	12	Aminophenazone;Cycloeucalenone;31-Norcyclolaudenone;Taraxasterone;Moretenone;Anhydrosophoradiol;Momodicaursenol;gamma-Taraxasterone;Mangiferoleanone;alpha-Amyrone;Butyrospermone;Gentian Violet	HMDB0015493;HMDB0030507;HMDB0032145;HMDB0034919;HMDB0035124;HMDB0035265;HMDB0035274;HMDB0035817;HMDB0036016;HMDB0036659;HMDB0039243;HMDB0014550	3	Aminopyrine;Glutinone;Lupenone	C07539;C16967;C16990
neg-M249T198	57889.73575	91565.33567	84893.22079	71533.00129	97514.72787	102365.2648	219727.3391	262129.5495	76560.95909	222161.3106	102481.8341	181436.0787	0.475117593	0.018530634	0.025974026	0.582722146	0.520223558	1.887290713	0.208710326	down	249.124787	3.299966667	1	0	-	Unknown	-	-	-	-	11	(2E)-N-(4-aminobutyl)-3-(3,4-dihydroxyphenyl)prop-2-enimidic acid;N-(4-aminobutyl)-3-(4-hydroxyphenyl)oxirane-2-carboximidic acid;N-(4-aminobutyl)-3-(3,4-dihydroxyphenyl)prop-2-enimidic acid;(2E)-N-(3-aminopropyl)-3-(4-hydroxy-3-methoxyphenyl)prop-2-enimidic acid;Heptabarbital;Paucine;4-Coumaroyl-2-hydroxyputrescine;3-Hydroxymelatonin;3-(4-hydroxyphenyl)-N-(4-oxobutyl)prop-2-enimidic acid;Sorbita…	HMDB0139529;HMDB0139530;HMDB0139613;HMDB0139973;HMDB0015443;HMDB0029876;HMDB0033462;HMDB0060742;HMDB0139876;HMDB0029886;HMDB0032298	2	N-Caffeoylputrescine;Heptabarbital	C03002;C17725
neg-M249T253	280030.1612	373301.6235	329660.6995	314488.7612	155737.3325	938471.8831	205925.8478	164823.7004	131824.2424	66932.94624	78460.28902	184595.5227	2.87268562	0.009553205	0.015151515	0.49412672	0.455195613	2.215920156	0.093089292	up	248.5819298	4.211733333	0	0	-	Unknown	-	-	-	-	0	-	-	0	-	-
neg-M250T91_1	2541466.318	2824222.827	1573753.772	2236717.178	1489924.808	962326.5023	4948774.351	2578950.889	2402452.514	3724501.536	2151712.832	2893352.231	0.621848683	0.039664296	0.064935065	0.628037523	0.616175221	1.513360696	0.037776414	down	250.0582442	1.518159167	1	0	-	Unknown	-	-	-	-	0	-	-	2	Avizafone;2,2-Dimethyl-3,4-bis(4-methoxyphenyl)-2H-1-benzopyran-7-ol_acetate	C11725;C15027
neg-M251T208	1663906.04	721074.7967	490777.9684	183519.9852	715630.7275	92605.98068	253406.1331	14089.20038	9325.706755	183481.8008	332654.9489	40781.83968	4.638756947	0.035051451	0.041125541	0.618017414	0.57586486	3.106711402	0.031995332	up	251.0137052	3.47455	1	0	-	Unknown	-	-	-	-	7	{2-hydroxy-5-[3-(5-methoxy-2,2-dimethyl-2H-chromen-6-yl)prop-2-enoyl]phenyl}oxidanesulfonic acid;{4-[3-(7-hydroxy-5-methoxy-2,2-dimethyl-2H-chromen-6-yl)prop-2-enoyl]phenyl}oxidanesulfonic acid;(4-{3-[2-(hydroxymethyl)-5-methoxy-2-methyl-2H-chromen-6-yl]prop-2-enoyl}phenyl)oxidanesulfonic acid;({6-[3-(4-hydroxyphenyl)-3-oxoprop-1-en-1-yl]-5-methoxy-2-methyl-2H-chromen-2-yl}methoxy)sulfonic acid;{…	HMDB0125863;HMDB0125867;HMDB0125872;HMDB0125873;HMDB0125882;HMDB0125886;HMDB0041620	2	2-Hydroxy-6-oxo-6-(4'-chlorophenyl)-hexa-2,4-dienoate;3,3'-Dichlorobenzidine	C06587;C19225
neg-M251T45	301899.0617	322951.1803	1148176.368	284812.5666	332355.0736	610954.9961	196126.0054	194165.1616	381373.2023	218977.4329	280103.9643	111323.9805	2.171488995	0.034809891	0.025974026	0.618017414	0.520223558	1.851850399	0.163533239	up	251.0325554	0.754259167	1	0	-	Unknown	-	-	-	-	3	Apiosylglucosyl 4-hydroxybenzoate;Licoagroside B;3,4,5-trihydroxy-6-({7-oxo-7H-furo[3,2-g]chromen-4-yl}oxy)oxane-2-carboxylic acid	HMDB0035318;HMDB0036523;HMDB0129424	3	Orellanine;3,3'-Bipyridine-2,2',5,5',6,6'-hexol;Morindaparvin_A	C19959;C20381;C10374
neg-M252T194	537788.7004	869376.0113	526377.0436	1120842.626	664808.2645	753263.3775	379452.8222	349641.7928	337194.9253	442654.0925	281595.0683	270091.4147	2.170431262	0.000564639	0.002164502	0.192155661	0.25075524	2.28379776	0.059245914	up	252.0881503	3.231141667	1	0	-	Unknown	-	-	-	-	9	N-lactoyl-Tyrosine;N-Acetylvanilalanine;Dihydroferuloylglycine;3-(6,7-dimethoxy-2H-1,3-benzodioxol-5-yl)prop-2-enal;3-(4,7-dimethoxy-2H-1,3-benzodioxol-5-yl)prop-2-enal;Dillapional;Austdiol;Apional;(S)-2,3-Dihydro-7-hydroxy-2-methyl-4-oxo-4H-1-benzopyran-5-acetic acid	HMDB0062177;HMDB0011716;HMDB0041725;HMDB0128676;HMDB0137293;HMDB0030582;HMDB0030858;HMDB0033096;HMDB0040407	2	5,6,7-Trimethoxycoumarin;Orthosporin	C09313;C09958
neg-M252T57	1764326.897	3191479.531	5601108.195	2230155.002	1759603.115	4050030.01	1134953.531	158681.0755	1675554.655	550281.7486	1050664.66	357952.3914	3.773614132	0.006460468	0.002164502	0.462028378	0.25075524	2.996540263	0.292654621	up	251.995233	0.94867	1	0	-	Unknown	-	-	-	-	0	-	-	1	1,2,3-Tris(chloromethoxy)propane	C19544
neg-M253T246	12335123.88	19063751.09	6963905.711	5888139.439	9176376.675	13820288.69	2818236.943	2544980.258	2397922.623	1244754.114	1451051.332	939889.9466	5.900549074	4.19E-05	0.002164502	0.061986125	0.25075524	3.566826095	0.29156328	up	253.0508373	4.099841667	1	1	Daidzein	Phenylpropanoids and polyketides	Isoflavonoids	HMDB0003312	C10208	(map00943)Isoflavonoid biosynthesis;(map01061)Biosynthesis of phenylpropanoids;(map01110)Biosynthesis of secondary metabolites	26	5-L-Glutamyl-taurine;Daidzein;6,7-dihydroxy-3-phenyl-4H-chromen-4-one;7-hydroxy-3-(3-hydroxyphenyl)-4H-chromen-4-one;7,8-dihydroxy-3-phenyl-4H-chromen-4-one;5,6-dihydroxy-2-phenyl-4H-chromen-4-one;6,7-dihydroxy-2-phenyl-4H-chromen-4-one;3-hydroxy-2-(2-hydroxyphenyl)-4H-chromen-4-one;3,6-dihydroxy-2-phenyl-4H-chromen-4-one;3-hydroxy-2-(3-hydroxyphenyl)-4H-chromen-4-one;3-hydroxy-2-(4-hydroxyphenyl…	HMDB0004195;HMDB0003312;HMDB0130498;HMDB0130504;HMDB0130510;HMDB0130907;HMDB0130927;HMDB0134545;HMDB0134546;HMDB0134548;HMDB0134549;HMDB0134550;HMDB0137521;HMDB0137524;HMDB0137527;HMDB0137530;HMDB0137607;HMDB0140470;HMDB0030670;HMDB0030699;HMDB0030874;HMDB0033153;HMDB0036619;HMDB0133314;HMDB0134547;HMDB0029418	14	5-L-Glutamyl-taurine;Hispidol;Chrysin;Primetin;Anhydroglycinol;Daidzein;Alizarin_2-methyl_ether;Chrysophanol;Digiferrugineol;1,4-Dihydroxy-2-methylanthraquinone;Rubiadin;7,4'-Dihydroxyflavone;4',6-Dihydroxyflavone;Drazoxolon	C05844;C08644;C10028;C10121;C10200;C10208;C10291;C10315;C10327;C10329;C10402;C12123;C14344;C18929
neg-M253T44_3	5478949.898	8251389.423	5349677.288	6113281.913	4091860.057	5912197.193	3590881.597	3887381.858	4376451.337	2768748.09	3723239.057	3960598.817	1.577840195	0.003476408	0.004329004	0.394229551	0.315429668	1.659573851	0.072278564	up	253.0098327	0.731516667	1	0	-	Unknown	-	-	-	-	1	[2-methoxy-4-(3,5,7-trihydroxy-5H-chromen-2-yl)phenyl]oxidanesulfonic acid	HMDB0128122	3	Shikimate_3-phosphate;Valienone_7-phosphate;N-Acetyl-D-glucosamine_1,6-bisphosphate	C03175;C17697;C04461
neg-M254T246	1965952.732	3011258.219	1051961.366	463329.962	406349.7302	2125932.522	257909.9772	168778.5329	185908.9132	31522.23559	102929.055	84066.81017	10.85864031	0.000510618	0.002164502	0.187616812	0.25075524	3.918283427	0.261562553	up	254.054205	4.097358333	1	0	-	Unknown	-	-	-	-	2	Nitrofurantoin;D-Erythro-imidazole-glycerol-phosphate	HMDB0014836;HMDB0012208	2	Nitrofurantoin;D-erythro-1-(Imidazol-4-yl)glycerol_3-phosphate	C07268;C04666
neg-M258T41	129459.9181	135184.4158	277551.5368	269658.8651	384414.4089	63223.47024	702524.9628	292468.6599	293081.8607	461984.2256	411525.2003	336388.8222	0.504205708	0.032397046	0.015151515	0.615991401	0.455195613	2.002687937	0.110484445	down	258.0385119	0.685755	1	0	-	Unknown	-	-	-	-	5	Glucosamine-1P;Glucosamine 6-phosphate;Aminofructose 6-phosphate;Inositol cyclic phosphate;Lucuminic acid	HMDB0001109;HMDB0001254;HMDB0060436;HMDB0001125;HMDB0035007	9	D-Glucosamine_6-phosphate;1-Amino-1-deoxy-scyllo-inositol_4-phosphate;D-Galactosamine_1-phosphate;alpha-D-Glucosamine_1-phosphate;D-Galactosamine_6-phosphate;Kanosamine_6-phosphate;Aminofructose_6-phosphate;D-myo-Inositol_1,2-cyclic_phosphate;6-Deoxy-5-ketofructose_1-phosphate	C00352;C01283;C03783;C06156;C06377;C12213;C12214;C04299;C16848
neg-M259T203	580106.1326	1393930.132	512863.4835	287104.6987	308816.5244	288968.1635	11645.47883	8314.915818	4247.117074	16163.565	29620.75949	12155.85262	41.04545341	1.44E-06	0.002164502	0.007795371	0.25075524	5.251065823	0.077120074	up	258.9921569	3.377333333	1	0	-	Unknown	-	-	-	-	13	Caffeic acid 3-sulfate;Caffeic acid 4-sulfate;2-oxo-3-[4-(sulfooxy)phenyl]propanoic acid;3-[4-(sulfooxy)phenyl]oxirane-2-carboxylic acid;3-[4-hydroxy-3-(sulfooxy)phenyl]prop-2-enoic acid;3-[2-hydroxy-3-(sulfooxy)phenyl]prop-2-enoic acid;(2E)-3-[2-hydroxy-3-(sulfooxy)phenyl]prop-2-enoic acid;(5-{3,5-dihydroxy-8,8-dimethyl-4-oxo-4H,8H-pyrano[2,3-f]chromen-2-yl}-2-hydroxyphenyl)oxidanesulfonic acid;…	HMDB0041706;HMDB0041708;HMDB0125409;HMDB0125831;HMDB0127962;HMDB0134087;HMDB0135272;HMDB0127404;HMDB0127409;HMDB0127413;HMDB0127414;HMDB0127436;HMDB0127446	0	-	-
neg-M259T556	124859.6308	122242.3694	174771.066	119020.6199	107529.3042	215121.4666	99764.84179	32531.04406	93378.16494	76179.22357	144922.1741	33800.41372	1.796895194	0.03842931	0.025974026	0.626188317	0.520223558	1.786826596	0.438840703	up	259.0578691	9.2673	1	0	-	Unknown	-	-	-	-	2	{[1-(4-methoxyphenyl)pentan-3-yl]oxy}sulfonic acid;Charine	HMDB0133010;HMDB0039877	0	-	-
neg-M260T44	10456396.55	10635872.57	11934298.04	7024656.187	6501264.329	10989437.25	7065091.241	4417710.57	7114482.769	6051048.518	6097362.939	6358515.899	1.550819217	0.008681255	0.025974026	0.483717153	0.520223558	1.57109239	0.068603143	up	259.9402958	0.736208333	0	0	-	Unknown	-	-	-	-	0	-	-	0	-	-
neg-M260T64	827239.0947	2356724.135	3302736.848	1961226.728	3432409.206	1602400.728	1171687.308	1034171.762	1434674.534	986537.4915	1413779.902	673922.998	2.007921153	0.035161745	0.041125541	0.618132737	0.57586486	1.779989567	0.069645548	up	260.0574954	1.067935	1	0	-	Unknown	-	-	-	-	31	3,8,10-trihydroxy-6H-benzo[c]chromen-6-one;3,4,8-trihydroxy-6H-benzo[c]chromen-6-one;1,3,8-trihydroxy-6H-benzo[c]chromen-6-one;Urolithin C;Gentisein;4-phenylbutanic acid-O-sulphate;(2-benzyl-3-oxopropoxy)sulfonic acid;(2-methyl-3-oxo-1-phenylpropoxy)sulfonic acid;[3-(2-methyl-3-oxopropyl)phenyl]oxidanesulfonic acid;[4-(2-methyl-3-oxopropyl)phenyl]oxidanesulfonic acid;[(2E)-3-hydroxy-2-(phenylmeth…	HMDB0142399;HMDB0142400;HMDB0142401;HMDB0029218;HMDB0029463;HMDB0059983;HMDB0133637;HMDB0133640;HMDB0133642;HMDB0133644;HMDB0133646;HMDB0133648;HMDB0133649;HMDB0133651;HMDB0133652;HMDB0133656;HMDB0133658;HMDB0133734;HMDB0133735;HMDB0133737;HMDB0133738;HMDB0133740;HMDB0133741;HMDB0133745;HMDB0133766;HMDB0133768;HMDB0133770;HMDB0133772;HMDB0133774;HMDB0135245;HMDB0135653	4	Oxolinic_acid;Gentisein;Mesuaxanthone_B;1,3,5-Trihydroxyxanthone	C11342;C10065;C10082;C10094
neg-M261T44	959037.5799	1112417.406	1256130.318	869071.9927	1091506.062	1062990.097	428396.0476	564307.4029	1350986.43	481780.9704	556696.9499	428720.7195	1.666580752	0.018173587	0.064935065	0.582576427	0.616175221	1.853898022	0.062205781	up	260.9758091	0.740055	0	0	-	Unknown	-	-	-	-	0	-	-	0	-	-
neg-M262T215	103118.8219	138659.5277	34047.48655	577105.8301	37557.46484	297738.4958	32257.42639	42318.04934	33116.41087	14644.37667	25779.71278	4404.453887	7.790612886	0.012144667	0.008658009	0.525009645	0.386204746	3.136873255	0.100635552	up	262.0704918	3.575183333	1	0	-	Unknown	-	-	-	-	9	Dimethylthiambutene;Isopimpinellin;Coriandrone C;Desoxylimonin;Obacunone;1-Hydroxy-3,6,7-trimethoxy-2-(3-methyl-2-butenyl)-8-(3-hydroxy-3-methyl-1E-butenyl)-xanthone;1-Hydroxy-3,6,7-trimethoxy-2-(2-hydroxy-3-methyl-3-butenyl)-8-(3-methyl-2-butenyl)-xanthone;1-Hydroxy-3,6,7-trimethoxy-2-(3-methyl-2-butenyl)-8-(2-hydroxy-3-methyl-3-butenyl)-xanthone;Butyl (S)-3-hydroxybutyrate [arabinosyl-(1->6)-gl…	HMDB0061719;HMDB0034312;HMDB0041525;HMDB0035031;HMDB0035858;HMDB0039918;HMDB0039919;HMDB0039920;HMDB0039214	5	Glycerophosphoglycerol;Isopimpinellin;2,3',4,6-Tetrahydroxybenzophenone;Pimpinellin;Obacunone	C03274;C02162;C06355;C09285;C08775
neg-M262T44	526420.4563	759095.8735	656586.8971	424518.4481	271687.5999	741018.9947	243595.2479	216526.4007	543604.8992	340077.381	431343.8816	205254.9359	1.706384358	0.039227496	0.064935065	0.627022531	0.616175221	1.599077153	0.094095414	up	261.9377134	0.731898333	1	0	-	Unknown	-	-	-	-	0	-	-	1	Echlomezole	C18460
neg-M266T188_1	182742.0475	345241.4328	279479.0658	65773.2859	262338.3095	254084.1615	123906.6266	90219.27843	94103.70882	29552.2502	69143.0377	61545.72097	2.966372352	0.007713269	0.025974026	0.474318001	0.520223558	2.473916202	0.077035847	up	266.0260526	3.126433333	1	0	-	Unknown	-	-	-	-	25	3,4,5-trihydroxy-6-{6-hydroxy-3-[3-(3-hydroxyphenyl)-3-oxoprop-1-en-1-yl]-2-methoxyphenoxy}oxane-2-carboxylic acid;3,4,5-trihydroxy-6-{2-hydroxy-4-[3-(3-hydroxyphenyl)-3-oxoprop-1-en-1-yl]-3-methoxyphenoxy}oxane-2-carboxylic acid;6-{3-[3-(3,4-dihydroxy-2-methoxyphenyl)prop-2-enoyl]phenoxy}-3,4,5-trihydroxyoxane-2-carboxylic acid;3,5,7-trihydroxy-2-{3-methoxy-4-[(3,4,5-trihydroxy-6-methyloxan-2-yl…	HMDB0126068;HMDB0126069;HMDB0126070;HMDB0126598;HMDB0127128;HMDB0127206;HMDB0127355;HMDB0129973;HMDB0129974;HMDB0132473;HMDB0133290;HMDB0133291;HMDB0133302;HMDB0135156;HMDB0136804;HMDB0030569;HMDB0037449;HMDB0037451;HMDB0037473;HMDB0037567;HMDB0038049;HMDB0038455;HMDB0039189;HMDB0039195;HMDB0039758	5	Isoscoparine;6-Methoxyluteolin_7-rhamnoside;Swertiajaponin;Tectoridin;Homoplantaginin	C05990;C10104;C10187;C10533;C17762
neg-M267T206	388762.5038	908237.9021	399653.9513	774273.7835	437219.5488	379713.2623	184095.6096	282492.5558	146542.3552	242604.2736	166515.8064	82110.02842	2.97716241	0.000993599	0.002164502	0.238804821	0.25075524	2.654049862	0.260184371	up	267.1354906	3.425758333	1	0	-	Unknown	-	-	-	-	1	Trandolaprilat	HMDB0060583	1	Ac-Tyr-OEt	C01657
neg-M267T44_1	599000.4993	894472.2043	708578.9977	600666.5183	834031.4258	834841.7	386143.3986	548194.5549	568460.7709	355069.1466	460544.3151	557282.475	1.554960409	0.002385102	0.002164502	0.348859147	0.25075524	1.626353952	0.099465692	up	266.8167948	0.73143	0	0	-	Unknown	-	-	-	-	0	-	-	0	-	-
neg-M268T43	1117311.292	679377.3558	1137635.08	1039693.773	1524466.299	852141.517	1529380.246	1205409.098	1465884.584	2156199.842	2325289.791	1537357.365	0.621421039	0.010208389	0.008658009	0.497372143	0.386204746	1.621788505	0.143805258	down	267.9632129	0.713621667	1	0	-	Unknown	-	-	-	-	0	-	-	1	Temefos	C18809
neg-M269T259	5599184.589	8397554.088	3272010.587	1591662.283	6269104.315	2289705.637	86408.36763	444822.7639	954597.594	32264.19926	218248.954	37641.54446	15.45630085	0.001031993	0.002164502	0.244385125	0.25075524	4.674960187	0.314439363	up	269.0457012	4.311791667	1	0	-	Unknown	-	-	-	-	29	Genistein;5,7-dihydroxy-2-(3-hydroxyphenyl)-4H-chromen-4-one;5,7-dihydroxy-3-(3-hydroxyphenyl)-4H-chromen-4-one;5,6,7-trihydroxy-3-phenyl-4H-chromen-4-one;5,7,8-trihydroxy-2-phenyl-4H-chromen-4-one;5,7-dihydroxy-3-(2-hydroxyphenyl)-4H-chromen-4-one;6,7,8-trihydroxy-3-phenyl-4H-chromen-4-one;6,7-dihydroxy-2-(3-hydroxyphenyl)-4H-chromen-4-one;6,7-dihydroxy-3-(3-hydroxyphenyl)-4H-chromen-4-one;5,6-d…	HMDB0003217;HMDB0126019;HMDB0129338;HMDB0129963;HMDB0130170;HMDB0130780;HMDB0132880;HMDB0133316;HMDB0133990;HMDB0137513;HMDB0137514;HMDB0137515;HMDB0137516;HMDB0137517;HMDB0140468;HMDB0002124;HMDB0029372;HMDB0029521;HMDB0030829;HMDB0031715;HMDB0033790;HMDB0033860;HMDB0034004;HMDB0034409;HMDB0035214;HMDB0039449;HMDB0041655;HMDB0133311;HMDB0134890	19	Apigenin;2'-Hydroxydaidzein;Genistein;Sulphuretin;Baicalein;Resokaempherol;Galangin;Norwogonin;Aloe-emodin;Emodin;Lucidin;Morindone;Norobtusifolin;Purpurin_1-methyl_ether;3',4',7-Trihydroxyisoflavone;4',6,7-Trihydroxyisoflavone;3,6,4'-Trihydroxyflavone;Islandicin;5-Amino-4-chloro-2-(2,3-dihydroxyphenyl)-3(2H)-pyridazinone	C01477;C02495;C06563;C08730;C10023;C10037;C10044;C10113;C10294;C10343;C10369;C10376;C10379;C10397;C14313;C14314;C15222;C16796;C04798
neg-M271T338	52170218.24	52582819.59	46349403.64	56186040.14	24882181.2	21918773.31	47604973.29	86306990.12	49529013.33	58644763.56	85394249.79	79483192.01	0.624354849	0.03588028	0.064935065	0.620048098	0.616175221	1.499194868	0.356920368	down	271.2280583	5.626133333	1	1	16-Hydroxyhexadecanoic acid	Lipids and lipid-like molecules	Fatty Acyls	HMDB0006294	NA	-	12	(R)-3-Hydroxy-hexadecanoic acid;(R)-2-Hydroxyhexadecanoic acid;3-hydroxyhexadecanoic acid;5-Hydroxyhexadecanoic acid;7-Hydroxyhexadecanoic acid;8-Hydroxyhexadecanoic acid;9-Hydroxyhexadecanoic acid;10-Hydroxyhexadecanoic acid;11-Hydroxyhexadecanoic acid;12-Hydroxyhexadecanoic acid;13-Hydroxyhexadecanoic acid;6-Hydroxyhexadecanoic acid	HMDB0010734;HMDB0031057;HMDB0061658;HMDB0112184;HMDB0112185;HMDB0112186;HMDB0112187;HMDB0112188;HMDB0112189;HMDB0112190;HMDB0112191;HMDB0112192	1	16-Hydroxypalmitate	C18218
neg-M271T45	2741801.733	4796688.2	6177083.326	2513033.982	1488757.702	5645513.191	953582.0478	480136.0884	2390249.471	1312596.295	1602431.163	1175661.334	2.951849955	0.006819554	0.008658009	0.465318951	0.386204746	2.504721142	0.11791165	up	271.0041963	0.758150833	1	0	-	Unknown	-	-	-	-	1	{11-methoxy-16,18-dioxo-6,8,19-trioxapentacyclo[10.7.0.0²,�?0³,�?0¹³,¹⁷]nonadeca-1(12),2(9),4,10,13(17)-pentaen-14-yl}oxidanesulfonic acid	HMDB0131198	0	-	-
neg-M271T57	13660248.3	18636663.92	5202852.462	11782132.38	10960517.28	12849625.99	5616601.117	6431678.457	6536903.319	8466035.04	4043603.462	12091984.78	1.692462277	0.048771863	0.093073593	0.649849062	0.680328674	1.539107851	0.265392067	up	271.0924353	0.947843333	1	0	-	Unknown	-	-	-	-	1	2-{[hydroxy(4-hydroxy-3,5-dimethoxyphenyl)methylidene]amino}acetic acid	HMDB0131458	0	-	-
neg-M273T201	1861674.08	2835268.15	574813.3491	1042751.326	1519515.858	891255.9862	235909.4634	85725.77111	160252.2441	19075.2302	280912.3052	60664.63859	10.35592654	0.00068578	0.002164502	0.208360814	0.25075524	4.158166233	0.048566788	up	273.0078805	3.352566667	0	0	-	Unknown	-	-	-	-	0	-	-	0	-	-
neg-M273T236	1750137.835	9046809.601	2563945.974	3262386.611	1793918.92	2273823.815	452232.3985	351600.3403	211070.2107	293478.053	394971.8787	274542.0232	10.46113356	9.51E-05	0.002164502	0.090109454	0.25075524	4.005482773	0.440986949	up	273.1710194	3.939916667	1	0	-	Unknown	-	-	-	-	1	3-Hydroxytetradecanedioic acid	HMDB0000394	0	-	-
neg-M276T588	125251.3094	261129.6679	165192.8693	148293.5693	281957.2042	321213.3001	123791.867	110463.5505	125207.0499	102755.355	157838.244	101288.1518	1.806402391	0.017160668	0.008658009	0.57316005	0.386204746	1.708731786	0.270142004	up	275.9976083	9.8073	1	0	-	Unknown	-	-	-	-	10	{2-[5,7-dihydroxy-2-(4-hydroxyphenyl)-4-oxo-4H-chromen-8-yl]-4,5-dihydroxyoxan-3-yl}oxidanesulfonic acid;{2-[5,7-dihydroxy-2-(4-hydroxyphenyl)-4-oxo-4H-chromen-8-yl]-3,5-dihydroxyoxan-4-yl}oxidanesulfonic acid;{6-[5,7-dihydroxy-2-(4-hydroxyphenyl)-4-oxo-4H-chromen-8-yl]-4,5-dihydroxyoxan-3-yl}oxidanesulfonic acid;[4,5-dihydroxy-2-(5,6,7-trihydroxy-4-oxo-2-phenyl-4H-chromen-8-yl)oxan-3-yl]oxidanes…	HMDB0127256;HMDB0127257;HMDB0127258;HMDB0127283;HMDB0127284;HMDB0127285;HMDB0127304;HMDB0127305;HMDB0127306;HMDB0127307	0	-	-
neg-M276T64	350969.4302	761417.2694	1219853.962	796366.4058	1093666.739	718874.8402	751157.2977	150222.0303	584276.5554	212994.7856	111847.2457	184556.9126	2.476698173	0.016515977	0.015151515	0.573156183	0.455195613	2.455623148	0.201893895	up	276.0317049	1.064285	1	0	-	Unknown	-	-	-	-	8	Azathioprine;5-Methylthioribose 1-phosphate;5-Methylthioribulose 1-phosphate;Phosphatidylcholine O-34:2;Silibinin;Isosilybin;Isosilychristin;Silicristin	HMDB0015128;HMDB0000963;HMDB0001299;HMDB0062577;HMDB0030583;HMDB0033322;HMDB0033323;HMDB0033953	7	Azathioprine;S-Methyl-5-thio-D-ribose_1-phosphate;S-Methyl-5-thio-D-ribulose_1-phosphate;Phorate;Silymarin;Silychristin;Isosilybin	C06837;C04188;C04582;C18690;C07610;C08717;C16808
neg-M277T191	144850.0814	52927.69568	123710.5049	290267.4771	146957.8527	144398.1477	317007.7901	287669.8053	291938.2297	389102.5922	322326.2845	151866.6951	0.513157515	0.02031998	0.008658009	0.58893213	0.386204746	1.992985905	0.153341287	down	277.0600085	3.183266667	1	0	-	Unknown	-	-	-	-	4	Dehydroxymethylflazine;O-Phosphotyrosine;Halobetasol Propionate;Nb-trans-p-Coumaroylserotonin glucoside	HMDB0041200;HMDB0006049;HMDB0014734;HMDB0032760	1	Phosphotyrosine	C06501
neg-M283T43	299683.1489	2783295.846	21151929.47	3348457.78	1383666.024	590693.3127	337865.7174	409456.285	385043.4095	400623.9267	287534.2695	267770.9788	14.15400191	0.037153264	0.025974026	0.623495425	0.520223558	2.951392174	0.23825918	up	282.9824357	0.7220775	0	0	-	Unknown	-	-	-	-	0	-	-	0	-	-
neg-M285T199_1	124801.2655	275491.1339	117572.1923	69373.21511	97700.56829	37955.605	383397.8588	454173.7538	320700.2928	321538.8068	277397.8594	401083.9021	0.334937915	0.004502392	0.002164502	0.408086212	0.25075524	2.893602269	0.045900076	down	285.0498993	3.324258333	1	0	-	Unknown	-	-	-	-	5	Glycineamideribotide;N-Acetyl-L-glutamyl 5-phosphate;(±)-Mephosfolan;Orcein;Sulfamethoxazole N1-glucuronide	HMDB0002022;HMDB0006456;HMDB0031801;HMDB0039777;HMDB0013855	4	5'-Phosphoribosylglycinamide;N-Acetyl-L-glutamate_5-phosphate;Mephosfolan;(S)-N-[3-(3,4-Methylenedioxyphenyl)-2-(acetylthio)methyl-1-oxoprolyl]-(S)-alanine_benzyl_ester	C03838;C04133;C19007;C01316
neg-M286T194	243631.9068	167878.2477	61048.69345	170786.7387	108148.2322	251045.8511	15759.57611	19945.68081	27449.56419	23689.77211	107314.5841	8086.911558	4.957028714	0.001806413	0.004329004	0.316181145	0.315429668	3.455799928	0.107672968	up	286.0030507	3.229783333	0	0	-	Unknown	-	-	-	-	0	-	-	0	-	-
neg-M286T47	3490118.76	3204195.995	2196273.376	2579436.394	1305850.895	2695114.363	1895118.136	1263520.943	1280634.703	1764320.485	829570.4332	1986071.26	1.715332635	0.021797261	0.015151515	0.597945796	0.455195613	1.735466479	0.117187449	up	286.0605157	0.775556667	1	0	-	Unknown	-	-	-	-	2	3,4,5-trihydroxy-6-({17-methoxy-10-oxo-2-oxatricyclo[13.2.2.1³,⁷]icosa-1(17),3,5,7(20),15,18-hexaen-4-yl}oxy)oxane-2-carboxylic acid;Limonexic acid	HMDB0133424;HMDB0036075	2	Cycloguanil_hydrochloride;Calcium_levulinate_anhydrous	C15270;C18380
neg-M287T45	4240519.298	6144941.582	7575438.63	2860699.938	1898249.169	7118490.349	1623076.71	734039.8772	2890381.213	1623603.349	2212429.013	2577876.949	2.558725434	0.013204375	0.025974026	0.542606374	0.520223558	2.243129677	0.089619263	up	286.9781887	0.7502675	0	0	-	Unknown	-	-	-	-	0	-	-	0	-	-
neg-M288T51	802639.6243	769491.9492	2782487.273	1918238.878	440281.6952	957986.914	825537.7645	783562.3383	454246.8409	416420.2934	332733.5802	359877.5978	2.418099397	0.043353428	0.064935065	0.639252983	0.616175221	1.959923195	0.163332386	up	288.0665771	0.852758333	1	0	-	Unknown	-	-	-	-	0	-	-	2	7-Aminocephalosporanic_acid;Piperaduncin_B	C07756;C09829
neg-M289T223	294710.6861	943707.3497	256616.873	237020.84	194249.6559	356095.5272	163197.5754	60725.54921	171925.1128	168698.3246	71636.68059	128615.5868	2.984315409	0.006915985	0.002164502	0.46743149	0.25075524	2.378250192	0.240901876	up	289.1660301	3.714933333	1	0	-	Unknown	-	-	-	-	2	1-Octen-3-yl glucoside;N-Acetyl desmethyl frovatriptan	HMDB0032959;HMDB0061158	1	N-Desmethylzolmitriptan	C18056
neg-M289T226_2	61474.75324	321158.4624	147617.1113	392871.4456	343728.863	705391.4454	34124.40229	91764.09517	104398.2097	68072.87793	63776.41208	270541.4752	3.11729462	0.035630613	0.064935065	0.619445516	0.616175221	2.306752955	0.23324947	up	289.1216845	3.765616667	0	0	-	Unknown	-	-	-	-	0	-	-	0	-	-
neg-M289T52	609174.1866	1410087.92	1009172.705	1277445.25	1557154.02	793007.1015	517094.7392	684539.329	609928.524	793740.0556	558187.0784	1109759.672	1.557606533	0.047351314	0.093073593	0.649849062	0.680328674	1.375556208	0.100549929	up	289.069875	0.862636667	1	0	-	Unknown	-	-	-	-	36	2-(3-hydroxyphenyl)-3,4-dihydro-2H-1-benzopyran-3,5,6,7-tetrol;2-(3,4-dihydroxyphenyl)-1-(2,4,6-trihydroxyphenyl)propan-1-one;2-(4-hydroxyphenyl)-1-(2,3,4,6-tetrahydroxyphenyl)propan-1-one;3-(4-hydroxyphenyl)-1-(2,3,4,6-tetrahydroxyphenyl)propan-1-one;2-[(4-hydroxyphenyl)methyl]-2,3-dihydro-1-benzofuran-2,3,4,6-tetrol;2-(2,4-dihydroxyphenyl)-1-(2,4,6-trihydroxyphenyl)propan-1-one;3-(3,4-dihydroxy…	HMDB0128180;HMDB0129340;HMDB0129964;HMDB0130183;HMDB0133544;HMDB0133841;HMDB0133991;HMDB0133992;HMDB0133998;HMDB0134012;HMDB0134013;HMDB0134016;HMDB0134017;HMDB0134020;HMDB0134021;HMDB0134024;HMDB0134025;HMDB0134819;HMDB0137172;HMDB0140335;HMDB0140336;HMDB0141544;HMDB0001871;HMDB0002780;HMDB0029253;HMDB0030131;HMDB0030144;HMDB0032322;HMDB0033783;HMDB0034124;HMDB0035399;HMDB0037953;HMDB0037954;HMD…	14	cis-3,4-Leucopelargonidin;Luteoforol;(+)-Catechin;alpha-Cotonefuran;2,8-Dihydroxy-3,4,7-trimethoxydibenzofuran;Ptaeroglycol;Mikanolide;(-)-Epicatechin;(+)-Epicatechin;Fisetinidol-4beta-ol;Isoplumericin;Plumericin;(-)-Catechin;Catechin	C03648;C05907;C06562;C08739;C08742;C09030;C09511;C09727;C09728;C09736;C09787;C09796;C14079;C17590
neg-M290T228	2587196.394	1706700.845	2053253.938	2003600.766	1098333.025	2044557.45	924575.036	851629.5799	1510258.877	921236.1808	1083937.332	804898.6547	1.885274368	0.002191804	0.004329004	0.348859147	0.315429668	1.961416499	0.204891365	up	290.1435031	3.807133333	1	0	-	Unknown	-	-	-	-	3	Desethylchloroquine;Dexchlorpheniramine;Chlorpheniramine	HMDB0041870;HMDB0240218;HMDB0001944	2	Chlorpheniramine;Dexchlorpheniramine	C06905;C06946
neg-M290T43	307417.1892	234853.737	533594.3521	455698.3016	645772.1721	278923.5868	487158.2155	548863.406	560860.4335	953927.7845	868547.4946	618404.7604	0.608321957	0.025126302	0.041125541	0.601487013	0.57586486	1.66535707	0.072332238	down	289.9451887	0.713505833	0	0	-	Unknown	-	-	-	-	0	-	-	0	-	-
neg-M291T67	170439.6189	264300.2687	232574.4712	482082.2459	538941.0072	424343.9402	521083.7195	533070.8528	517910.0418	925005.9471	543963.8185	959481.129	0.528102328	0.014476642	0.015151515	0.542606374	0.455195613	1.732866205	0.390365151	down	291.0839478	1.124918333	1	0	-	Unknown	-	-	-	-	1	Edetic Acid	HMDB0015109	3	EDTA;3-beta-D-Glucopyranuronosyloxy-5-methylisoxazole;C20911	C00284;C11107;C20911
neg-M292T46_1	551941.5607	1042790.028	956090.1724	2084579.312	1151455.938	1153626.546	483224.7622	301717.2514	757257.6559	446776.5994	709421.2126	484437.7626	2.180597808	0.007471167	0.008658009	0.474318001	0.386204746	2.01635102	0.292952348	up	292.0587989	0.767908333	1	0	-	Unknown	-	-	-	-	5	3,4,5-trihydroxy-6-{4-[3-(5-methoxy-2,2-dimethyl-2H-chromen-6-yl)propanoyl]phenoxy}oxane-2-carboxylic acid;3,4,5-trihydroxy-6-{4-[1-hydroxy-3-(5-methoxy-2,2-dimethyl-2H-chromen-6-yl)prop-2-en-1-yl]phenoxy}oxane-2-carboxylic acid;3,4,5-trihydroxy-6-{[5-methoxy-2,2-dimethyl-6-(3-oxo-3-phenylpropyl)-2H-chromen-7-yl]oxy}oxane-2-carboxylic acid;3,4,5-trihydroxy-6-{[5-methoxy-4-(3-methylbut-2-en-1-yl)-…	HMDB0125859;HMDB0125876;HMDB0125913;HMDB0133806;HMDB0135859	1	Sulfamethoxazole_sodium	C17718
neg-M295T205	831325.5596	727134.022	571397.882	887517.4374	456397.6143	738868.8351	179058.974	277662.9086	122308.6244	415254.3503	238016.5225	251573.6476	2.838946187	0.000512646	0.002164502	0.187616812	0.25075524	2.747915978	0.266619183	up	295.1304564	3.41945	1	0	-	Unknown	-	-	-	-	1	Niazirin	HMDB0032807	0	-	-
neg-M296T211	223603.5632	189528.9239	290229.0436	95820.62558	121931.9228	81780.15465	282530.264	214796.8445	408677.1951	357596.8827	188933.7558	455902.2	0.52550551	0.021730045	0.064935065	0.597945796	0.616175221	1.853435762	0.340667473	down	296.0828825	3.515375	1	0	-	Unknown	-	-	-	-	2	5'-Methylthioadenosine;Sulfametopyrazine	HMDB0001173;HMDB0014802	3	5'-Methylthioadenosine;Sulfamonomethoxine;Sulfamethopyrazine	C00170;C12540;C12616
neg-M296T43	995269.6128	1430892.245	1326799.118	873785.8914	276825.6904	1176985.438	258077.767	461380.5586	652812.1393	192482.9824	550215.0465	176569.0907	2.65348386	0.015383012	0.015151515	0.552339142	0.455195613	2.30820172	0.146044112	up	296.0214586	0.713621667	1	0	-	Unknown	-	-	-	-	6	3,4,5-trihydroxy-6-({5-hydroxy-11-methoxy-16,18-dioxo-6,8,19-trioxapentacyclo[10.7.0.0²,�?0³,�?0¹³,¹⁷]nonadeca-1(12),2(9),10,13(17)-tetraen-4-yl}oxy)oxane-2-carboxylic acid;3,4,5-trihydroxy-6-({5-hydroxy-11-methoxy-16,18-dioxo-6,8,19-trioxapentacyclo[10.7.0.0²,�?0³,�?0¹³,¹⁷]nonadeca-1(12),2(9),10,13(17)-tetraen-14-yl}oxy)oxane-2-carboxylic acid;Myricetin 3-(6-acetylgalactoside);Spinatoside;3,4',5…	HMDB0126047;HMDB0126049;HMDB0035462;HMDB0037457;HMDB0038262;HMDB0038263	0	-	-
neg-M296T86	106154.3913	258569.7155	76612.74748	193533.2639	88720.7756	138003.022	209541.8191	307799.7766	279080.4586	360689.1693	175241.7795	392365.6546	0.49955621	0.010378557	0.015151515	0.497372143	0.455195613	2.021849343	0.279459062	down	296.0825451	1.440386667	1	0	-	Unknown	-	-	-	-	2	5'-Methylthioadenosine;Sulfametopyrazine	HMDB0001173;HMDB0014802	3	5'-Methylthioadenosine;Sulfamonomethoxine;Sulfamethopyrazine	C00170;C12540;C12616
neg-M298T196	143971.0891	244628.4839	91547.2107	353859.173	158634.6895	265459.727	375367.3112	360824.4938	236375.6744	693418.937	300953.7731	295389.412	0.556108346	0.034743957	0.041125541	0.618017414	0.57586486	1.748387342	0.11042434	down	298.1451144	3.270866667	1	0	-	Unknown	-	-	-	-	13	N-[2-hydroxy-2-(4-methoxyphenyl)ethyl]-3-phenylpropanimidic acid;Codeine;Hydrocodone;Neopine;Erysodine;Secoclausenamide;(2E,6E)-Piperamide-C7:2;(R)-Juziphine;Pandamarilactone 32;(S)-N-Methylcoclaurine;N-depropylpropafenone;N-desalkylpropafenone;Isoeugenol phenylacetate	HMDB0139464;HMDB0004995;HMDB0015091;HMDB0030248;HMDB0030255;HMDB0032962;HMDB0038647;HMDB0038725;HMDB0039767;HMDB0060319;HMDB0060642;HMDB0060960;HMDB0037278	8	(S)-N-Methylcoclaurine;(R)-N-Methylcoclaurine;Codeine;Hydrocodone;Neopine;Heterocodeine;Estrone_16-oxime;Randainol	C05176;C05243;C06174;C08024;C09594;C11779;C15366;C10878
neg-M299T188	868728.1476	1058993.855	1144448.975	1347845.395	510114.7918	871941.9344	246756.3428	627254.7667	585413.4865	576325.2765	501184.8562	332817.7552	2.021802623	0.006143107	0.015151515	0.448654204	0.455195613	2.049939712	0.100615501	up	299.0638546	3.13675	1	0	-	Unknown	-	-	-	-	1	beta-D-3-Ribofuranosyluric acid	HMDB0029920	3	Urate-3-ribonucleoside;N2-Acetyl-L-aminoadipyl-delta-phosphate;Fosthiazate	C05513;C12987;C18402
neg-M299T45	2534832.727	3590319.979	2726249.433	1780448.883	2722964.487	2548234.815	1789836.204	1767755.525	2077882.741	1561359.904	1476520.083	1770678.854	1.522692417	0.004977701	0.008658009	0.428764075	0.386204746	1.573060696	0.034459149	up	298.9319373	0.745971667	0	0	-	Unknown	-	-	-	-	0	-	-	0	-	-
neg-M300T189_1	68725.32397	95872.13739	89674.98335	175651.2367	73984.99119	99151.22113	5720.67484	33913.64633	46705.31757	36074.83141	40213.93464	4647.993402	3.605170247	0.013015346	0.002164502	0.540049859	0.25075524	3.052897423	0.074875295	up	300.0672517	3.144583333	0	0	-	Unknown	-	-	-	-	0	-	-	0	-	-
neg-M300T385	440529.678	465257.8213	643246.7852	412008.6196	607805.2151	715342.4585	892850.6588	643418.6219	796051.4055	516666.3463	1325674.783	1293881.591	0.600560393	0.028906562	0.025974026	0.611508838	0.520223558	1.573308921	0.120813156	down	300.2053369	6.420383333	1	0	-	Unknown	-	-	-	-	1	Melanostatin	HMDB0005764	0	-	-
neg-M301T246	1445654.816	2395504.03	1993546.639	732877.8934	1490383.065	1160495.023	134634.5457	201639.953	162320.1466	172428.2156	330689.7441	95095.04192	8.404811447	4.67E-06	0.002164502	0.018809218	0.25075524	4.007561556	0.084233838	up	301.2023627	4.097358333	1	0	-	Unknown	-	-	-	-	6	Arginyl-Lysine;Lysyl-Arginine;xi-7-Hydroxyhexadecanedioic acid;xi-8-Hydroxyhexadecanedioic acid;Emedastine;Mepyramine	HMDB0028714;HMDB0028945;HMDB0037830;HMDB0037831;HMDB0015216;HMDB0015639	2	Emedastine;Mepyramine	C07785;C11798
neg-M301T255	67653.23373	239884.1522	83831.46803	307752.9955	133862.8214	366666.6232	31324.10455	66195.74086	29767.56509	92945.88154	41640.76435	25262.15138	4.177986828	0.003940065	0.008658009	0.408086212	0.386204746	2.876647298	0.175367343	up	301.1483785	4.250841667	1	0	-	Unknown	-	-	-	-	1	Isothipendyl	HMDB0015692	1	Leucomethylene_blue	C05721
neg-M301T42_2	307216.819	241104.3784	331504.5735	602356.0737	512823.1735	346843.2643	604039.7985	619138.3598	1066358.479	1611141.046	1010266.212	563099.8475	0.427809567	0.004171431	0.004329004	0.408086212	0.315429668	2.24141971	0.072894148	down	301.0656031	0.707375	0	0	-	Unknown	-	-	-	-	0	-	-	0	-	-
neg-M301T91	3733286.047	10591308.26	2552670.784	2161835.614	1582401.855	1781848.19	637063.2131	3247085.276	540975.3089	2090430.542	630472.2781	367368.5703	2.981787886	0.027404722	0.064935065	0.601487013	0.616175221	2.395546177	0.121385298	up	301.0568282	1.520458333	1	0	-	Unknown	-	-	-	-	9	Fludiazepam;6-(2,4-dihydroxyphenoxy)-3,4,5-trihydroxyoxane-2-carboxylic acid;6-(2,5-dihydroxyphenoxy)-3,4,5-trihydroxyoxane-2-carboxylic acid;6-(3,4-dihydroxyphenoxy)-3,4,5-trihydroxyoxane-2-carboxylic acid;6-(2,6-dihydroxyphenoxy)-3,4,5-trihydroxyoxane-2-carboxylic acid;6-(2,3-dihydroxyphenoxy)-3,4,5-trihydroxyoxane-2-carboxylic acid;Pyrogallol-2-O-glucuronide;2-(Formamido)-N1-(5-phospho-D-ribos…	HMDB0015513;HMDB0125508;HMDB0125509;HMDB0125510;HMDB0125511;HMDB0125512;HMDB0060017;HMDB0006211;HMDB0135067	2	Neostigmine_bromide;Riccionidin_A	C08197;C08728
neg-M302T160	608305.8643	384672.7531	848597.6418	1383355.085	891059.569	689074.8617	327171.076	225504.4611	505067.4341	396444.3327	657578.4899	109250.7118	2.163453429	0.025630309	0.025974026	0.601487013	0.520223558	2.023758655	0.410776398	up	301.9334527	2.670166667	0	0	-	Unknown	-	-	-	-	0	-	-	0	-	-
neg-M303T198	494165.6467	2880726.126	552020.4437	649948.6521	674321.8305	610457.1394	281668.6905	372950.4546	5856.621193	28496.33652	4391.64265	481801.8936	4.987926505	0.030008687	0.002164502	0.613002494	0.25075524	3.866655731	0.059540039	up	303.0185516	3.302175	1	0	-	Unknown	-	-	-	-	6	5-(3',4',5'-Trihydroxyphenyl)-gamma-valerolactone-3'-O-sulphate;5-(3',4',5'-Trihydroxyphenyl)-gamma-valerolactone-4'-O-sulphate;Sinapinic acid-O-sulphate;{[3-(6-hydroxy-7-methoxy-2H-1,3-benzodioxol-5-yl)prop-2-en-1-yl]oxy}sulfonic acid;{[3-(7-hydroxy-6-methoxy-2H-1,3-benzodioxol-5-yl)prop-2-en-1-yl]oxy}sulfonic acid;Sagecoumarin	HMDB0059985;HMDB0059987;HMDB0060020;HMDB0128711;HMDB0128713;HMDB0034035	0	-	-
neg-M304T227	141616.2661	48683.81182	158904.6628	191516.3588	125036.8204	66540.63497	58203.95679	32970.31561	147439.7597	56753.35075	39281.82232	26777.00654	2.026135712	0.041558164	0.064935065	0.63294727	0.616175221	1.896070027	0.232449998	up	304.1396676	3.7787	0	0	-	Unknown	-	-	-	-	0	-	-	0	-	-
neg-M305T40	490973.5179	2893569.866	1646729.039	1748189.084	1311072.9	1521949.869	995338.276	765839.1328	388763.3347	874500.6842	555649.579	1000107.346	2.098704802	0.04323983	0.041125541	0.639252983	0.57586486	1.796575496	0.066300236	up	304.9822657	0.667696667	0	0	-	Unknown	-	-	-	-	0	-	-	0	-	-
neg-M306T43	142037.6151	116750.4976	118974.5157	39431.34535	30305.00543	240584.7769	187549.2434	204373.5426	237971.1051	372075.3739	154889.951	290563.8366	0.475385379	0.034579117	0.025974026	0.618010575	0.520223558	2.144737341	0.170557683	down	305.9588919	0.713505833	0	0	-	Unknown	-	-	-	-	0	-	-	0	-	-
neg-M308T4	244384.2664	200257.3146	151497.3488	179420.8466	201779.2297	229867.5909	235200.0843	250212.519	183012.4221	527000.1729	554529.0498	414113.6636	0.557841365	0.043542627	0.041125541	0.63925417	0.57586486	1.516250503	0.406200205	down	307.8927448	0.06649525	1	0	-	Unknown	-	-	-	-	0	-	-	1	D-Glucosyldihydrosphingosine	C03858
neg-M308T47	820110.3466	957079.1412	1315520.164	444529.608	817598.971	1214884.056	703652.4001	271802.1354	644678.6719	457704.1079	743444.2764	505362.1329	1.674276763	0.042478808	0.041125541	0.63631279	0.57586486	1.530657599	0.179647314	up	308.0327976	0.775608333	1	0	-	Unknown	-	-	-	-	0	-	-	1	Ketamine_hydrochloride	C07843
neg-M308T559	148903.8366	172660.5663	238460.1857	121852.3648	272489.4995	333531.6083	133493.2467	130413.4163	181394.6677	137319.4458	111511.7364	113211.5849	1.595228187	0.045585996	0.064935065	0.646278186	0.616175221	1.419942528	0.110782703	up	308.4529318	9.31695	1	0	-	Unknown	-	-	-	-	2	Eremopetasitenin B2;Eremosulphoxinolide A	HMDB0030901;HMDB0041532	0	-	-
neg-M309T119	14746306.31	9810087.107	27679811.04	11888259.31	21909003.16	8812907.722	63519343.43	31121058.88	25802929.13	86478250.26	25182819.13	34933342.21	0.355179659	0.004790666	0.008658009	0.426210482	0.386204746	2.444129489	0.104916936	down	309.1128889	1.977883333	1	1	Pentaporphyrin I	Organoheterocyclic compounds	Tetrapyrroles and derivatives	HMDB0000839	C09541	(map01063)Biosynthesis of alkaloids derived from shikimate pathway	12	5-[(E)-2-(3,4-dihydroxyphenyl)ethenyl]-2-[(1E)-3-methylbuta-1,3-dien-1-yl]benzene-1,3-diol;5-(6-hydroxy-1-benzofuran-2-yl)-4-(3-methylbut-2-en-1-yl)benzene-1,3-diol;4-hydroxy-3-(3-hydroxy-1-phenylbutyl)-2H-chromen-2-one;1,7-bis(4-hydroxyphenyl)hept-1-ene-3,5-dione;(1E)-1,7-bis(4-hydroxyphenyl)hept-1-ene-3,5-dione;(1E)-7-(3,4-dihydroxyphenyl)-1-phenylhept-1-ene-3,5-dione;7-(3,4-dihydroxyphenyl)-1-…	HMDB0129039;HMDB0138682;HMDB0140994;HMDB0141044;HMDB0141045;HMDB0141130;HMDB0141152;HMDB0031744;HMDB0033310;HMDB0036635;HMDB0041298;HMDB0000839	4	7-Hydroxy-3-(4-methoxyphenyl)-4-propyl-2H-1-benzopyran-2-one;Porphyrin;Nemertelline;Triadimefon	C15051;C05113;C17016;C11156
neg-M310T118	1736793.549	1186806.317	2668447.961	1526957.821	1957883.24	1108929.295	5300989.712	3586816.724	2471699.842	9556725.343	2082961.547	3920658.203	0.378375721	0.00923708	0.008658009	0.487990767	0.386204746	2.251393909	0.11116446	down	310.1165961	1.9695	1	0	-	Unknown	-	-	-	-	2	1,7-Dimethylguanosine;N2,N2-Dimethylguanosine	HMDB0001961;HMDB0004824	2	Tuliposide_B;6-Tuliposide_B	C08570;C21186
neg-M310T299	360595.5128	251432.1082	524299.2258	672906.4392	272238.9631	290809.5578	1348395.996	1473578.26	361367.904	1802215.778	930756.3715	954522.4216	0.345268255	0.005859503	0.008658009	0.444274875	0.386204746	2.410790419	0.10594364	down	310.2391882	4.975983333	1	0	-	Unknown	-	-	-	-	24	13-OxoODE;9-OxoODE;A-12(13)-EpODE;13-HOTE;15(16)-EpODE;9(10)-EpODE;9-HOTE;17-Hydroxylinolenic acid;10-Oxo-11-octadecen-13-olide;Squamostanal A;15,16-Epoxy-9,12-octadecadienoic acid;(2'E,4'Z,8E)-Colneleic acid;12,13-Epoxy-9,15-octadecadienoic acid;2-Hydroxylinolenic acid;(9S,10E,12Z,15Z)-9-Hydroxy-10,12,15-octadecatrienoic acid;(9Z,12Z,14E)-16-Hydroxy-9,12,14-octadecatrienoic acid;Sterebin D;3,4-D…	HMDB0004668;HMDB0004669;HMDB0010200;HMDB0010203;HMDB0010206;HMDB0010220;HMDB0010224;HMDB0011108;HMDB0029786;HMDB0029969;HMDB0030950;HMDB0030995;HMDB0031088;HMDB0031103;HMDB0031934;HMDB0034586;HMDB0036832;HMDB0039603;HMDB0061644;HMDB0062288;HMDB0112093;HMDB0112099;HMDB0112102;HMDB0112103	11	(9Z)-(13S)-12,13-Epoxyoctadeca-9,11-dienoic_acid;8-[(1R,2R)-3-Oxo-2-{(Z)-pent-2-enyl}cyclopentyl]octanoate;8-(5-Hexyl-furan-2-yl)-octanoic_acid;13-OxoODE;9-OxoODE;13(S)-HOT;9(S)-HOT;2(R)-HOT;17-Hydroxylinolenic_acid;Juvenile_hormone_I;Colneleate	C04594;C04780;C13798;C14765;C14766;C16316;C16326;C16342;C16346;C19613;C19827
neg-M310T59	10680747.19	11979251.68	10626505.96	10767179.88	7143627.34	6102330.639	4085685.493	2775498.162	6678591.52	7308221.133	5591276.033	7692952.653	1.67875498	0.021180156	0.041125541	0.597945796	0.57586486	1.669876922	0.021650902	up	310.1148814	0.97664	1	0	-	Unknown	-	-	-	-	2	1,7-Dimethylguanosine;N2,N2-Dimethylguanosine	HMDB0001961;HMDB0004824	2	Tuliposide_B;6-Tuliposide_B	C08570;C21186
neg-M311T118	698881.3966	410248.056	978858.0765	459847.2578	807936.9099	260407.8994	2611602.124	1325332.816	868580.8813	3191403.47	989628.3311	1338202.677	0.350243782	0.005879747	0.004329004	0.444274875	0.315429668	2.456146198	0.12718237	down	311.1086466	1.974666667	1	0	-	Unknown	-	-	-	-	4	Norclozapine;Methionyl-Tyrosine;Tyrosyl-Methionine;1-Naphtaldehyde	HMDB0060536;HMDB0028985;HMDB0029111;HMDB0060892	2	PS-6;Penicillin_F	C17371;C17402
neg-M311T316	6140241.194	10929602.74	4098254.63	7351670.983	4478963.422	12237199.8	2032933.89	2807227.955	3132988.22	3596145.727	4699407.209	4313114.387	2.197859009	0.009072226	0.015151515	0.485957352	0.455195613	2.030419294	0.335493735	up	311.2232124	5.266308333	1	0	-	Unknown	-	-	-	-	9	11-HpODE;(10E,12Z)-(9S)-9-Hydroperoxyoctadeca-10,12-dienoic acid;13-L-Hydroperoxylinoleic acid;8(R)-Hydroperoxylinoleic acid;9(S)-HPODE;12,13-DiHODE;15,16-DiHODE;9,10-DiHODE;(±)-(E)-13-Hydroxy-10-oxo-11-octadecenoic acid	HMDB0062281;HMDB0062434;HMDB0003871;HMDB0004706;HMDB0006940;HMDB0010201;HMDB0010208;HMDB0010221;HMDB0040900	13	(9Z,11E)-(13S)-13-Hydroperoxyoctadeca-9,11-dienoic_acid;(9Z,12Z)-(11S)-11-Hydroperoxyoctadeca-9,12-dienoic_acid;(7S,8S)-DiHODE;9(S)-HPODE;8(R)-HPODE;12,13-Epoxy-9-hydroxy-10-octadecenoate;9,10-Epoxy-13-hydroxy-11-octadecenoate;9,10-12,13-Diepoxyoctadecanoate;Octadec-9-ene-1,18-dioic-acid;(8E,10R,12Z)-10-Hydroperoxy-8,12-octadecadienoate;5S,8R-DiHODE;(8E,10S,12Z)-10-Hydroperoxyoctadeca-8,12-dienoa…	C04717;C07338;C07354;C14827;C14831;C14832;C14834;C14836;C19618;C19937;C20186;C20703;C16260
neg-M311T473	17745900.81	21411844.97	22789798.56	15634622.72	30652384.93	35477864.67	16796206.21	22013387.94	15241231.22	14008021.14	10635621.88	12505483.69	1.57579487	0.023851183	0.025974026	0.600118125	0.520223558	1.481827119	0.171591812	up	311.2959106	7.877991667	1	0	-	Unknown	-	-	-	-	9	3D,7D,11D-Phytanic acid;3L,7D,11D-Phytanic acid;Phytanic acid;Arachidic acid;2,2,6,10,14-Pentamethylpentadecanoic acid;Ethyl stearate;5-Hydroxy-7-eicosanone;4-Hydroxy-6-eicosanone;3,7R,11R,15-tetramethyl-hexadecanoic acid	HMDB0000417;HMDB0000553;HMDB0000801;HMDB0002212;HMDB0031318;HMDB0034156;HMDB0035672;HMDB0035673;HMDB0062520	2	Phytanate;Icosanoic_acid	C01607;C06425
neg-M312T282	863736.2493	731290.9622	1531834.599	557116.6831	783064.3605	527810.6952	1931417.166	1521962.137	2908101.274	1051362.556	3440909.328	818175.8532	0.427937305	0.019796013	0.025974026	0.585917073	0.520223558	1.995730064	0.08795959	down	312.2265097	4.698658333	0	0	-	Unknown	-	-	-	-	0	-	-	0	-	-
neg-M312T286	3465576.228	3257338.705	3294360.021	2885827.599	2678245.844	7481130.272	3129219.799	1603835.351	3242735.428	1341772.669	1936318.105	2798670.716	1.641159453	0.048143206	0.041125541	0.649849062	0.57586486	1.456677905	0.115608494	up	312.1724668	4.770133333	1	0	-	Unknown	-	-	-	-	2	6-allyl-8b-Carboxy-ergoline;Panaxydol chlorohydrin	HMDB0060782;HMDB0039534	0	-	-
neg-M312T322	663556.7262	308458.5036	809707.7822	723047.0442	495728.322	330814.8695	1404339.288	1277868.538	828764.6022	1884333.661	789889.8773	986249.2435	0.464524674	0.004979127	0.004329004	0.428764075	0.315429668	2.123655836	0.198469311	down	312.2547711	5.371916667	1	0	-	Unknown	-	-	-	-	12	Palmitoylglycine;13S-hydroxyoctadecadienoic acid;Alpha-dimorphecolic acid;9,10-Epoxyoctadecenoic acid;12,13-EpOME;9-HODE;(Z)-13-Oxo-9-octadecenoic acid;Avenoleic acid;12-Hydroxy-8,10-octadecadienoic acid;13-HODE;(10E,12Z)-9-HODE;(9Z,�?1E)-13-HODE	HMDB0013034;HMDB0004667;HMDB0004670;HMDB0004701;HMDB0004702;HMDB0010223;HMDB0029796;HMDB0029978;HMDB0029998;HMDB0061708;HMDB0062652;HMDB0112194	8	(+)-Prosopinine;(9Z,12Z)-(8R)-Hydroxyoctadeca-9,12-dienoic_acid;Vernolic_acid;13(S)-HODE;9(S)-HODE;9(10)-EpOME;12(13)-EpOME;18-Oxooleate	C10167;C08318;C08368;C14762;C14767;C14825;C14826;C19617
neg-M313T404	1594121.686	349366.1533	1155794.788	1051962.924	1017162.281	582807.2023	2292812.319	1310569.498	1479903.041	1357989.878	1302984.527	2643810.711	0.553636532	0.034064415	0.025974026	0.615991401	0.520223558	1.848521681	0.254966759	down	313.2178382	6.730533333	1	0	-	Unknown	-	-	-	-	7	Progesterone;7-Dehydropregnenolone;Dronabinol;4-Nerolidylcatechol;Cardoltriene;delta9-Tetrahydrocannabinol;pregn-5-ene-3,20-dione	HMDB0001830;HMDB0013121;HMDB0014613;HMDB0031924;HMDB0038533;HMDB0041865;HMDB0062521	11	Progesterone;16,17-Didehydropregnenolone;Dronabinol;Cannabidiol;Cannabichromene;3-Methoxy-19-nor-17alpha-pregna-1,3,5(10)-trien-17beta-ol;3alpha-Ethynyl-3-hydroxy-5alpha-androstan-17-one;5beta-Pregn-11-ene-3,20-dione;17beta-Hydroxy-2alpha,17-dimethyl-4,9(11)-androstadien-3-one;17beta-Hydroxy-7alpha,17-dimethylandrosta-1,4-dien-3-one;3,5-Cyclo-5alpha,17alpha-pregn-20-yne-6beta,17-diol	C00410;C06392;C06972;C07578;C08998;C14661;C15158;C15260;C15342;C15402;C15468
neg-M313T57	1914693.045	1971250.072	1397580.968	1974567.046	3420607.976	1347259.021	1195318.693	397288.6315	635669.3523	1245751.964	641756.5059	932013.1716	2.382416525	0.003076657	0.002164502	0.383409406	0.25075524	2.288793287	0.29112805	up	313.1144441	0.94867	1	0	-	Unknown	-	-	-	-	1	L-Menthone 1,2-glycerol ketal	HMDB0032367	1	Musk_xylene	C19462
neg-M314T403	170855.234	97352.32823	138815.6882	139201.1852	57125.87052	124888.5613	226635.0204	229208.6099	124498.4504	180615.1949	135157.7919	251620.763	0.634500421	0.039835836	0.093073593	0.628332424	0.680328674	1.438088555	0.246960027	down	314.2210104	6.716916667	1	0	-	Unknown	-	-	-	-	0	-	-	2	Geissoschizoline;Astrophylline	C09197;C10131
neg-M314T45	219553.4394	135088.1086	134445.6101	253012.4111	385722.0055	231030.3702	364301.1037	505137.7078	430360.9642	589376.6515	444927.0791	273301.6496	0.521151054	0.007042196	0.008658009	0.46743149	0.386204746	1.97753567	0.275516049	down	314.0974086	0.753320833	1	0	-	Unknown	-	-	-	-	2	(1R*,3R*,3'S*)-1,2,3,4-Tetrahydro-1-(2-thio-3-pyrrolidinyl)-beta-carboline-3-carboxylic acid;Atorvastatin	HMDB0034767;HMDB0005006	2	Mefenacet;Atorvastatin	C14525;C06834
neg-M315T224	241360.022	546096.4822	242406.2587	329004.8569	263146.6755	822037.4017	875419.4149	1917560.758	990091.0495	457826.0106	1011997.62	542097.8985	0.42175233	0.014194199	0.025974026	0.542606374	0.520223558	2.213164713	0.360605607	down	315.1277613	3.730966667	0	0	-	Unknown	-	-	-	-	0	-	-	0	-	-
neg-M315T314	6310536.841	6308617.636	5642632.221	6010468.243	7629743.486	6581680.52	7836887.224	9475004.095	6117853.398	9685780.478	19567572.29	11501348.98	0.59957951	0.038060881	0.025974026	0.626188317	0.520223558	1.433352277	0.395870688	down	315.2545054	5.229983333	1	0	-	Unknown	-	-	-	-	8	MG(0:0/i-15:0/0:0);MG(0:0/a-15:0/0:0)[rac];MG(a-15:0/0:0/0:0)[rac];MG(i-15:0/0:0/0:0);MG(0:0/15:0/0:0);MG(15:0/0:0/0:0);(+)-15,16-Dihydroxyoctadecanoic acid;(9S,10S)-9,10-dihydroxyoctadecanoate	HMDB0072849;HMDB0072862;HMDB0072865;HMDB0072878;HMDB0011532;HMDB0011563;HMDB0031008;HMDB0059633	3	(9R,10R)-Dihydroxyoctadecanoic_acid;(9S,10S)-9,10-Dihydroxyoctadecanoate;9,10-Dihydroxystearate	C08314;C15988;C19622
neg-M315T33	1438559.986	1921251.046	1792362.671	1683362.559	1233717.247	1134157.648	848221.7126	920459.4496	1559743.157	1061606.134	1161116.237	540862.7913	1.51073487	0.02939359	0.025974026	0.613002494	0.520223558	1.411358075	0.377915673	up	314.9460096	0.54861	0	0	-	Unknown	-	-	-	-	0	-	-	0	-	-
neg-M315T43	1113372.014	1028315.488	678561.67	897310.069	717128.6229	1243742.138	1164912.245	1212605.165	1726482.33	2467009.922	1091472.855	1059569.111	0.651042925	0.040357277	0.064935065	0.629361312	0.616175221	1.407177709	0.104689333	down	315.0813597	0.713505833	1	0	-	Unknown	-	-	-	-	2	8-Anilino-1-naphthalene sulfonate;trans-Caffeic acid [apiosyl-(1->6)-glucosyl] ester	HMDB0061854;HMDB0033694	2	8-Anilino-1-naphthalene_sulfonic_acid;Labriformidin	C11326;C08870
neg-M316T194_1	28029.38547	19660.04135	14814.81048	42245.67042	98487.53173	11887.98233	132351.6835	102140.7929	56179.75424	70800.3645	28747.26265	54267.5119	0.483985455	0.046549658	0.041125541	0.648105117	0.57586486	2.027190052	0.310863577	down	316.1325788	3.240666667	1	0	-	Unknown	-	-	-	-	2	Hydroxyprolyl-Tryptophan;Tryptophyl-Hydroxyproline	HMDB0028874;HMDB0029084	3	5-Nitro-2-(3-phenylpropylamino)benzoic_acid;Desmedipham;Phenmedipham	C13705;C18417;C18420
neg-M316T223	48494.60628	98197.07283	30312.40479	83202.25605	43841.92952	169859.3828	263981.9821	479754.0989	56123.75783	141096.9802	155957.0741	159750.9222	0.377115398	0.036453103	0.064935065	0.623495425	0.616175221	2.051331381	0.079627936	down	315.6293932	3.724666667	0	0	-	Unknown	-	-	-	-	0	-	-	0	-	-
neg-M317T43	299415.5682	601780.6961	183734.9837	435420.8833	264300.8304	201071.92	437136.7107	389583.0044	577282.5375	1073118.124	586199.5042	368970.91	0.578542146	0.044895293	0.093073593	0.645022325	0.680328674	1.673356519	0.067368312	down	317.0396492	0.713028333	0	0	-	Unknown	-	-	-	-	0	-	-	0	-	-
neg-M317T90	3824249.613	4349169.708	3659971.296	1030846.671	3537898.094	4221466.235	840865.0641	558611.5388	1005148.816	357688.7278	614760.9333	4415452.897	2.646586791	0.015320423	0.064935065	0.552339142	0.616175221	2.385857568	0.273163567	up	317.1470369	1.506604167	1	0	-	Unknown	-	-	-	-	1	Fluvoxamine	HMDB0014322	2	Fluvoxamine;Valnemulin	C07571;C12066
neg-M318T222	354844.287	204720.2499	248988.4519	182190.184	192419.1097	249960.0188	99396.54709	85828.73145	258077.4296	46973.58425	164455.6031	62105.04462	1.999230538	0.020730583	0.041125541	0.593993905	0.57586486	2.076046134	0.398957956	up	318.1385221	3.703783333	1	0	-	Unknown	-	-	-	-	0	-	-	3	Metconazole;Pyronine_Y;Cumyluron	C18476;C11179;C18425
neg-M318T43	885113.4758	1766176.454	1723595.138	1338936.493	312322.9175	1367946.67	372222.0619	397188.8778	822897.5897	355699.0552	415090.6873	339200.9424	2.736222217	0.016597781	0.064935065	0.573156183	0.616175221	2.253822992	0.210367942	up	318.0034676	0.722703333	1	0	-	Unknown	-	-	-	-	1	3-Tritriacontanone	HMDB0039535	0	-	-
neg-M318T44	558991.0678	711699.6324	813125.7308	527026.4057	457947.7554	1079538.761	293796.4154	351154.3569	586173.6372	448284.7412	354611.9809	325009.1004	1.758489271	0.008261879	0.015151515	0.482057415	0.455195613	1.785221765	0.056747098	up	317.8992368	0.731898333	0	0	-	Unknown	-	-	-	-	0	-	-	0	-	-
neg-M319T55	10555480.3	10370484.59	6855366.296	23516086.5	10656602.39	12961410.93	20741979.69	11165663.13	23613693.12	24754710.47	29790056.12	33792079.93	0.520758915	0.01502244	0.015151515	0.551039525	0.455195613	1.831800224	0.199875909	down	319.0441732	0.922551667	1	0	-	Unknown	-	-	-	-	17	6,7-dihydroxy-3-(2,3,4,5-tetrahydroxyphenyl)-3,4-dihydro-2H-1-benzopyran-4-one;6,7-dihydroxy-3-(2,3,4,6-tetrahydroxyphenyl)-3,4-dihydro-2H-1-benzopyran-4-one;6,7,8-trihydroxy-3-(2,4,5-trihydroxyphenyl)-3,4-dihydro-2H-1-benzopyran-4-one;5,6,7-trihydroxy-3-(2,4,5-trihydroxyphenyl)-3,4-dihydro-2H-1-benzopyran-4-one;1-(2,4,6-trihydroxyphenyl)-3-(3,4,5-trihydroxyphenyl)propane-1,2-dione;2-(3,5-dihydro…	HMDB0125037;HMDB0125052;HMDB0125067;HMDB0125079;HMDB0125207;HMDB0125216;HMDB0125219;HMDB0126563;HMDB0126564;HMDB0126566;HMDB0126567;HMDB0126569;HMDB0126570;HMDB0128213;HMDB0140538;HMDB0140542;HMDB0030835	3	Dihydromyricetin;2,3-Dihydrogossypetin;2,2',3-Trihydroxy-3'-methoxy-5,5'-dicarboxybiphenyl	C02906;C03052;C18348
neg-M320T221	648233.6166	495974.5794	221613.4788	556137.493	662602.7149	393901.0724	96634.73297	174830.0106	123937.0678	46705.45641	59189.51505	58956.18324	5.31628235	9.21E-05	0.002164502	0.090109454	0.25075524	3.43063575	0.479164374	up	320.154416	3.6896	0	0	-	Unknown	-	-	-	-	0	-	-	0	-	-
neg-M323T159	376207.1914	469934.7993	426110.6093	856899.127	575912.3093	592369.7314	389660.4379	428561.0867	465100.4919	272285.8482	205021.8309	316830.3241	1.587242949	0.024026072	0.041125541	0.601487013	0.57586486	1.483203606	0.281721742	up	323.0646281	2.65155	1	0	-	Unknown	-	-	-	-	0	-	-	2	N-(6-Oxo-6H-dibenzo[b,d]pyran-3-yl)-2,2,2-trifluoroacetamide;2,2,2-Trifluoro-N-(6-oxo-6H-dibenzo[b,d]pyran-2-yl)acetamide	C14971;C15394
neg-M325T120	617337.0671	510537.6141	1863308.625	817643.5503	894481.6087	532925.438	2396063.215	772870.2813	1284396.665	3766372.712	954955.5049	1911820.496	0.472308112	0.047146767	0.041125541	0.649849062	0.57586486	1.742550757	0.226565926	down	325.1077697	2.007466667	1	0	-	Unknown	-	-	-	-	10	7-hydroxy-1,7-bis(4-hydroxyphenyl)hept-1-ene-3,5-dione;(1E)-1-(3,4-dihydroxyphenyl)-7-(4-hydroxyphenyl)hept-1-ene-3,5-dione;1,5-Dihydroxy-3-methoxy-2-prenylxanthone;1,7-Dihydroxy-3-methoxy-2-prenylxanthone;1,6-Dihydroxy-3-methoxy-2-prenylxanthone;Egonol;Moracin O;Moracin P;1,5-Bis(4-hydroxy-3-methoxyphenyl)-1,4-pentadien-3-one;omega-Hydroxymoracin N	HMDB0141058;HMDB0141068;HMDB0030605;HMDB0030606;HMDB0034015;HMDB0034279;HMDB0040313;HMDB0040315;HMDB0040930;HMDB0041299	3	Methylophiopogonone_B;R1128C;R1128D	C17474;C18842;C18843
neg-M326T76	1822576.292	678342.4675	390519.5056	668341.3383	1561810.184	333519.3783	525729.1211	2375844.188	2811232.187	4382742.678	3241431.02	4019527.582	0.314297643	0.020275757	0.025974026	0.58893213	0.520223558	2.472889264	0.343061278	down	326.0920337	1.2620975	1	0	-	Unknown	-	-	-	-	3	Sulfadoxine;Sulfadimethoxine;Biliverdin	HMDB0015413;HMDB0015621;HMDB0001008	3	Deoxyviolacein;Sulfadoxine;Biliverdin	C21133;C07630;C00500
neg-M327T425_2	780510.0496	441377.0708	824744.5142	1250302.373	965165.8016	556597.5269	1629518.552	1585791.285	1214663.411	1101880.961	944017.397	879667.1378	0.655111407	0.038362561	0.064935065	0.626188317	0.616175221	1.474953673	0.149385322	down	327.3922457	7.084966667	0	0	-	Unknown	-	-	-	-	0	-	-	0	-	-
neg-M328T55	5374315.035	12791673.87	12931568.79	8205570.543	10814801.74	11103369.71	5778130.758	7518771.716	6875786.022	6048497.949	6874614.717	6670908.877	1.539511306	0.034308494	0.064935065	0.616380936	0.616175221	1.448776178	0.039634937	up	328.0589813	0.921734167	0	0	-	Unknown	-	-	-	-	0	-	-	0	-	-
neg-M329T52	371215.487	1228352.767	1897309.713	647172.7251	638142.9674	954723.0779	501341.435	539312.802	637577.7326	217440.0634	562269.6426	301270.455	2.079186545	0.047374389	0.025974026	0.649849062	0.520223558	1.685458553	0.459677563	up	329.0625301	0.866643333	1	0	-	Unknown	-	-	-	-	1	Etoposide	HMDB0014911	3	Penicillin_O;Isazofos;Etoposide	C17405;C19001;C01576
neg-M331T204	30053.22158	62890.16468	134713.0622	62738.68278	103059.0252	32141.92525	85729.24471	233749.7407	271590.0875	133399.3113	177872.2338	344677.7714	0.341290943	0.00607966	0.015151515	0.448654204	0.455195613	2.493429786	0.285199561	down	331.1042581	3.396791667	1	0	-	Unknown	-	-	-	-	3	Leonuriside A;Chlorprothixene;Artonol D	HMDB0031721;HMDB0015369;HMDB0030495	3	Chlorprothixene;Rosinidin;Pheophorbide_a	C07953;C08729;C18021
neg-M331T43	885425.8482	789071.6991	385914.1059	931585.8837	522364.8627	855509.3755	1346741.216	1332359.924	1260441.981	1680544.421	894625.4643	803770.1062	0.597100753	0.017038376	0.025974026	0.57316005	0.520223558	1.685530844	0.135804943	down	331.0554077	0.715268333	0	0	-	Unknown	-	-	-	-	0	-	-	0	-	-
neg-M333T42	202407.285	148674.0837	201076.7989	100213.98	157752.0636	120277.8561	430286.2877	277131.9689	214910.9311	186602.0985	159908.066	385807.5882	0.56229643	0.023726372	0.025974026	0.600118125	0.520223558	1.66278246	0.172121297	down	332.877641	0.699893333	0	0	-	Unknown	-	-	-	-	0	-	-	0	-	-
neg-M334T219	429098.6908	450818.5092	459862.7947	472379.1347	490777.9225	340216.22	72252.77933	125887.9546	82008.92123	164153.9131	41067.07916	45959.38766	4.974597891	0.000401343	0.002164502	0.179522904	0.25075524	3.551226623	0.170775175	up	334.1335899	3.6426	1	0	-	Unknown	-	-	-	-	0	-	-	1	Tebupirimfos	C18692
neg-M334T222	414604.1008	564146.7858	306686.9864	252776.774	156166.5745	558893.4203	229447.6781	175123.1015	127143.6388	45546.0521	134304.8418	290651.1601	2.248291366	0.028851679	0.025974026	0.611313923	0.520223558	2.092059716	0.251144348	up	334.0113651	3.707616667	0	0	-	Unknown	-	-	-	-	0	-	-	0	-	-
neg-M334T44_1	349322.8695	595417.824	442983.5301	212274.6502	323643.2726	594299.556	295859.9781	186958.228	373650.7236	191166.7162	145968.4809	299982.5255	1.685835702	0.041278793	0.041125541	0.63294727	0.57586486	1.508264626	0.208921332	up	333.8733358	0.731723333	1	0	-	Unknown	-	-	-	-	0	-	-	2	Iopodic_acid;GW_7647	C18093;C15622
neg-M334T44_2	1521487.247	1931879.216	1640185.074	1355971.232	417073.6365	1819876.751	590551.6415	494820.4797	857477.9759	301132.4555	804916.8454	465947.3545	2.471366113	0.014207413	0.041125541	0.542606374	0.57586486	2.163177633	0.080765756	up	333.9774023	0.731235	0	0	-	Unknown	-	-	-	-	0	-	-	0	-	-
neg-M336T313	1597712.858	265505.099	956325.3625	501126.1844	211437.1076	308946.7449	1101302.761	1921463.192	1025346.708	1649494.944	1320387.305	1526558.187	0.449532388	0.021378511	0.025974026	0.597945796	0.520223558	2.413376819	0.261214055	down	336.2549775	5.224741667	1	0	-	Unknown	-	-	-	-	34	5,6-Epoxy-8,11,14-eicosatrienoic acid;8,9-Epoxyeicosatrienoic acid;14R,15S-EpETrE;15(S)-HETE;14,15-Epoxy-5,8,11-eicosatrienoic acid;11,12-Epoxyeicosatrienoic acid;8-HETE;16(R)-HETE;11(R)-HETE;20-Hydroxyeicosatetraenoic acid;12-HETE;18-Hydroxyarachidonic acid;9-HETE;11,12-EpETrE;5-HETE;19(S)-HETE;10-HETE;13-HETE;17-HETE;Annoglabasin E;Ucriol;8alpha,13R-Epoxy-14-labden-19-oic acid;2-Hydroxy-6-tride…	HMDB0002190;HMDB0002232;HMDB0002283;HMDB0003876;HMDB0004264;HMDB0004673;HMDB0004679;HMDB0004680;HMDB0004682;HMDB0005998;HMDB0006111;HMDB0006245;HMDB0010222;HMDB0010409;HMDB0011134;HMDB0011136;HMDB0012508;HMDB0012567;HMDB0012598;HMDB0036262;HMDB0036705;HMDB0036810;HMDB0038520;HMDB0038688;HMDB0038689;HMDB0038694;HMDB0060101;HMDB0062287;HMDB0062294;HMDB0062302;HMDB0062431;HMDB0062433;HMDB0112068;HMD…	20	(15S)-15-Hydroxy-5,8,11-cis-13-trans-eicosatetraenoate;5(S)-HETE;20-HETE;19(S)-HETE;5,6-EET;8,9-EET;11,12-EET;14,15-EET;8(S)-HETE;12(S)-HETE;16(R)-HETE;9(S)-HETE;11(R)-HETE;12(R)-HETE;8(R)-HETE;3beta-Hydroxy-16beta-(hydroxymethyl)-5alpha-androstan-17-one;17beta-Hydroxy-2alpha-(hydroxymethyl)-5alpha-androstan-3-one;17-Methylandrost-5-ene-3beta,11beta,17beta-triol;17beta-Methoxyandrost-5-ene-3beta,…	C04742;C04805;C14748;C14749;C14768;C14769;C14770;C14771;C14776;C14777;C14778;C14779;C14780;C14822;C14824;C14961;C15035;C15041;C15138;C15349
neg-M338T333	1472306.103	921620.2879	1337864.923	1724287.173	968079.0303	1146134.576	2970388.19	2855464.478	759261.8285	2691350.411	2324297.609	2661382.167	0.530796192	0.045419245	0.064935065	0.646278186	0.616175221	1.672099952	0.179230198	down	338.2706537	5.553833333	1	0	-	Unknown	-	-	-	-	10	Oleoyl glycine;15(S)-Hydroxyeicosatrienoic acid;Austroinulin;8-HETrE;3,4-Dimethyl-5-pentyl-2-furannonanoic acid;3,�?-​Dimethyl-�?-​propyl-2-​furanundecanoic acid;12R-hydroxy-5Z,8Z,12Z-eicosatrienoic acid;12(S)-HETrE;5-Heptyl-3,4-dimethyl-2-furanheptanoic acid;5-Hexyl-3-methyl-2-furannonanoic acid	HMDB0013631;HMDB0005045;HMDB0036802;HMDB0060052;HMDB0061645;HMDB0061647;HMDB0062290;HMDB0062747;HMDB0112091;HMDB0112104	2	2alpha-(Hydroxymethyl)-5alpha-androstane-3beta,17beta-diol;17alpha-Methyl-5alpha-androstane-3beta,11beta,17beta-triol	C14970;C15285
neg-M340T284	137446.6958	46722.63324	438015.0341	118132.3225	69340.50345	64857.5141	143074.2483	458337.0626	280321.6114	437849.7002	240413.0365	284557.7348	0.474106473	0.029748063	0.041125541	0.613002494	0.57586486	2.230079381	0.233787198	down	340.2499392	4.7325	1	0	-	Unknown	-	-	-	-	2	trans-2-Dodecenoylcarnitine;1-Acetoxy-2-hydroxy-16-heptadecyn-4-one	HMDB0013326;HMDB0031007	2	Decylubiquinol;Dihydromonacolin_L_acid	C15495;C20851
neg-M341T188	532489.711	439893.2277	445280.8739	339671.9951	456974.7938	264088.1969	2219663.375	1694677.827	911079.4159	3925183.833	562233.728	2634423.174	0.20744493	0.003605879	0.002164502	0.406052198	0.25075524	2.999216803	0.096954277	down	341.0854028	3.137233333	1	0	-	Unknown	-	-	-	-	26	6-[3-(2-carboxyethyl)phenoxy]-3,4,5-trihydroxyoxane-2-carboxylic acid;3,4,5-trihydroxy-6-{[3-(3-hydroxyphenyl)propanoyl]oxy}oxane-2-carboxylic acid;(3,4,5,6-tetrahydroxyoxan-2-yl)methyl (2E)-3-(3,4-dihydroxyphenyl)prop-2-enoate;6-[4-(2-carboxyethyl)phenoxy]-3,4,5-trihydroxyoxane-2-carboxylic acid;3,4,5-trihydroxy-6-{[3-(4-hydroxyphenyl)propanoyl]oxy}oxane-2-carboxylic acid;6-(5-ethenyl-2-hydroxy-…	HMDB0124982;HMDB0124983;HMDB0125114;HMDB0125169;HMDB0125170;HMDB0127999;HMDB0128000;HMDB0128038;HMDB0128039;HMDB0128049;HMDB0128050;HMDB0130014;HMDB0130015;HMDB0134062;HMDB0134063;HMDB0134066;HMDB0134067;HMDB0134070;HMDB0134072;HMDB0134073;HMDB0134077;HMDB0134081;HMDB0134082;HMDB0034313;HMDB0036937;HMDB0060024	2	Caffeic_acid_3-glucoside;1-Caffeoyl-beta-D-glucose	C10431;C10433
neg-M341T312	429463.6225	466921.0113	376942.3565	514788.2119	533985.8563	991250.5096	421057.6065	312072.1682	448658.9342	194013.0957	310506.1846	413265.4373	1.578107022	0.041251344	0.025974026	0.63294727	0.520223558	1.430439296	0.163517838	up	341.1963373	5.199725	1	0	-	Unknown	-	-	-	-	6	2,3-dinor-6-oxoprostaglandin F1alpha;2,3-Dinor-6-keto-prostaglandin F1 a;2,3-Dinor-TXB2;(-)-11-Hydroxy-9,15,16-trioxooctadecanoic acid;Monic acid;Ergonovine	HMDB0062618;HMDB0002277;HMDB0002904;HMDB0038940;HMDB0061154;HMDB0015383	2	Ergonovine;MEGA	C07543;C11483
neg-M342T189	31436.16268	81933.178	13576.60257	28550.36459	4045.734879	24677.60092	240734.9041	200127.5275	38415.9743	441542.3289	41331.53137	250288.8895	0.151941101	0.008990559	0.008658009	0.485957352	0.386204746	3.232358734	0.121825747	down	342.0889077	3.146633333	1	0	-	Unknown	-	-	-	-	1	N-desmethylrosiglitazone	HMDB0060980	2	Violacein;Triphenyl_phosphate	C21136;C14235
neg-M342T302	253176.0117	253473.6197	446453.7558	338413.4547	504045.4313	240221.5982	698267.9564	639421.1705	1037281.181	948378.034	426764.8071	514369.3156	0.477381227	0.003300921	0.008658009	0.39005187	0.386204746	2.08867168	0.314520289	down	342.2654628	5.03125	1	0	-	Unknown	-	-	-	-	5	Dodecanoylcarnitine;1-Acetoxy-2-hydroxy-16-heptadecen-4-one;Avocadyne 2-acetate;Avocadyne 1-acetate;Avocadyne 4-acetate	HMDB0002250;HMDB0031006;HMDB0031047;HMDB0031048;HMDB0031049	0	-	-
neg-M342T437	329720.2012	57727.21582	1472475.867	822402.6623	3919785.319	173643.6595	2616667.988	1056110.816	4123472.435	5150969.777	1121579.93	14379576.42	0.238177202	0.036632346	0.041125541	0.623495425	0.57586486	2.996425166	0.346037109	down	342.2469495	7.288491667	1	0	-	Unknown	-	-	-	-	4	15beta-Hydroxydesogestrel;2-Hydroxydesogestrel;3a-Hydroxydesogestrel;3b-Hydroxydesogestrel	HMDB0060707;HMDB0060719;HMDB0060755;HMDB0060756	9	Veatchine;Atisine;Cuauchichicine;Denudatine;Garryine;Paravallarine;Samandenone;Promegestone;12alpha-Methylpregna-4,9(11)-diene-3,20-dione	C06092;C08660;C08672;C08680;C08685;C10814;C20059;C14208;C15190
neg-M342T64	1762060.589	5365240.3	5624496.273	3656700.368	4647469.52	4128175.56	2034263.816	780967.6562	1932970.827	1596438.567	705513.4716	1226983.142	3.042614995	0.001259116	0.008658009	0.253444406	0.386204746	2.692634467	0.274476006	up	342.0448492	1.07074	0	0	-	Unknown	-	-	-	-	0	-	-	0	-	-
neg-M348T377	666121.4285	393893.4178	382525.6803	288014.4954	299247.8799	521400.9686	567254.5616	365123.8959	675535.0586	989026.8087	1530628.212	1757398.61	0.433511999	0.031469154	0.041125541	0.615584326	0.57586486	1.895775936	0.318477014	down	348.2632391	6.277025	1	0	-	Unknown	-	-	-	-	0	-	-	2	Sannamycin_B;Istamycin_B0	C17711;C17990
neg-M349T230	629245.3937	1265870.782	1585361.767	596093.8317	1254938.287	959441.5235	5463.061927	159975.3988	304040.3165	708047.2074	35994.3374	5112.462267	5.162302923	0.019688437	0.008658009	0.58495001	0.386204746	3.995550172	0.254150701	up	349.0029826	3.835783333	1	0	-	Unknown	-	-	-	-	6	Apigenin 7-sulfate;[4-(5,7-dihydroxy-4-oxo-4H-chromen-3-yl)phenyl]oxidanesulfonic acid;[2-hydroxy-5-(7-hydroxy-4-oxo-4H-chromen-2-yl)phenyl]oxidanesulfonic acid;[3-(6,7-dihydroxy-4-oxo-4H-chromen-2-yl)phenyl]oxidanesulfonic acid;[3-(5,7-dihydroxy-4-oxo-4H-chromen-2-yl)phenyl]oxidanesulfonic acid;{2-hydroxy-5-[(6-hydroxy-3-oxo-2,3-dihydro-1-benzofuran-2-ylidene)methyl]phenyl}oxidanesulfonic acid	HMDB0037851;HMDB0129972;HMDB0133329;HMDB0133354;HMDB0133378;HMDB0137556	0	-	-
neg-M352T213	243174.2242	298752.9947	313559.8912	212247.4566	168115.7064	179920.8545	89853.43188	184843.6855	145122.4412	150821.6542	50862.00801	95688.02336	1.974049654	0.010280131	0.008658009	0.497372143	0.386204746	2.049752142	0.299978435	up	352.1443292	3.558325	1	0	-	Unknown	-	-	-	-	1	Berberine	HMDB0003409	1	Berberine	C00757
neg-M353T43	604305.587	274427.6464	292800.1457	402642.4922	435938.3696	772391.8397	814374.0913	800767.5263	889007.3571	1334537.197	726359.4828	624865.4809	0.536137519	0.008621532	0.008658009	0.482057415	0.386204746	1.965811613	0.087824329	down	353.0373483	0.7247225	1	0	-	Unknown	-	-	-	-	2	Tenoxicam;2-[({3-[3,4-dihydroxy-5-(3,4,5-trihydroxybenzoyloxy)benzoyloxy]-4,5-dihydroxyphenyl}(hydroxy)methylidene)amino]acetic acid	HMDB0014612;HMDB0128312	2	CDP-4-dehydro-3,6-dideoxy-D-glucose;CDP-4-dehydro-3,6-dideoxy-D-glucose_epimer	C04297;C17326
neg-M354T213	247547.1339	284225.7017	148022.8524	203141.9264	261328.8894	159026.8243	186255.9895	157626.0914	173758.7004	119353.0552	88492.25314	63492.54007	1.651874055	0.028532709	0.041125541	0.608837318	0.57586486	1.550758585	0.35349455	up	354.1597396	3.557116667	1	0	-	Unknown	-	-	-	-	0	-	-	3	Columbamine;(S)-cis-N-Methylstylopine;Jatrorrhizine	C01795;C06163;C09553
neg-M354T292	71342.29338	57649.43975	204027.0674	94823.59253	58803.1194	43594.62634	291248.0826	338988.4684	151579.488	358333.1936	185893.6437	155493.3114	0.357898878	0.002883298	0.015151515	0.374433513	0.455195613	2.620525346	0.228082103	down	354.2656526	4.872883333	1	0	-	Unknown	-	-	-	-	9	14,15-DiHETrE;8,9-DiHETrE;11,12-DiHETrE;5,6-DHET;12-Keto-tetrahydro-leukotriene B4;10,11-dihydro-leukotriene B4;6,7-dihydro-12-epi-LTB4;Sterebin E;15-Hydroperoxyeicosa-8Z,11Z,13E-trienoate	HMDB0002265;HMDB0002311;HMDB0002314;HMDB0002343;HMDB0002995;HMDB0012504;HMDB0012838;HMDB0035379;HMDB0060106	6	Aphidicolin;Zoapatanol;5,6-DHET;8,9-DHET;11,12-DHET;14,15-DHET	C06088;C09205;C14772;C14773;C14774;C14775
neg-M354T367	377802.1108	198361.0207	299306.7299	302759.743	193046.4433	143785.0833	405273.4423	751363.5366	994460.0288	581231.9725	1000236.086	274929.1427	0.378056973	0.005841068	0.015151515	0.444274875	0.455195613	2.390812215	0.101834226	down	354.30202	6.112633333	1	0	-	Unknown	-	-	-	-	1	Pristanoylglycine	HMDB0013303	1	Glycidyl_oleate	C19426
neg-M355T187	127133.0403	630817.5186	126004.494	906499.397	181235.5904	395627.1902	15441.65517	5690.225882	20546.53268	314643.8484	29203.4939	130848.4935	4.584498999	0.01629148	0.041125541	0.570747983	0.57586486	3.402573789	0.13516876	up	355.0677639	3.111166667	1	0	-	Unknown	-	-	-	-	33	5-Amino-6-(5'-phosphoribitylamino)uracil;6-{4-[(1E)-2-carboxyeth-1-en-1-yl]-2-hydroxyphenoxy}-3,4,5-trihydroxyoxane-2-carboxylic acid;6-{5-[(1E)-2-carboxyeth-1-en-1-yl]-2-hydroxyphenoxy}-3,4,5-trihydroxyoxane-2-carboxylic acid;6-{[(2E)-3-(3,4-dihydroxyphenyl)prop-2-enoyl]oxy}-3,4,5-trihydroxyoxane-2-carboxylic acid;6-[4-(2-carboxy-2-oxoethyl)phenoxy]-3,4,5-trihydroxyoxane-2-carboxylic acid;3,4,5-…	HMDB0003841;HMDB0124957;HMDB0124958;HMDB0124959;HMDB0125407;HMDB0125408;HMDB0125827;HMDB0125828;HMDB0126407;HMDB0126408;HMDB0126409;HMDB0127959;HMDB0127960;HMDB0127961;HMDB0128006;HMDB0128007;HMDB0134084;HMDB0134085;HMDB0134089;HMDB0134090;HMDB0134093;HMDB0134094;HMDB0134095;HMDB0135269;HMDB0135270;HMDB0135271;HMDB0135463;HMDB0135464;HMDB0041705;HMDB0041707;HMDB0041709;HMDB0006273;HMDB0012268	6	5-Amino-6-(5'-phospho-D-ribitylamino)uracil;1-(5-Phospho-D-ribosyl)-5-amino-4-imidazolecarboxylate;5-Carboxyamino-1-(5-phospho-D-ribosyl)imidazole;Plantamajoside;Suspensaside;beta-Hydroxyacteoside	C04454;C04751;C15667;C10485;C10499;C17528
neg-M355T233	25217.07642	110844.4425	53865.90264	99104.84371	52569.45057	85084.00421	193210.317	332347.8457	125328.1617	146528.2581	101160.0508	67010.11989	0.441893597	0.030777333	0.025974026	0.613002494	0.520223558	2.035763627	0.202912108	down	355.1680772	3.888825	1	0	-	Unknown	-	-	-	-	6	Papaverine;N-Methoxycarbonyl-N-nornuciferine;Litebamine;Pyrophaeophorbide a;7,8-Dihydrovomifoliol 9-[rhamnosyl-(1->6)-glucoside];3-Hydroxy-beta-ionol 3-[glucosyl-(1->6)-glucoside]	HMDB0015245;HMDB0036988;HMDB0038629;HMDB0031150;HMDB0029770;HMDB0037527	11	Pheniramine_maleate;(S)-Canadine;Papaverine;Eschscholtzidine;Evoprenine;(R)-Canadine;Dicentrine;Sinactine;Nantenine;GV_150013X;Pyropheophorbide_a	C12574;C03329;C06533;C09426;C10666;C11818;C17426;C17898;C19985;C15096;C18064
neg-M355T5	142874.7037	170166.7052	69931.316	156862.9379	128802.2231	167099.6655	46818.32246	140822.8058	96383.8366	63106.56108	89213.41884	66311.32621	1.662642246	0.029349286	0.025974026	0.613002494	0.520223558	1.57954763	0.300143351	up	354.8635573	0.0827815	0	0	-	Unknown	-	-	-	-	0	-	-	0	-	-
neg-M356T302	280628.2495	290445.1784	347203.585	444900.5504	310216.9225	273241.6781	600180.0392	766343.2801	409278.6032	1100791.246	485866.8635	877337.2508	0.459134254	0.003100959	0.004329004	0.383409406	0.315429668	2.118231567	0.271539605	down	356.2270688	5.0257	0	0	-	Unknown	-	-	-	-	0	-	-	0	-	-
neg-M356T313	288844.6606	161562.2504	415704.6262	55632.81148	68988.60245	98551.74651	453895.535	351178.0951	481698.1493	774477.3828	381261.8953	110120.407	0.426730107	0.044942871	0.041125541	0.645022325	0.57586486	2.163943592	0.194282707	down	356.2814453	5.211366667	0	0	-	Unknown	-	-	-	-	0	-	-	0	-	-
neg-M358T324	1065963.672	642468.7116	1301310.917	913968.6561	1007463.171	842263.3695	1330686.454	1657055.287	1921566.521	2055517.245	1026056.804	1533383.549	0.606181997	0.005791084	0.008658009	0.444274875	0.386204746	1.679194108	0.095921525	down	358.2428084	5.400066667	0	0	-	Unknown	-	-	-	-	0	-	-	0	-	-
neg-M358T43	1139895.362	542420.5588	1142115.712	609085.4662	407925.7175	867875.6754	545116.9442	410862.8067	421025.2134	434949.787	288291.8086	622901.8903	1.72936532	0.036551481	0.132034632	0.623495425	0.739274576	1.68195177	0.149586341	up	357.9177833	0.722631667	1	0	-	Unknown	-	-	-	-	0	-	-	1	Methanophenazine	C11903
neg-M358T44	459159.1213	297768.9668	331482.5302	193709.6088	217441.8904	368069.6379	57021.22257	28279.70941	55282.06671	228401.3397	233297.5057	132845.8091	2.540554347	0.019137249	0.025974026	0.583651633	0.520223558	2.515660992	0.333280896	up	358.0217012	0.731603333	1	0	-	Unknown	-	-	-	-	0	-	-	1	Florasulam	C18850
neg-M359T324	49034.44364	59427.29898	161607.6881	158255.5091	169391.192	76601.95558	168060.2072	191344.1366	183346.782	191969.2217	198438.6303	366531.6297	0.5188297	0.021901248	0.004329004	0.597945796	0.315429668	1.947086842	0.170208974	down	359.2462561	5.39935	1	0	-	Unknown	-	-	-	-	2	N-arachidonoylglycinate;Dibucaine	HMDB0062617;HMDB0014668	1	Dibucaine	C07879
neg-M360T311	195130.3318	92186.76005	226218.3525	190687.4206	27801.68952	60733.52762	633347.2341	376004.8431	357249.4225	723172.8001	273024.2668	424033.6171	0.284465669	0.006185259	0.002164502	0.448654204	0.25075524	2.964780436	0.025575654	down	360.2551548	5.184366667	1	0	-	Unknown	-	-	-	-	18	3-Oxohexadecanoic acid glycerides;N-Arachidonoyl glycine;Medroxyprogesterone;17-HDoHE;19(20)-EpDPE;16(17)-EpDPE;Medrysone;Testosterone Propionate;Anacardic acid;3-Hydroxyneogrifolin;10-HDoHE;11-HDoHE;16-HDoHE;20-HDoHE;4-HDoHE;7-HDoHE;8-HDoHE;4-Hydroxy-all-trans-retinyl acetate	HMDB0039849;HMDB0005096;HMDB0001939;HMDB0010213;HMDB0013620;HMDB0013621;HMDB0014398;HMDB0015489;HMDB0033896;HMDB0039885;HMDB0060037;HMDB0060040;HMDB0060047;HMDB0060048;HMDB0060049;HMDB0060050;HMDB0060051;HMDB0060112	11	Lamtidine;Medroxyprogesterone;Testosterone_propionate;Medrysone;16-Propyl-3-methoxy-estra-1,3,5(10)-triene-16beta,17beta-diol;17-Methylandrosta-4,6-diene-3beta,17beta-diol_3-acetate;11alpha-Hydroxy-12alpha-methyl-pregn-4-ene-3,20-dione;3beta-(Acetyloxy)-5alpha-androst-16-ene-16-carboxaldehyde;17beta-(Hydroxymethyl)androst-4-en-3-one_acetate;17beta-Hydroxy-5alpha-androst-1-en-3-one_propionate;22-H…	C11804;C07119;C08158;C14643;C14934;C14954;C14964;C15001;C15064;C15273;C20855
neg-M363T427	8113192.865	3464901.456	7820582.305	10760837.27	6869918.195	5140255.429	12181369.18	11656495.83	9880490.253	13773037.91	7615498.82	23272569.49	0.538019613	0.019606954	0.025974026	0.58495001	0.520223558	1.812344687	0.161153026	down	363.2099279	7.123883333	1	0	-	Unknown	-	-	-	-	5	Murrayazolinol;Pyrafoline D;(R)-Mahanine;Mukoenine B;PA(P-16:0e/18:2(9Z,12Z))	HMDB0038827;HMDB0038828;HMDB0038837;HMDB0040788;HMDB0011155	0	-	-
neg-M363T524	1390446.33	1731718.124	2209196.289	1647376.287	3890555.77	2640307.927	1086827.277	1563376.753	903625.1141	1421251.076	984023.7402	1464555.613	1.819803373	0.013711375	0.015151515	0.542606374	0.455195613	1.671234724	0.305905578	up	363.3273076	8.726341667	0	0	-	Unknown	-	-	-	-	0	-	-	0	-	-
neg-M363T67	1104968.22	363133.92	158458.5261	97255.39437	377379.1059	369324.5375	826606.8738	1126706.958	791453.3932	859191.8949	426590.5996	859379.6456	0.505226051	0.041022559	0.041125541	0.63294727	0.57586486	2.132848033	0.28623558	down	363.0791033	1.117944167	1	0	-	Unknown	-	-	-	-	6	5'-Hydroxypiroxicam;Adenosine monophosphate;2'-Deoxyguanosine 5'-monophosphate;3'-AMP;Adenosine 2'-phosphate;2-hydroxy-dAMP	HMDB0014096;HMDB0000045;HMDB0001044;HMDB0003540;HMDB0011617;HMDB0059594	7	Sulfometuron_methyl;AMP;dGMP;Adenosine_2'-phosphate;3'-AMP;7-alpha-D-Ribosyladenine_5'-phosphate;2-Hydroxy-dAMP	C10955;C00020;C00362;C00946;C01367;C04378;C19970
neg-M364T44_1	1103253.656	1156294.826	1259187.856	503660.0054	449158.5362	1271515.143	390816.1225	272532.6562	799078.9345	428567.9931	525489.3723	476343.3458	1.985278482	0.024604814	0.041125541	0.601487013	0.57586486	1.81540876	0.169829063	up	363.9259991	0.730534167	0	0	-	Unknown	-	-	-	-	0	-	-	0	-	-
neg-M366T186	136433.1714	193264.5632	73487.04806	289920.042	48795.9694	31584.43214	583926.8653	153743.3174	735204.4711	306667.1636	180244.5124	219393.2543	0.354943315	0.026949477	0.041125541	0.601487013	0.57586486	2.396742809	0.053441292	down	366.1059911	3.0956	1	0	-	Unknown	-	-	-	-	4	6-[(3-carboxy-5,6-dihydroxycyclohex-3-en-1-yl)oxy]-3,4,5-trihydroxyoxane-2-carboxylic acid;6-[(4-carboxy-2,6-dihydroxycyclohex-3-en-1-yl)oxy]-3,4,5-trihydroxyoxane-2-carboxylic acid;6-[(3-carboxy-5,6-dihydroxycyclohex-2-en-1-yl)oxy]-3,4,5-trihydroxyoxane-2-carboxylic acid;3,4,5-trihydroxy-6-(3,4,5-trihydroxycyclohex-1-ene-1-carbonyloxy)oxane-2-carboxylic acid	HMDB0130158;HMDB0130159;HMDB0130160;HMDB0130161	1	16alpha-Bromo-17beta-estradiol	C14731
neg-M366T427	213348.6862	33975.4021	373703.6039	249425.4413	97905.93426	169047.6807	473805.9419	515178.7462	521057.13	580599.9272	255676.4285	331391.4384	0.42476852	0.027529404	0.008658009	0.601487013	0.386204746	2.314742025	0.436577379	down	366.2095841	7.1154	1	0	-	Unknown	-	-	-	-	2	Piperundecalidine;Propiverine	HMDB0030240;HMDB0041999	2	Propiverine;Phenothrin	C07852;C14387
neg-M368T313	736153.4202	486893.72	671570.335	774033.7687	763238.4244	274822.8657	1193029.907	1194465.811	779227.3473	2505903.855	1295326.761	1406459.969	0.44262353	0.005046394	0.002164502	0.431268748	0.25075524	2.137119889	0.382085858	down	368.281371	5.209866667	1	0	-	Unknown	-	-	-	-	7	O-(2-tetradecenoyl)carnitine;cis-5-Tetradecenoylcarnitine;trans-2-Tetradecenoylcarnitine;MG(0:0/18:3(6Z,9Z,12Z)/0:0);MG(0:0/18:3(9Z,12Z,15Z)/0:0);MG(18:3(6Z,9Z,12Z)/0:0/0:0);MG(18:3(9Z,12Z,15Z)/0:0/0:0)	HMDB0062588;HMDB0002014;HMDB0013329;HMDB0011539;HMDB0011540;HMDB0011569;HMDB0011570	1	Montanol	C09137
neg-M368T387	545666.351	362770.7919	648163.3608	457038.0621	350325.1688	359034.9545	704717.5053	685600.21	735003.8838	1297703.968	1110383.22	438678.9203	0.54765701	0.015335947	0.015151515	0.552339142	0.455195613	1.736866809	0.166782338	down	368.3176818	6.442466667	1	0	-	Unknown	-	-	-	-	1	N-Stearoyl GABA	HMDB0062341	0	-	-
neg-M371T62	716259.8067	2903510.684	1311254.671	1389007.721	1647235.007	2454412.988	632267.1905	791101.0667	1139042.578	673687.6552	732510.8902	1026064.91	2.086558657	0.021274833	0.025974026	0.597945796	0.520223558	1.897143172	0.143584043	up	371.1200886	1.039781667	1	0	-	Unknown	-	-	-	-	0	-	-	1	7-Epiloganin_tetraacetate	C11662
neg-M378T222	287969.0836	558346.4708	463741.7422	137462.7962	228010.7631	206237.8732	63856.69459	81200.57663	182301.5739	39992.75796	70081.88311	4164.878232	4.261267434	0.017696105	0.004329004	0.575661598	0.315429668	3.160564464	0.339921301	up	378.16003	3.692533333	1	0	-	Unknown	-	-	-	-	1	Droperidol	HMDB0014593	2	Clavamycin_B;Clavamycin_C	C17362;C17363
neg-M378T238	157520.5468	54524.00463	72010.56449	129625.9821	76495.13956	150958.8413	219795.7048	360186.8845	108986.7576	236592.0683	160805.2693	324206.9953	0.454520801	0.01167254	0.015151515	0.514503976	0.455195613	2.032835536	0.363169321	down	378.0896938	3.970225	1	0	-	Unknown	-	-	-	-	2	2-{4,6-dihydroxy-2-methoxy-3-[3-methyl-4-(sulfooxy)but-2-en-1-yl]phenyl}acetic acid;2-[4,6-dihydroxy-2-methoxy-3-(3-methylbut-2-en-1-yl)phenyl]-2-(sulfooxy)acetic acid	HMDB0125491;HMDB0125507	0	-	-
neg-M378T351	721803.1574	82124.23147	296288.9976	154571.7929	104397.4025	91657.85492	268700.9961	296407.3905	400307.819	845142.6755	771907.3693	316870.4369	0.500405297	0.049637578	0.041125541	0.654385112	0.57586486	2.059207365	0.272878397	down	378.3022601	5.850883333	1	0	-	Unknown	-	-	-	-	0	-	-	1	17-(4-Hydroxyphenyl)heptadecanoate	C21446
neg-M378T480	2259678.15	3610510.97	1985217.58	1387315.162	1407095.958	6539351.345	929953.8576	1115436.576	2020137.052	1171317.128	847917.9006	1384473.157	2.301329068	0.034151375	0.015151515	0.615991401	0.455195613	1.868494085	0.300092984	up	378.2401691	8.005833333	1	0	-	Unknown	-	-	-	-	3	Sphingosine 1-phosphate;N-palmitoyl-phosphoethanolamine;Sphing-4-enine-1-phosphate	HMDB0000277;HMDB0059630;HMDB0062531	4	Sphingosine_1-phosphate;Aurachin_B;Aurachin_C;Calpeptin	C06124;C21140;C21330;C11256
neg-M380T222	522779.0108	2503183.738	1231550.837	1076671.514	1033707.163	409552.7395	422508.4395	380936.3284	203521.6825	400115.0801	170820.1672	238008.2862	3.732258242	0.004286393	0.004329004	0.408086212	0.315429668	2.730587954	0.295089318	up	380.1755633	3.699933333	1	0	-	Unknown	-	-	-	-	0	-	-	1	Quadrigemine_A	C09234
neg-M380T379	399762.0827	257743.1763	546806.3207	402695.765	188275.5208	188451.8493	510641.7147	811629.6516	472896.6101	1808349.367	614749.7335	620452.8099	0.409970976	0.010251249	0.008658009	0.497372143	0.386204746	2.167957476	0.263619893	down	380.3176875	6.309308333	1	0	-	Unknown	-	-	-	-	6	2-Arachidonyl Glycerol ether;4-Hydroxy-3-(16-methylheptadecyl)-2H-pyran-2-one;3-​Methyl-�?-​pentyl-2-​furantridecanoic acid;5-Hexyl-3,4-dimethyl-2-furanundecanoic acid;5-Heptyl-3-methyl-2-furanundecanoic acid;3,4-Dimethyl-5-pentyl-2-furandodecanoic acid	HMDB0013657;HMDB0032093;HMDB0061648;HMDB0112074;HMDB0112075;HMDB0112077	0	-	-
neg-M381T278	203446.1092	143799.7277	331935.2116	244901.1592	354392.0691	236808.237	406896.0015	981403.4033	313456.9415	1220697.086	604750.971	956053.721	0.3379869	0.004150094	0.008658009	0.408086212	0.386204746	2.471304355	0.341939055	down	381.276598	4.640033333	1	0	-	Unknown	-	-	-	-	1	(R)-3,4-Dihydro-2-methyl-2-(4,8,12-trimethyl-3,7,11-tridecatrienyl)-2H-1-benzopyran-6-ol	HMDB0036368	0	-	-
neg-M382T312	1069011.431	523965.4278	892603.3028	735021.3349	899791.9202	298802.2221	816075.1116	1557021.233	1628042.49	1560670.089	1275587.278	1587728.882	0.524525819	0.013523375	0.015151515	0.542606374	0.455195613	1.955169527	0.258511704	down	382.2428669	5.195991667	1	0	-	Unknown	-	-	-	-	18	DG(20:1(11Z)/22:6(4Z,7Z,10Z,13Z,16Z,19Z)/0:0);DG(20:2(11Z,14Z)/22:5(4Z,7Z,10Z,13Z,16Z)/0:0);DG(20:2(11Z,14Z)/22:5(7Z,10Z,13Z,16Z,19Z)/0:0);DG(20:3(5Z,8Z,11Z)/22:4(7Z,10Z,13Z,16Z)/0:0);DG(20:3(8Z,11Z,14Z)/22:4(7Z,10Z,13Z,16Z)/0:0);DG(20:5(5Z,8Z,11Z,14Z,17Z)/22:2(13Z,16Z)/0:0);DG(22:2(13Z,16Z)/20:5(5Z,8Z,11Z,14Z,17Z)/0:0);DG(22:4(7Z,10Z,13Z,16Z)/20:3(5Z,8Z,11Z)/0:0);DG(22:4(7Z,10Z,13Z,16Z)/20:3(8Z,…	HMDB0007411;HMDB0007438;HMDB0007439;HMDB0007466;HMDB0007495;HMDB0007581;HMDB0007665;HMDB0007690;HMDB0007691;HMDB0007718;HMDB0007747;HMDB0007775;HMDB0056233;HMDB0056243;HMDB0056314;HMDB0056319;HMDB0056324;HMDB0056348	0	-	-
neg-M382T322	186266.5177	31253.16595	258921.7677	222758.3663	93295.79182	38164.8125	374026.231	434311.8648	223018.7114	987651.4522	374433.9241	352894.9735	0.302461196	0.012459324	0.004329004	0.532181662	0.315429668	2.790278706	0.234577289	down	382.2972183	5.370091667	0	0	-	Unknown	-	-	-	-	0	-	-	0	-	-
neg-M382T49	461215.821	192315.3997	198310.4321	236070.4351	210601.8109	620404.4823	562847.1126	942823.8919	429709.1818	583144.2758	314049.4269	787913.7896	0.530016548	0.026523973	0.064935065	0.601487013	0.616175221	1.802555024	0.346201634	down	382.0910535	0.824310833	1	0	-	Unknown	-	-	-	-	1	Daphnoretin methyl ether	HMDB0039046	5	Lilaline;Salicin_6-phosphate;Pachyrrhizone;Arnottin_II;Tetracenomycin_F1	C10602;C06188;C10512;C12258;C12367
neg-M383T294	266413.1858	87799.65273	375898.645	238522.7721	304999.4809	158588.8991	487791.443	855012.0426	547153.6006	1341774.036	655837.8933	1274895.485	0.277430021	0.000922907	0.002164502	0.233699863	0.25075524	2.892437332	0.23094547	down	383.2923251	4.895066667	1	0	-	Unknown	-	-	-	-	1	3, 5-Tetradecadiencarnitine	HMDB0013331	0	-	-
neg-M384T297_2	57253.65427	30544.33206	61441.61218	21123.06024	18524.21501	70348.28724	110545.1138	101051.7273	63435.34888	252659.6704	68321.56315	132825.9486	0.355682158	0.007534833	0.008658009	0.474318001	0.386204746	2.467653253	0.102978845	down	384.2762735	4.950516667	1	0	-	Unknown	-	-	-	-	4	3-Hydroxy-cis-5-tetradecenoylcarnitine;Cortol;Beta-Cortol;gamma-Eudesmol rhamnoside	HMDB0013330;HMDB0003180;HMDB0005821;HMDB0037961	2	Cortol;Carboprost	C05482;C06872
neg-M385T202	151525.9925	262038.3726	150689.5218	591104.2838	152933.2534	101657.0675	90565.8714	88011.24533	135155.51	44581.58769	131398.2111	93663.19307	2.41687936	0.034998802	0.008658009	0.618017414	0.386204746	1.924284374	0.255912222	up	385.0785733	3.362791667	1	0	-	Unknown	-	-	-	-	0	-	-	1	S-Acetylphosphopantetheine	C03725
neg-M386T345	446986.5451	157329.2642	701590.5734	326383.0285	455619.5461	52004.50651	989359.9248	684264.1805	726849.6483	1716679.439	729183.5225	588437.6835	0.393744672	0.030648323	0.008658009	0.613002494	0.386204746	2.426276003	0.27517	down	386.2740868	5.747958333	1	0	-	Unknown	-	-	-	-	20	DG(18:2(9Z,12Z)/24:1(15Z)/0:0);DG(18:3(6Z,9Z,12Z)/24:0/0:0);DG(18:3(9Z,12Z,15Z)/24:0/0:0);DG(20:1(11Z)/22:2(13Z,16Z)/0:0);DG(20:2(11Z,14Z)/22:1(13Z)/0:0);DG(20:3(5Z,8Z,11Z)/22:0/0:0);DG(20:3(8Z,11Z,14Z)/22:0/0:0);DG(22:0/20:3(5Z,8Z,11Z)/0:0);DG(22:0/20:3(8Z,11Z,14Z)/0:0);DG(22:1(13Z)/20:2(11Z,14Z)/0:0);DG(22:2(13Z,16Z)/20:1(11Z)/0:0);DG(24:0/18:3(6Z,9Z,12Z)/0:0);DG(24:0/18:3(9Z,12Z,15Z)/0:0);DG(2…	HMDB0007268;HMDB0007296;HMDB0007325;HMDB0007407;HMDB0007435;HMDB0007463;HMDB0007492;HMDB0007603;HMDB0007604;HMDB0007631;HMDB0007659;HMDB0007800;HMDB0007801;HMDB0007828;HMDB0056094;HMDB0056100;HMDB0056121;HMDB0056128;HMDB0056225;HMDB0056255	0	-	-
neg-M387T576	108054.1931	91258.19305	102390.3304	58750.00679	44197.39041	153217.3873	34389.48922	43074.14236	63451.19945	42422.39782	37317.01404	67956.77569	1.932939026	0.020835076	0.025974026	0.595927582	0.520223558	1.778484707	0.328698548	up	387.0265641	9.597591667	0	0	-	Unknown	-	-	-	-	0	-	-	0	-	-
neg-M388T42	172272.018	61284.3092	88871.47703	239217.2647	175130.2559	71455.76187	171782.3709	188066.6334	222603.0618	501203.4026	317931.1009	216077.3295	0.499628561	0.02578454	0.064935065	0.601487013	0.616175221	1.924490258	0.258614237	down	387.9224094	0.704396667	0	0	-	Unknown	-	-	-	-	0	-	-	0	-	-
neg-M389T223	383013.0491	447602.3518	161547.1674	723625.4482	372626.4005	443906.0229	217438.4831	312680.5821	104770.0204	180934.5013	216620.8395	176173.1938	2.095220521	0.019285865	0.041125541	0.58375994	0.57586486	1.910604447	0.07712176	up	389.0919841	3.71425	1	0	-	Unknown	-	-	-	-	0	-	-	1	Jasplakinolide	C16883
neg-M390T308	256779.5499	377264.9192	644973.0101	564525.325	55127.83425	205141.4998	764278.0546	553634.914	528532.0259	794110.5552	678404.2363	1281451.564	0.45730957	0.041586792	0.025974026	0.63294727	0.520223558	2.187044905	0.430493231	down	390.2489843	5.128316667	1	0	-	Unknown	-	-	-	-	1	Tsangane L 3-glucoside	HMDB0040824	0	-	-
neg-M391T320	115369.3459	9773.465749	8269.00923	76968.70539	25810.85265	28739.43652	309587.9302	154919.307	174103.1612	130577.5465	45664.54272	272226.7226	0.243708842	0.010198449	0.008658009	0.497372143	0.386204746	3.119895981	0.239638411	down	391.2261473	5.326216667	1	0	-	Unknown	-	-	-	-	5	CPA(16:0/0:0);Methyl (9Z)-6'-oxo-6,5'-diapo-6-carotenoate;DG(22:6(4Z,7Z,10Z,13Z,16Z,19Z)/22:6(4Z,7Z,10Z,13Z,16Z,19Z)/0:0);DG(22:6n3/0:0/22:6n3);Hydratopyrrhoxanthinol	HMDB0007003;HMDB0031977;HMDB0007788;HMDB0056386;HMDB0036842	0	-	-
neg-M391T45	526403.2155	459752.7076	264974.4977	379774.2803	227515.6875	499999.6007	691030.8558	559664.3404	609362.3338	1106408.363	385747.2348	448226.5999	0.620565029	0.048858551	0.064935065	0.649849062	0.616175221	1.43353552	0.126586196	down	390.993197	0.749698333	0	0	-	Unknown	-	-	-	-	0	-	-	0	-	-
neg-M395T342	292725.4544	365891.3218	419665.329	210478.8662	282957.2622	361159.4355	173490.4796	94564.87943	233852.395	213900.0798	228857.9445	130148.3245	1.798336721	0.007842438	0.015151515	0.476901513	0.455195613	1.882204173	0.154477326	up	395.2632562	5.697733333	0	0	-	Unknown	-	-	-	-	0	-	-	0	-	-
neg-M395T398	307337.7688	169384.9285	413532.4676	311361.8007	233533.3849	164793.6021	534937.5362	335243.4495	288842.1108	865230.2757	545249.4016	306858.0923	0.556238952	0.035689432	0.093073593	0.619445516	0.680328674	1.615120198	0.160061318	down	395.336906	6.633566667	0	0	-	Unknown	-	-	-	-	0	-	-	0	-	-
neg-M397T45_1	508661.0809	746101.5511	447824.1402	284166.5739	474836.0319	392128.6112	292682.1842	162261.0912	329857.5198	150686.5387	241985.8139	292637.2722	1.941158943	0.005273301	0.015151515	0.434471742	0.455195613	1.905615733	0.342458927	up	396.9094006	0.749795	0	0	-	Unknown	-	-	-	-	0	-	-	0	-	-
neg-M399T40_2	91264.11829	112362.6672	350955.0928	215520.8976	150267.4565	129094.1145	297596.7885	333479.4646	191417.2594	584485.9422	149555.6532	554060.9178	0.49723601	0.045847514	0.093073593	0.646278186	0.680328674	1.798285441	0.06640592	down	399.0466811	0.658773333	1	0	-	Unknown	-	-	-	-	0	-	-	1	Bis(glycerophospho)-glycerol	C03853
neg-M400T190	96788.44578	93342.04866	71566.25596	276711.5903	253162.8512	125727.8583	271887.4613	342931.7217	336315.4587	163484.732	228045.9963	215107.7868	0.588852778	0.04133037	0.093073593	0.63294727	0.680328674	1.761420166	0.116220985	down	400.2573823	3.16775	1	0	-	Unknown	-	-	-	-	1	(-)-Pyrifolidine	HMDB0033523	0	-	-
neg-M400T338	702798.7779	354313.7401	1268284.346	1090626.705	882917.19	467048.1413	1498631.769	1395681.396	1104359.205	1315609.994	1585291.288	962130.7961	0.60622845	0.033954142	0.015151515	0.615991401	0.455195613	1.721198551	0.130438771	down	400.2866556	5.640575	1	0	-	Unknown	-	-	-	-	2	Persicaxanthin;Persicachrome	HMDB0034952;HMDB0036425	1	Myxalamid_B	C12159
neg-M402T197	130989.9967	135451.3169	75405.009	143161.4372	142302.3051	178514.1104	194072.627	187518.9228	186571.221	227495.1766	182031.1093	280210.1264	0.640611097	0.009242823	0.002164502	0.487990767	0.25075524	1.635453546	0.134934999	down	402.1349723	3.280616667	0	0	-	Unknown	-	-	-	-	0	-	-	0	-	-
neg-M402T84	90259.93055	370932.763	69510.70502	106379.7291	265375.0616	534007.6703	1100657.239	315337.3361	1704055.66	1084690.715	722154.651	432125.9473	0.268046293	0.008009239	0.015151515	0.481241686	0.455195613	2.97807903	0.359186694	down	402.1180339	1.4029275	1	0	-	Unknown	-	-	-	-	4	5,7-dihydroxy-2-phenyl-8-(3,4,5-trihydroxyoxan-2-yl)-4H-chromen-4-one;8-8'-Dehydrodiferulic acid;Dehydrodiferulic dilactone;3-[3-Carboxy-2,3-dihydro-2-(4-hydroxy-3-methoxyphenyl)-7-methoxy-5-benzofuranyl]-2-propenoic acid	HMDB0127227;HMDB0029277;HMDB0033876;HMDB0041277	7	Glucosyloxyanthraquinone;Cleomiscosin_A;Daphneticin;Diferulic_acid;Irisflorentin;5'-Oxoaverantin;Versicolorone	C03503;C09922;C09924;C10446;C17958;C20502;C20504
neg-M404T177	10287281.43	3288176.337	4539125.618	7902323.719	2070085.842	7105128.461	12519131.95	14266497.67	8287658.537	10451878.9	9206817.442	6017856.136	0.579295699	0.049943055	0.041125541	0.655794024	0.57586486	1.670000638	0.227274448	down	404.1052325	2.954516667	0	0	-	Unknown	-	-	-	-	0	-	-	0	-	-
neg-M404T188	130582.1844	70902.8423	75786.17111	140869.4662	142216.3996	38433.59084	309110.6301	141612.8037	226747.3644	227748.4844	172909.5741	99255.75647	0.508576932	0.025620945	0.025974026	0.601487013	0.520223558	1.806705562	0.125782363	down	404.1879835	3.135683333	0	0	-	Unknown	-	-	-	-	0	-	-	0	-	-
neg-M404T49	37056011.22	36190631.27	30590678.55	39280467.97	21210381.2	32379877.38	7646481.379	14577657.51	7258329.917	10872355.62	10490416.1	11108357.9	3.175086719	9.55E-06	0.002164502	0.025626723	0.25075524	2.936574936	0.185023187	up	404.1052999	0.822086667	0	0	-	Unknown	-	-	-	-	0	-	-	0	-	-
neg-M405T109	2661057.275	4240207.237	2480396.189	3663550.37	3261127.269	3384118.368	2567434.401	2932239.629	1567257.627	2115464.614	1270946.131	1771393.865	1.610706054	0.009927345	0.015151515	0.497372143	0.455195613	1.499822771	0.421923961	up	405.1165356	1.81665	1	0	-	Unknown	-	-	-	-	15	3,4,5-trihydroxy-6-{3-hydroxy-5-[2-(3-hydroxyphenyl)ethyl]phenoxy}oxane-2-carboxylic acid;6-{3-[2-(3,5-dihydroxyphenyl)ethyl]phenoxy}-3,4,5-trihydroxyoxane-2-carboxylic acid;2-{4-[(E)-2-(3,5-dihydroxyphenyl)ethenyl]-3-hydroxyphenoxy}-6-(hydroxymethyl)oxane-3,4,5-triol;2-{3-[(E)-2-(2,4-dihydroxyphenyl)ethenyl]-5-hydroxyphenoxy}-6-(hydroxymethyl)oxane-3,4,5-triol;3,4,5-trihydroxy-6-{3-hydroxy-5-[2-…	HMDB0129949;HMDB0129950;HMDB0134112;HMDB0134113;HMDB0135774;HMDB0135775;HMDB0030824;HMDB0031423;HMDB0038330;HMDB0039039;HMDB0039172;HMDB0040555;HMDB0040863;HMDB0041265;HMDB0060923	2	Astringin;Trichocarpin	C10245;C10835
neg-M405T216	108840	232193.6616	123970.4105	221695.4674	35435.27513	69155.1823	130471.7888	348139.734	228974.21	506912.4764	689261.9642	143565.4742	0.386499333	0.039013332	0.041125541	0.627022531	0.57586486	2.18001656	0.265873487	down	405.1318985	3.600916667	1	0	-	Unknown	-	-	-	-	7	5-hydroxy-8-(hydroxymethyl)-8-methyl-6-(2-methylpropanoyl)-4-phenyl-2H,8H-pyrano[2,3-f]chromen-2-one;5-hydroxy-4-(2-hydroxyphenyl)-8,8-dimethyl-6-(2-methylpropanoyl)-2H,8H-pyrano[2,3-f]chromen-2-one;5-hydroxy-6-(2-hydroxy-2-methylpropanoyl)-8,8-dimethyl-4-phenyl-2H,8H-pyrano[2,3-f]chromen-2-one;5-hydroxy-4-(4-hydroxyphenyl)-8,8-dimethyl-6-(2-methylpropanoyl)-2H,8H-pyrano[2,3-f]chromen-2-one;8-hyd…	HMDB0126081;HMDB0126082;HMDB0126083;HMDB0126084;HMDB0126085;HMDB0126086;HMDB0126087	1	Asperlicin_C	C21147
neg-M405T49	5314324.63	4477199.814	4199594.018	4997129.468	3089648.158	4284220.406	792070.8868	697712.9437	795814.8643	504981.1865	692973.0371	1275544.919	5.539309633	1.45E-06	0.002164502	0.007795371	0.25075524	3.672336973	0.066840152	up	405.1089712	0.82212	1	0	-	Unknown	-	-	-	-	0	-	-	3	CGS_7181;Braxoron;2-(4-Chloro-3,5-dimethylphenoxy)-N-(2-phenyl-2H-benzotriazol-5-yl)-acetamide	C13836;C14647;C11561
neg-M409T302	642974.9604	882002.9266	1326459.226	810431.6691	1422821.242	337644.4496	1796850.672	2317351.322	858505.491	3173275.085	2034218.361	2938389.247	0.413332104	0.010556032	0.015151515	0.497372143	0.455195613	2.23824699	0.159129483	down	409.3079436	5.035016667	1	0	-	Unknown	-	-	-	-	4	Gamma-Tocotrienol;epsilon-Tocopherol;(3beta,22E,24R)-3-Hydroxyergosta-5,8,22-trien-7-one;(6alpha,22E)-6-Hydroxy-4,7,22-ergostatrien-3-one	HMDB0012958;HMDB0030554;HMDB0032106;HMDB0037380	3	beta-Tocotrienol;gamma-Tocotrienol;6-Geranylgeranyl-2,3-dimethylbenzene-1,4-diol	C14154;C14155;C20738
neg-M409T320	200214.667	161427.6728	302809.0663	297488.8773	203886.7225	110400.0732	490728.5856	418843.2794	185926.4973	940138.1152	473550.3512	625577.1518	0.407120628	0.011556705	0.025974026	0.512558625	0.520223558	2.179662647	0.080990432	down	409.3080462	5.33225	1	0	-	Unknown	-	-	-	-	4	Gamma-Tocotrienol;epsilon-Tocopherol;(3beta,22E,24R)-3-Hydroxyergosta-5,8,22-trien-7-one;(6alpha,22E)-6-Hydroxy-4,7,22-ergostatrien-3-one	HMDB0012958;HMDB0030554;HMDB0032106;HMDB0037380	3	beta-Tocotrienol;gamma-Tocotrienol;6-Geranylgeranyl-2,3-dimethylbenzene-1,4-diol	C14154;C14155;C20738
neg-M410T302	252740.0639	141664.1915	282442.8347	149801.2954	199337.3526	86069.54654	279832.2752	534707.114	183596.1515	715958.0436	463450.28	679870.0217	0.389182432	0.009381418	0.025974026	0.493689434	0.520223558	2.259455792	0.301238227	down	410.3113645	5.034383333	0	0	-	Unknown	-	-	-	-	0	-	-	0	-	-
neg-M410T305	236935.0503	135607.2723	234466.8012	281262.8429	231706.4869	139639.1229	344593.582	400161.3396	186222.7219	1084840.645	290227.7341	760858.7889	0.410712968	0.036665665	0.025974026	0.623495425	0.520223558	1.95943971	0.045415221	down	410.292104	5.0896	1	0	-	Unknown	-	-	-	-	3	3-Hydroxyhexadecadienoylcarnitine;11-Hydroxyeicosatetraenoate glyceryl ester;2-(14,15-Epoxyeicosatrienoyl) Glycerol	HMDB0013335;HMDB0012530;HMDB0013651	1	Tylactone	C12000
neg-M412T356	1348375.367	791369.5845	2592343.718	1392240.978	1226416.401	874204.4299	2950423.168	2232360.156	1684854.193	4908480.077	2987296.845	1348176.117	0.510498976	0.02672629	0.041125541	0.601487013	0.57586486	1.826150788	0.158445073	down	412.289895	5.929016667	0	0	-	Unknown	-	-	-	-	0	-	-	0	-	-
neg-M412T370	457298.8894	220141.0719	603498.2029	596634.7041	169219.6927	187898.8019	707121.6282	663306.5362	424571.7144	1197203.174	1097106.053	481213.6088	0.488935621	0.026752059	0.041125541	0.601487013	0.57586486	1.991922954	0.13066885	down	412.2899005	6.166316667	1	0	-	Unknown	-	-	-	-	9	DG(22:4(7Z,10Z,13Z,16Z)/24:1(15Z)/0:0);DG(22:5(4Z,7Z,10Z,13Z,16Z)/24:0/0:0);DG(22:5(7Z,10Z,13Z,16Z,19Z)/24:0/0:0);DG(24:0/22:5(4Z,7Z,10Z,13Z,16Z)/0:0);DG(24:0/22:5(7Z,10Z,13Z,16Z,19Z)/0:0);DG(24:1(15Z)/22:4(7Z,10Z,13Z,16Z)/0:0);DG(24:0/0:0/22:5n6);DG(24:0/0:0/22:5n3);DG(24:1n9/0:0/22:4n6)	HMDB0007703;HMDB0007731;HMDB0007760;HMDB0007815;HMDB0007816;HMDB0007843;HMDB0056127;HMDB0056132;HMDB0056274	0	-	-
neg-M418T43	1228340.048	709922.3714	630022.1686	832256.7305	872589.8556	783656.3616	1879107.862	1442598.421	961134.7683	1467608.389	994211.5367	1255102.284	0.632117148	0.008830132	0.008658009	0.485295602	0.386204746	1.604478296	0.09828876	down	417.9125362	0.713505833	0	0	-	Unknown	-	-	-	-	0	-	-	0	-	-
neg-M419T5	79092.82951	58309.2163	77078.76032	61461.35185	71363.38458	43941.47122	34758.85556	26312.14182	62086.43097	44844.21905	21509.34071	26498.88425	1.811245984	0.008510193	0.025974026	0.482057415	0.520223558	1.804441769	0.168623291	up	418.8986101	0.08362	0	0	-	Unknown	-	-	-	-	0	-	-	0	-	-
neg-M421T258	262664.3786	326495.2776	402872.4616	285392.6182	135461.8418	321514.3734	192187.5006	280098.2614	137514.2253	63001.12345	83037.87552	125370.8276	1.968204307	0.021868237	0.025974026	0.597945796	0.520223558	1.969908292	0.23277328	up	420.990061	4.30225	0	0	-	Unknown	-	-	-	-	0	-	-	0	-	-
neg-M421T323	68025.75526	14600.26848	128824.8258	89023.69094	49104.11092	27402.39281	168691.7167	214717.1401	142941.5325	194219.1946	54688.23849	122326.2654	0.41999524	0.028672208	0.025974026	0.610725625	0.520223558	2.27683186	0.325483703	down	421.238986	5.390933333	1	0	-	Unknown	-	-	-	-	0	-	-	1	2,2-Dibutyl-3-(4-methoxyphenyl)-4-methyl-2H-1-benzopyran-7-ol_acetate	C15061
neg-M421T41	534878.2284	150357.1095	250149.3096	376145.7503	211573.3688	397688.4104	763781.3348	541412.4746	305959.768	963776.6376	351754.2585	613885.4137	0.542509324	0.039997968	0.064935065	0.628991488	0.616175221	1.75716346	0.20052015	down	421.0758653	0.6855925	1	0	-	Unknown	-	-	-	-	17	Trehalose 6-phosphate;Lactose 6-phosphate;Isomangiferin;Mangiferin;3,4,5-trihydroxy-6-{[5-hydroxy-2-(4-hydroxyphenyl)-4-oxo-6,8-bis[3,4,5-trihydroxy-6-(hydroxymethyl)oxan-2-yl]-3,4-dihydro-2H-1-benzopyran-7-yl]oxy}oxane-2-carboxylic acid;6-(4-{5,7-dihydroxy-4-oxo-6,8-bis[3,4,5-trihydroxy-6-(hydroxymethyl)oxan-2-yl]-3,4-dihydro-2H-1-benzopyran-2-yl}phenoxy)-3,4,5-trihydroxyoxane-2-carboxylic acid;…	HMDB0001124;HMDB0006789;HMDB0029477;HMDB0034410;HMDB0126861;HMDB0126862;HMDB0126863;HMDB0135148;HMDB0136152;HMDB0032008;HMDB0037207;HMDB0037936;HMDB0037957;HMDB0037960;HMDB0039363;HMDB0039375;HMDB0041771	13	alpha,alpha'-Trehalose_6-phosphate;Sucrose_6'-phosphate;Maltose_6'-phosphate;6-Phospho-beta-D-glucosyl-(1,4)-D-glucose;Lactose_6'-phosphate;Sucrose_6-phosphate;beta-D-Fructofuranosyl-alpha-D-mannopyranoside_6F-phosphate;alpha-Maltose_1-phosphate;Mangiferin;Norswertianolin;Tripteroside;Isomangiferin;Kaempferol_3-sophorotrioside	C00689;C02591;C02995;C04534;C05396;C16688;C18050;C20237;C10077;C10089;C10095;C16979;C12635
neg-M423T242	838946.3372	1319366.011	258088.9946	593412.5812	196061.3071	790094.873	26849.66719	855216.7256	152227.0267	40641.62916	220707.8028	18199.31534	3.041438466	0.030723015	0.064935065	0.613002494	0.616175221	2.998338116	0.358368568	up	423.2395769	4.026216667	1	0	-	Unknown	-	-	-	-	15	Pravastatin;PA(20:0/22:6(4Z,7Z,10Z,13Z,16Z,19Z));PA(20:1(11Z)/22:5(4Z,7Z,10Z,13Z,16Z));PA(20:1(11Z)/22:5(7Z,10Z,13Z,16Z,19Z));PA(20:4(5Z,8Z,11Z,14Z)/22:2(13Z,16Z));PA(20:4(8Z,11Z,14Z,17Z)/22:2(13Z,16Z));PA(20:5(5Z,8Z,11Z,14Z,17Z)/22:1(13Z));PA(22:1(13Z)/20:5(5Z,8Z,11Z,14Z,17Z));PA(22:2(13Z,16Z)/20:4(5Z,8Z,11Z,14Z));PA(22:2(13Z,16Z)/20:4(8Z,11Z,14Z,17Z));PA(22:5(4Z,7Z,10Z,13Z,16Z)/20:1(11Z));PA(22…	HMDB0005022;HMDB0115087;HMDB0115113;HMDB0115114;HMDB0115164;HMDB0115191;HMDB0115216;HMDB0115286;HMDB0115311;HMDB0115312;HMDB0115362;HMDB0115387;HMDB0115413;HMDB0115554;HMDB0115596	1	Pravastatin	C01844
neg-M423T68	2448294.549	7858071.717	8602262.424	1118435.939	7413836.249	1531284.087	1293233.377	1179988.49	1125149.227	1720179.099	806562.8731	1435429.181	3.832024743	0.033481973	0.064935065	0.615991401	0.616175221	2.364581445	0.100004931	up	423.0999375	1.125163333	0	0	-	Unknown	-	-	-	-	0	-	-	0	-	-
neg-M426T346	1380598.117	745997.5088	1463264.309	1284497.84	968518.6362	318167.6376	1593335.008	2148456.372	2642312.649	2599100.352	2376860.882	814568.584	0.506055798	0.037722033	0.025974026	0.625022956	0.520223558	1.846616927	0.225113022	down	426.3022448	5.769933333	1	0	-	Unknown	-	-	-	-	2	5,8-Epoxy-5,8-dihydro-10'-apo-b,y-carotene-3,10'-diol;5,6-Epoxy-5,6-dihydro-10'-apo-b,y-carotene-3,10'-diol	HMDB0039020;HMDB0039021	1	Norethindrone_enanthate	C14486
neg-M427T234	3005772.182	1109653.074	1073961.465	1448896.842	487654.4098	2003835.174	307490.1553	255474.6585	520362.6105	61954.26734	261107.0326	548695.4232	4.669759692	0.003392631	0.008658009	0.390225273	0.386204746	3.172712998	0.188783325	up	427.1804368	3.893133333	1	0	-	Unknown	-	-	-	-	11	1-Isomangostin hydrate;Artoflavanone;Garcinone D;3'-(1''-(3-Methylbutanoyl))-angeloyl vaginidiol;Heteroflavanone B;Edulisin V;3-Isomangostin hydrate;Pyridinoline;1alpha,3beta,22R-Trihydroxyergosta-5,24E-dien-26-oic acid 3-O-b-D-glucoside 26-O-b-D-glucosyl ester;PGP(a-13:0/18:2(9Z,11Z));PGP(i-13:0/18:2(9Z,11Z))	HMDB0029984;HMDB0030850;HMDB0033332;HMDB0040691;HMDB0040836;HMDB0041198;HMDB0041522;HMDB0000851;HMDB0040398;HMDB0116513;HMDB0116548	3	Pseudorhodomyrtoxin;Oxidized_Oplophorus_luciferin;Ro_18-5364	C08951;C15038;C15665
neg-M428T275	83121.32655	78920.69619	124685.6755	63368.8335	50772.08567	82713.73675	376002	359659.128	142120.0733	297396.5612	245860.089	200136.1456	0.298291457	0.000138151	0.002164502	0.111232417	0.25075524	2.819665647	0.371870515	down	428.2119131	4.575816667	1	0	-	Unknown	-	-	-	-	3	17-Hydroxypregnenolone sulfate;Isopentyl gentiobioside;Deoxypyridinoline	HMDB0000416;HMDB0041512;HMDB0000569	1	GF_109203X	C11238
neg-M429T373	336438.3514	269825.6276	500622.1654	567044.3222	440636.3259	197195.5114	601407.5807	483308.6616	455175.77	1444302.03	1102156.477	447496.8941	0.509889745	0.04041232	0.064935065	0.629361312	0.616175221	1.710107131	0.190903907	down	429.3212669	6.212166667	1	0	-	Unknown	-	-	-	-	1	Sorbitan stearate	HMDB0029888	0	-	-
neg-M429T452	2921081.451	268153.4488	3416078.269	819342.6282	1660272.816	778459.6062	6054118.222	2676197.016	2105591.662	1925308.759	3359414.149	7677002.501	0.414469309	0.046296731	0.093073593	0.647312854	0.680328674	2.260116068	0.398639822	down	429.1955467	7.538466667	1	0	-	Unknown	-	-	-	-	4	Mammea E/BB;Mammea E/BA;Armillarilin;Melleolide H	HMDB0030814;HMDB0030815;HMDB0031673;HMDB0038788	1	Athamantin	C09123
neg-M430T205	33284.28669	73946.49145	315991.5064	63230.35803	101912.6457	32745.48552	192919.9462	160097.9698	252146.6626	213024.4966	106507.0692	312676.7966	0.501959234	0.036887275	0.064935065	0.623495425	0.616175221	2.200326012	0.046696912	down	430.1748855	3.424558333	1	0	-	Unknown	-	-	-	-	1	Ptelatoside A	HMDB0032600	0	-	-
neg-M432T328	61041.80652	31728.66095	158552.7572	304547.6799	29312.4142	7367.530478	260311.5597	242839.2893	149561.9425	325260.5885	154341.402	355799.5211	0.398189069	0.037973456	0.064935065	0.626188317	0.616175221	2.786744428	0.267123341	down	432.2587758	5.46495	1	0	-	Unknown	-	-	-	-	0	-	-	2	Atractyloside_G;Distigmine	C17864;C16823
neg-M436T230	132867.6365	738145.559	376984.6183	408049.8636	683192.2363	25756.83258	20457.10121	34363.57467	26796.84951	23354.60637	10974.13372	117018.8097	10.15172229	0.007004043	0.015151515	0.46743149	0.455195613	3.594277362	0.193945894	up	436.2383044	3.838116667	1	0	-	Unknown	-	-	-	-	1	Levocabastine	HMDB0015238	0	-	-
neg-M436T299	246936.8598	39982.73856	585057.1406	810082.7995	134050.7119	148900.8748	1342921.495	2334786.592	4419199.984	660076.158	809054.6834	1973106.891	0.170290865	0.004961087	0.008658009	0.428764075	0.386204746	3.446713638	0.092162614	down	436.2744274	4.975416667	1	0	-	Unknown	-	-	-	-	1	Dimethyl 3-methoxy-4-oxo-5-(8,11,14-pentadecatrienyl)-2-hexenedioate	HMDB0032099	0	-	-
neg-M436T316	366014.3206	242824.8179	602052.7491	672809.499	130217.2724	294951.6447	763806.2991	486748.0743	2338755.998	611466.2748	365640.5995	1117426.85	0.406216333	0.044704958	0.064935065	0.645022325	0.616175221	1.823675375	0.207077542	down	436.2744884	5.260216667	1	0	-	Unknown	-	-	-	-	1	Dimethyl 3-methoxy-4-oxo-5-(8,11,14-pentadecatrienyl)-2-hexenedioate	HMDB0032099	0	-	-
neg-M436T373	2329557.119	1791951.432	3737311.022	6542475.452	5320024.349	4143941.67	26504032.81	8709765.905	14925025.64	7966073.799	1886848.296	17108475.66	0.309535568	0.049247351	0.041125541	0.652162906	0.57586486	2.168316056	0.141252694	down	436.2840769	6.221116667	1	0	-	Unknown	-	-	-	-	2	PE(P-16:0e/0:0);CPA(18:0/0:0)	HMDB0011152;HMDB0007004	3	Terpendole_E;Tingenone;Testosterone_phenylpropionate	C20536;C08638;C14667
neg-M439T232	578119.7832	749172.3955	418849.5605	953578.4185	1811607.752	1039133.348	218315.6031	135026.5544	500119.9289	206355.6807	581428.375	346096.6168	2.79290587	0.007162431	0.015151515	0.468678429	0.455195613	2.417212467	0.057104191	up	439.1439287	3.86885	1	0	-	Unknown	-	-	-	-	2	Propylene glycol alginate;Flumiclorac-pentyl	HMDB0039860;HMDB0034860	1	Flumiclorac_pentyl	C10990
neg-M440T362	218294.7376	24346.19921	271794.7699	360829.525	67788.90088	14868.9874	618758.0511	458958.5605	348238.709	883081.2931	573728.4841	144298.9078	0.316452879	0.033477924	0.025974026	0.615991401	0.520223558	2.835985707	0.361151003	down	440.3178034	6.027266667	1	0	-	Unknown	-	-	-	-	1	LysoPA(18:0e/0:0)	HMDB0011144	0	-	-
neg-M441T110	2290405.879	2313116.072	1419352.037	2539176.455	1261133.71	1725044.004	1419542.979	1811083.999	1058782.539	1572893.086	705824.1841	865399.5055	1.553532967	0.03741548	0.093073593	0.623661101	0.680328674	1.517396788	0.193182086	up	441.0922508	1.840291667	1	0	-	Unknown	-	-	-	-	5	6-[(6-{[(2-carboxyacetyl)oxy]methyl}-2,4,5-trihydroxyoxan-3-yl)oxy]-3,4,5-trihydroxyoxane-2-carboxylic acid;6-[(2-{[(2-carboxyacetyl)oxy]methyl}-4,5,6-trihydroxyoxan-3-yl)oxy]-3,4,5-trihydroxyoxane-2-carboxylic acid;6-[(2-{[(2-carboxyacetyl)oxy]methyl}-3,5,6-trihydroxyoxan-4-yl)oxy]-3,4,5-trihydroxyoxane-2-carboxylic acid;3,4,5-trihydroxy-6-({3-oxo-3-[(3,4,5,6-tetrahydroxyoxan-2-yl)methoxy]propan…	HMDB0127477;HMDB0127478;HMDB0127479;HMDB0127480;HMDB0127481	0	-	-
neg-M441T230	34289849.53	11669106.2	8505283.159	23414954.6	8411356.107	21041165.52	3618642.565	7695178.768	4454769.41	3459315.525	5162703.956	1965779.863	4.072322301	0.001420713	0.002164502	0.269149948	0.25075524	2.989358445	0.09097926	up	441.1595957	3.832425	1	1	Cortisol 21-sulfate	Lipids and lipid-like molecules	Sterol Lipids	HMDB0062779	null	-	3	1-hydroxy-2-{9-[(3-methylbut-2-enoyl)oxy]-2-oxo-2H,8H,9H-furo[2,3-h]chromen-8-yl}propan-2-yl 3-methylbut-2-enoate;Cortisol 21-sulfate;b-D-Xylopyranosyl-(1->4)-a-L-rhamnopyranosyl-(1->2)-D-fucose	HMDB0128914;HMDB0062779;HMDB0041225	2	Mallotochromene;Cortisol_21-sulfate	C09013;C02822
neg-M442T230	7860123.8	2689608.231	2151680.863	4974034.676	1741349.32	4810083.988	811089.3937	1776801.46	897528.699	571429.1133	1173830.871	427392.8011	4.281825935	0.001132943	0.004329004	0.252811777	0.315429668	3.049837463	0.238674273	up	442.1628808	3.831583333	1	0	-	Unknown	-	-	-	-	1	Thiothixene	HMDB0015560	2	Fluacrypyrim;Anhydrotetracycline	C18595;C02811
neg-M443T110	370337.5451	400405.923	300952.4673	354802.2681	303030.9646	475937.9113	348099.9329	179975.2107	250201.5821	331892.3602	99936.92172	175623.3574	1.591556862	0.037328787	0.025974026	0.623661101	0.520223558	1.570757886	0.344502733	up	443.0891717	1.83575	1	0	-	Unknown	-	-	-	-	7	8-[3,7-dihydroxy-2-(3-hydroxyphenyl)-3,4-dihydro-2H-1-benzopyran-4-yl]-6-[3,7-dihydroxy-2-(4-hydroxy-3-methoxyphenyl)-3,4-dihydro-2H-1-benzopyran-4-yl]-2-(3-hydroxyphenyl)-3,4-dihydro-2H-1-benzopyran-3,5,7-triol;6-[3,7-dihydroxy-2-(3-hydroxyphenyl)-3,4-dihydro-2H-1-benzopyran-4-yl]-8-[3,7-dihydroxy-2-(4-hydroxy-3-methoxyphenyl)-3,4-dihydro-2H-1-benzopyran-4-yl]-2-(3-hydroxyphenyl)-3,4-dihydro-2H-…	HMDB0135032;HMDB0135040;HMDB0135050;HMDB0125375;HMDB0125376;HMDB0125377;HMDB0038765	0	-	-
neg-M443T229	84562448.68	93892900.32	75310062.77	98882712.84	32268702.8	86153904.37	14395795.68	26771433.28	32216941.25	12604193.25	22790090.57	4342635.623	4.164305111	0.001992469	0.002164502	0.336113291	0.25075524	3.160084548	0.225332173	up	443.1753055	3.81155	1	0	-	Unknown	-	-	-	-	2	6-[(3,3-dimethyloxiran-2-yl)methyl]-5-hydroxy-7-methoxy-2-(3,4,5-trimethoxyphenyl)-3,4-dihydro-2H-1-benzopyran-4-one;Moricizine	HMDB0132661;HMDB0014818	1	Moricizine	C07743
neg-M444T229	18713134.7	20843598.64	16992641.8	22142897.29	7261816.994	19533381.59	3226738.769	6973111.724	7298169.287	2849857.591	5136089.505	1041917.788	3.97677485	0.002373289	0.004329004	0.348859147	0.315429668	3.105761345	0.289884491	up	444.1785977	3.810675	1	0	-	Unknown	-	-	-	-	0	-	-	1	Tridihexethyl_iodide	C07862
neg-M445T224	9661218.567	9433251.978	4096023.342	4476330.333	2537606.975	6818369.638	565257.7537	598994.8675	1797667.361	265944.5489	1407678.207	410522.7971	7.336963931	0.000269502	0.002164502	0.147588013	0.25075524	3.803576859	0.365039568	up	445.1912525	3.736516667	1	0	-	Unknown	-	-	-	-	3	Estrone glucuronide;Cubebininolide;5'-O-Methylmelledonal	HMDB0004483;HMDB0032728;HMDB0035859	2	Yangambin;Estrone_glucuronide	C10894;C11133
neg-M445T229	891270.8435	2256073.983	1841815.806	2869777.515	1210565.938	1007441.612	476343.7591	1165138.206	862687.6697	331480.0802	565891.261	55230.23052	2.915132387	0.030192507	0.008658009	0.613002494	0.386204746	2.616993738	0.240339942	up	445.1711026	3.816183333	1	0	-	Unknown	-	-	-	-	2	Crosatoside B;Thioproperazine	HMDB0039253;HMDB0015559	0	-	-
neg-M446T225	2247517.432	2201714.246	989996.9925	1156911.467	462024.3986	1485070.084	154300.7098	489965.1128	398251.3207	113017.6083	313026.4748	37138.93736	5.6739282	0.003001197	0.004329004	0.380537663	0.315429668	3.465071681	0.467360708	up	446.1947267	3.743833333	1	0	-	Unknown	-	-	-	-	0	-	-	2	Avizafone;2,2-Dimethyl-3,4-bis(4-methoxyphenyl)-2H-1-benzopyran-7-ol_acetate	C11725;C15027
neg-M446T229	540032.7885	590742.338	478452.3868	601123.3878	233778.6143	523722.9412	102033.425	387061.8701	280778.3409	74847.25773	209150.0426	27893.10243	2.743530336	0.021087977	0.008658009	0.597945796	0.386204746	2.652992825	0.375833947	up	446.1737497	3.811208333	0	0	-	Unknown	-	-	-	-	0	-	-	0	-	-
neg-M446T70	2488825.36	1027160.998	1233638.975	2374662.647	1127550.292	1172333.714	2936824.788	3203077.564	2757317.302	6453388.366	2203651.841	2118696.374	0.479041984	0.010318687	0.025974026	0.497372143	0.520223558	1.908651293	0.373643256	down	446.1511913	1.162603333	0	0	-	Unknown	-	-	-	-	0	-	-	0	-	-
neg-M447T333	301902.1691	222964.3579	361171.6305	590271.2447	303162.4288	294683.4657	365262.0887	651115.3009	347560.2209	972187.9179	638446.0019	548244.688	0.588777605	0.032627904	0.025974026	0.615991401	0.520223558	1.592876941	0.056452635	down	447.2545468	5.555283333	1	0	-	Unknown	-	-	-	-	0	-	-	1	16alpha,17alpha-Dihydroxyprogesterone_acetophenide	C14674
neg-M448T49	951244.8052	334109.4916	246176.5882	491862.5986	332551.2623	293518.4224	863791.5358	1972686.518	966500.4758	1654050.791	851231.0351	542549.6115	0.386737215	0.005871763	0.015151515	0.444274875	0.455195613	2.3834272	0.075743147	down	448.1570352	0.821853333	1	0	-	Unknown	-	-	-	-	22	3,4,5-trihydroxy-6-{2-[(1E)-3-(4-hydroxy-2-methoxyphenyl)prop-1-en-1-yl]phenoxy}oxane-2-carboxylic acid;3,4,5-trihydroxy-6-{4-[3-(2-hydroxyphenyl)prop-2-en-1-yl]-3-methoxyphenoxy}oxane-2-carboxylic acid;3,4,5-trihydroxy-6-{6-hydroxy-2-methoxy-3-[(2E)-3-phenylprop-2-en-1-yl]phenoxy}oxane-2-carboxylic acid;3,4,5-trihydroxy-6-{2-hydroxy-3-methoxy-4-[(2E)-3-phenylprop-2-en-1-yl]phenoxy}oxane-2-carbox…	HMDB0130340;HMDB0130341;HMDB0130344;HMDB0130345;HMDB0130348;HMDB0130349;HMDB0130351;HMDB0130352;HMDB0130354;HMDB0130355;HMDB0130357;HMDB0130995;HMDB0135632;HMDB0135633;HMDB0135635;HMDB0135636;HMDB0135638;HMDB0031723;HMDB0033855;HMDB0037689;HMDB0039927;HMDB0040503	4	2-(2,4,5-Trimethoxyphenyl)-5,6,7,8-tetramethoxy-4H-1-benzopyran-4-one;2-(3,4,5-Trimethoxyphenyl)-5,6,7,8-tetramethoxy-4H-1-benzopyran-4-one;(-)-Medicocarpin;Atractyloside_F	C14942;C14953;C16223;C17863
neg-M449T560	518460.909	926226.5098	597201.3169	752650.9382	683619.6693	827965.5932	427509.9853	341714.8035	604522.7482	692119.8432	421318.4162	316499.3775	1.535880339	0.01672464	0.041125541	0.573156183	0.57586486	1.552946848	0.075736568	up	449.1059556	9.338066667	1	0	-	Unknown	-	-	-	-	33	6-{[3,5-dihydroxy-2-(3-hydroxyphenyl)-3,4-dihydro-2H-1-benzopyran-7-yl]oxy}-3,4,5-trihydroxyoxane-2-carboxylic acid;3,4,5-trihydroxy-6-[3-(3,5,7-trihydroxy-3,4-dihydro-2H-1-benzopyran-2-yl)phenoxy]oxane-2-carboxylic acid;6-{3,5-dihydroxy-2-[3-(4-hydroxyphenyl)propanoyl]phenoxy}-3,4,5-trihydroxyoxane-2-carboxylic acid;6-{3,5-dihydroxy-4-[3-(4-hydroxyphenyl)propanoyl]phenoxy}-3,4,5-trihydroxyoxane-…	HMDB0127739;HMDB0127740;HMDB0128096;HMDB0128097;HMDB0128098;HMDB0129331;HMDB0129983;HMDB0129984;HMDB0129985;HMDB0132741;HMDB0133590;HMDB0133591;HMDB0134588;HMDB0134589;HMDB0134590;HMDB0134591;HMDB0134592;HMDB0134593;HMDB0134594;HMDB0134597;HMDB0134599;HMDB0134601;HMDB0134602;HMDB0134603;HMDB0134606;HMDB0134607;HMDB0135526;HMDB0135527;HMDB0029544;HMDB0031555;HMDB0033850;HMDB0037476;HMDB0041768	4	Neoastilbin;2',3,4,4',6'-Peptahydroxychalcone_4'-O-glucoside;Astilbin;Neocarthamin	C09803;C16408;C17449;C17675
neg-M450T347	325663.7963	87483.16467	385121.9391	488183.8212	315398.5385	83655.03182	679082.8654	527394.3033	665435.4719	975056.2572	410453.5898	438511.2297	0.456043431	0.029251004	0.008658009	0.613002494	0.386204746	2.219027561	0.027326102	down	450.3021512	5.777158333	0	0	-	Unknown	-	-	-	-	0	-	-	0	-	-
neg-M450T560	79380.68523	132357.8028	96572.38466	124038.5818	114487.1222	142109.6431	64363.7456	52916.04669	87573.95445	98650.67772	56840.62973	28815.31323	1.770340141	0.015400874	0.015151515	0.552339142	0.455195613	1.874916835	0.093759439	up	450.1093198	9.337816667	1	0	-	Unknown	-	-	-	-	0	-	-	1	Chlorohyssopifolin_A	C09359
neg-M452T43	204708.7601	132615.6467	88344.65427	196665.8146	112748.3482	129326.8149	170688.3848	276794.7919	321746.6008	284806.9245	328368.7224	211981.0501	0.542158412	0.004292976	0.008658009	0.408086212	0.386204746	1.922263528	0.215213416	down	451.8262098	0.722343333	0	0	-	Unknown	-	-	-	-	0	-	-	0	-	-
neg-M454T44	412886.3795	705207.9008	625331.8964	306654.2937	155914.7666	506228.0104	169441.3117	171114.7632	296951.7583	79212.04904	229598.0469	94297.30457	2.606365119	0.011460426	0.025974026	0.511773859	0.520223558	2.243746431	0.16498507	up	453.8319913	0.73104	1	0	-	Unknown	-	-	-	-	41	6-{4-[3-(3,7-dimethylocta-2,6-dien-1-yl)-5,7-dihydroxy-6-(4-hydroxy-3-methylbut-2-en-1-yl)-4-oxo-4H-chromen-2-yl]-3-hydroxyphenoxy}-3,4,5-trihydroxyoxane-2-carboxylic acid;6-{2-[3-(3,7-dimethylocta-2,6-dien-1-yl)-5,7-dihydroxy-6-(4-hydroxy-3-methylbut-2-en-1-yl)-4-oxo-4H-chromen-2-yl]-5-hydroxyphenoxy}-3,4,5-trihydroxyoxane-2-carboxylic acid;6-{[2-(2,4-dihydroxyphenyl)-3-(3,7-dimethylocta-2,6-die…	HMDB0129736;HMDB0129737;HMDB0129738;HMDB0129739;HMDB0129741;HMDB0129742;HMDB0129743;HMDB0129744;HMDB0129746;HMDB0129747;HMDB0129748;HMDB0129749;HMDB0129751;HMDB0129752;HMDB0129753;HMDB0129754;HMDB0129756;HMDB0129757;HMDB0129758;HMDB0129759;HMDB0129761;HMDB0129762;HMDB0129763;HMDB0129764;HMDB0129766;HMDB0129767;HMDB0129768;HMDB0129769;HMDB0129770;HMDB0129771;HMDB0129772;HMDB0129773;HMDB0129774;HMD…	0	-	-
neg-M456T43	342826.8127	194687.0542	82705.73794	197060.7443	232991.0107	158544.5666	615484.7996	608048.7695	295673.0281	327191.4477	388077.8415	351684.3912	0.467417251	0.007518004	0.008658009	0.474318001	0.386204746	2.1354878	0.088540807	down	455.8678175	0.722703333	0	0	-	Unknown	-	-	-	-	0	-	-	0	-	-
neg-M457T192_1	92179.93623	118625.2081	123240.7048	124783.129	92150.13294	193068.0161	58832.03983	45989.17694	93183.87825	66677.57827	36937.78564	9622.745545	2.390565052	0.022627122	0.008658009	0.598464392	0.386204746	2.366760406	0.319999924	up	456.7176811	3.200683333	0	0	-	Unknown	-	-	-	-	0	-	-	0	-	-
neg-M459T240	441337.9255	242658.4014	185015.0436	278937.7332	106529.622	268614.6538	374715.5619	558286.4535	284525.0471	668632.614	307786.3152	480457.5553	0.569507688	0.032136944	0.015151515	0.615991401	0.455195613	1.715173156	0.235457196	down	459.0455971	4.002358333	1	0	-	Unknown	-	-	-	-	2	Guanosine diphosphate;8-oxo-dGDP	HMDB0001201;HMDB0059648	3	Barbamide;GDP;8-Oxo-dGDP	C15693;C00035;C20176
neg-M459T61	971968.2546	575828.395	854529.9136	1205811.002	353992.0628	1140109.577	1274541.938	1505363.355	1078323.217	1472467.956	1867100.77	1901067.211	0.560755601	0.019159859	0.008658009	0.583651633	0.386204746	1.804895238	0.3520433	down	459.1919392	1.022249167	1	0	-	Unknown	-	-	-	-	1	Thiothixene	HMDB0015560	1	Lincomycin_hydrochloride	C14002
neg-M460T54	32277376.03	19666587.16	32081568.34	50376555.23	14221099.66	26139327.7	61383002.7	72505025.86	44872006.59	75716640.61	57475266.97	57991776.03	0.472402977	0.004467195	0.004329004	0.408086212	0.315429668	2.21364071	0.283693836	down	460.1677748	0.895603333	1	0	-	Unknown	-	-	-	-	3	3-cis-Hydroxyglipizide;4-trans-Hydroxyglipizide;Tamsulosin hydrochloride	HMDB0060934;HMDB0060935;HMDB0042022	0	-	-
neg-M461T54	5059108.721	6537096.61	5383408.791	8754550.185	2787879.917	7975045.899	11011861.05	13254128.37	7911719.01	12692957.08	9896016.092	5399742.829	0.606602278	0.038649749	0.041125541	0.626188317	0.57586486	1.53563454	0.369397474	down	461.1711029	0.894335833	1	0	-	Unknown	-	-	-	-	1	6-O-Methylarmillaridin	HMDB0035690	1	(+)-Plicamine	C12254
neg-M462T40	99901.88608	65407.07681	261964.572	112768.2452	33513.26553	91227.1694	124200.1643	120841.7995	405087.6675	305654.7789	412895.7877	139461.8528	0.440795491	0.040395762	0.015151515	0.629361312	0.455195613	2.077866909	0.121647256	down	462.0140245	0.667968333	0	0	-	Unknown	-	-	-	-	0	-	-	0	-	-
neg-M465T321	51726.91674	24754.41811	32116.5887	37576.16766	39294.0411	34995.39749	166616.2589	237827.7748	62894.78477	213774.5839	85941.76959	478350.7217	0.177021428	0.002650866	0.002164502	0.360049706	0.25075524	3.168997846	0.415908239	down	465.2420942	5.342016667	1	0	-	Unknown	-	-	-	-	12	PI(16:0/20:3(5Z,8Z,11Z));PI(16:0/20:3(8Z,11Z,14Z));PI(18:0/18:3(6Z,9Z,12Z));PI(18:0/18:3(9Z,12Z,15Z));PI(18:1(11Z)/18:2(9Z,12Z));PI(18:1(9Z)/18:2(9Z,12Z));PI(18:2(9Z,12Z)/18:1(11Z));PI(18:2(9Z,12Z)/18:1(9Z));PI(18:3(6Z,9Z,12Z)/18:0);PI(18:3(9Z,12Z,15Z)/18:0);PI(20:3(5Z,8Z,11Z)/16:0);PI(20:3(8Z,11Z,14Z)/16:0)	HMDB0009787;HMDB0009788;HMDB0009810;HMDB0009811;HMDB0009826;HMDB0009838;HMDB0009848;HMDB0009849;HMDB0009858;HMDB0009862;HMDB0009879;HMDB0009886	1	Ignavine	C17485
neg-M466T359	4691599.659	1823521.107	1771655.891	5768180.37	3188609.787	2042421.702	10017721.64	4548425.211	9513948.173	3963933.98	4642152.477	5966696.935	0.498953488	0.019828778	0.064935065	0.585917073	0.616175221	1.95498479	0.228458148	down	466.2945793	5.978758333	1	0	-	Unknown	-	-	-	-	5	LysoPC(14:0);1-Heptadecanoylglycerophosphoethanolamine;N-Arachidonoyl tyrosine;Buprenorphine;Celastrol	HMDB0010379;HMDB0061691;HMDB0062331;HMDB0015057;HMDB0002385	2	Buprenorphine;Usambarine	C08007;C09250
neg-M467T212	111481.7866	196821.1144	239274.9923	93985.46025	102958.625	174683.1956	44252.9043	28982.73687	60357.92118	79841.28634	67293.71611	67555.6981	2.639238323	0.001391616	0.002164502	0.266776023	0.25075524	2.490931042	0.099986998	up	467.2085608	3.528083333	1	0	-	Unknown	-	-	-	-	1	Doxazosin	HMDB0014728	1	Doxazosin	C06970
neg-M467T42	1027369.072	380285.3513	470115.6426	431549.0075	439798.8551	331112.4511	1443121.85	1004649.312	540387.0418	734951.402	493192.4881	1006884.184	0.589722483	0.04501856	0.041125541	0.645533276	0.57586486	1.641174397	0.083724426	down	466.8131438	0.7043175	0	0	-	Unknown	-	-	-	-	0	-	-	0	-	-
neg-M468T110	9128826.433	6908292.868	5264619.849	3624794.166	3960781.995	4397363.26	4350993.432	4204718.702	3077705.281	3880654.802	2238462.693	2434408.836	1.64882208	0.028817657	0.041125541	0.611313923	0.57586486	1.552397108	0.11170645	up	468.1111544	1.838413333	1	0	-	Unknown	-	-	-	-	0	-	-	1	Kalbreclasine	C08529
neg-M469T110	957317.2732	1751691.852	1076857.997	506441.7233	564724.6852	898605.503	507532.1953	931397.1406	612099.9788	542301.2747	284089.3987	244670.8634	1.843520675	0.04651756	0.093073593	0.648105117	0.680328674	1.696498857	0.04268897	up	469.1147969	1.837525	1	0	-	Unknown	-	-	-	-	8	[(1-{10-butanoyl-5,7-dihydroxy-8,8-dimethyl-2-oxo-2H,6H,7H,8H-pyrano[3,2-g]chromen-4-yl}propan-2-yl)oxy]sulfonic acid;[10-butanoyl-5-hydroxy-6-(2-hydroxypropyl)-2,2-dimethyl-8-oxo-2H,3H,4H,8H-pyrano[3,2-g]chromen-3-yl]oxidanesulfonic acid;[(4-{3,5-dihydroxy-2,2-dimethyl-8-oxo-6-propyl-2H,3H,4H,8H-pyrano[3,2-g]chromen-10-yl}-4-oxobutan-2-yl)oxy]sulfonic acid;[5-hydroxy-10-(3-hydroxybutanoyl)-2,2-d…	HMDB0130104;HMDB0130105;HMDB0130107;HMDB0130108;HMDB0130110;HMDB0130111;HMDB0130113;HMDB0130114	0	-	-
neg-M469T193	483540.3246	373324.2205	672791.8975	551429.842	677848.7686	445916.2686	221748.0951	228822.6587	289664.9084	387807.395	583388.8989	143570.0255	1.727680808	0.024759914	0.041125541	0.601487013	0.57586486	1.700464319	0.446441308	up	469.2423257	3.218041667	0	0	-	Unknown	-	-	-	-	0	-	-	0	-	-
neg-M472T302	154791.2982	90295.51423	255414.5794	171997.0224	221062.8386	41086.37372	323200.4502	559877.593	101300.1757	727271.6676	266209.2141	687335.3901	0.350686462	0.034280568	0.025974026	0.616380936	0.520223558	2.245295312	0.210596072	down	472.3035581	5.035708333	0	0	-	Unknown	-	-	-	-	0	-	-	0	-	-
neg-M472T342	747779.8488	333711.8767	546328.6987	446203.6964	446341.9946	519989.3314	979666.9752	457868.8616	793630.2222	1148048.411	697361.2589	760320.5155	0.628575701	0.023098082	0.025974026	0.598557289	0.520223558	1.538478056	0.011432462	down	472.2743595	5.693666667	1	0	-	Unknown	-	-	-	-	3	Lucidenolactone;Lucidenic acid F;Sulfolithocholic acid	HMDB0030897;HMDB0036436;HMDB0000907	0	-	-
neg-M472T57	13350413.92	7465898.822	7555402.504	6359527.739	4812374.321	9559020.911	18106761.77	17542788.3	10479179.61	14010054.15	14079987.85	25602572.26	0.491905201	0.00342334	0.004329004	0.390964799	0.315429668	2.112417718	0.056435618	down	472.1792284	0.94867	1	0	-	Unknown	-	-	-	-	0	-	-	3	OA-6129_B1;OA-6129_B2;5,10-Methenyltetrahydrofolate	C17373;C17374;C00445
neg-M473T57	2289344.965	1461554.669	1210661.185	1830293.532	1274044.568	2112891.279	3424367.068	3041343.58	2938712.467	2325191.594	2354195.373	3888652.049	0.5663548	0.00200378	0.002164502	0.336113291	0.25075524	1.907507188	0.063093518	down	473.1822711	0.947843333	1	0	-	Unknown	-	-	-	-	0	-	-	2	Robustaol_A;Quinapril_hydrochloride	C09968;C07340
neg-M474T49	3946364.026	1488727.52	3927877.092	5543533.12	3917229.02	3930338.982	4357348.559	5763420.466	5858271.399	13079760.01	8565211.966	8621102.945	0.492031852	0.014909175	0.004329004	0.549151104	0.315429668	1.963826071	0.137095646	down	474.147006	0.8211825	1	0	-	Unknown	-	-	-	-	1	Raltitrexed	HMDB0014438	1	ICI_D1694	C11372
neg-M474T50	1858599.846	928370.9508	180576.9937	640970.6878	559713.2838	1115855.637	1994024.679	2245011.439	1482090.293	1148731.318	1370015.74	2200987.778	0.506096889	0.043115965	0.015151515	0.639252983	0.455195613	2.035174925	0.14476409	down	474.1835744	0.840098333	1	0	-	Unknown	-	-	-	-	1	a-L-Fucopyranosyl-(1->2)-b-D-galactopyranosyl-(1->2)-D-xylose	HMDB0041222	1	Hoffmanniolide	C20008
neg-M475T355	105218.8312	88701.02384	328989.7503	74747.56816	88300.22809	58392.37543	339556.7389	533124.5408	213385.6903	889279.7547	490821.9626	431637.8529	0.256866622	0.001070417	0.004329004	0.249810466	0.315429668	3.082234884	0.206919478	down	475.2860471	5.921408333	0	0	-	Unknown	-	-	-	-	0	-	-	0	-	-
neg-M475T50_2	2559688.985	1248318.83	3147373.219	3208438.084	672475.6592	2224417.077	5109905.337	4777658.936	3818402.458	4200748.993	4606660.609	5161599.677	0.471932183	0.016773504	0.002164502	0.573156183	0.25075524	2.268484396	0.101683269	down	475.1310757	0.837483333	1	0	-	Unknown	-	-	-	-	0	-	-	1	11a-Hydroxyoxytetracycline	C21438
neg-M476T317	17571502.8	9955557.064	12396648	39034371.65	24018187.8	16868389.47	57518078.75	27741845.67	52809416.24	24781051.34	24437468.03	47709787.75	0.509982368	0.020534514	0.015151515	0.592593702	0.455195613	1.933919409	0.029857193	down	476.2789093	5.290508333	1	1	LysoPE 18:2	Lipids and lipid-like molecules	Glycerophospholipids	HMDB11477	C04438	(map00564)Glycerophospholipid metabolism	5	LysoPE(0:0/18:2(9Z,12Z));LysoPE(18:2(9Z,12Z)/0:0);1-(8Z,11Z,14Z-eicosatrienoyl)-glycero-3-phosphate;LysoPA(20:3(5Z,8Z,11Z)/0:0);LysoPA(20:3(8Z,11Z,14Z)/0:0)	HMDB0011477;HMDB0011507;HMDB0062313;HMDB0114747;HMDB0114759	1	Sophoranone	C08719
neg-M480T555	434318.8648	372583.821	306417.6138	1248148.322	535413.8394	422101.9473	1424588.16	772582.787	1251863.048	621298.1451	529467.9327	1103990.913	0.581890959	0.045341773	0.041125541	0.646278186	0.57586486	1.66242855	0.205439622	down	480.3102047	9.256816667	1	0	-	Unknown	-	-	-	-	4	LysoPC(15:0);LysoPE(0:0/18:0);LysoPE(18:0/0:0);1-(11Z-eicosenoyl)-glycero-3-phosphate	HMDB0010381;HMDB0011129;HMDB0011130;HMDB0062305	1	Pristimerin	C08633
neg-M484T299	610002.0366	341592.7616	342017.5298	1221729.988	591587.0304	493331.7255	2014186.601	1045666.616	1348686.243	734889.4054	570489.7109	1069091.637	0.530776301	0.033522713	0.064935065	0.615991401	0.616175221	1.779618928	0.218263016	down	484.2767579	4.985083333	0	0	-	Unknown	-	-	-	-	0	-	-	0	-	-
neg-M487T49	45458146.95	35155332.27	22574629.95	39340437.44	34113923.99	40010956.95	56395145.25	67606412.59	37355019.49	59782950.54	45370267.21	66166980.76	0.651243018	0.010526065	0.025974026	0.497372143	0.520223558	1.507773125	0.154861074	down	487.178496	0.818240833	0	0	-	Unknown	-	-	-	-	0	-	-	0	-	-
neg-M488T49_1	45070381.26	26459201.9	21111424.71	38278006.21	19400783.58	40723808.03	41250196.5	61274842.54	40427196.21	74100136.32	36230817.12	53642190.26	0.62244317	0.025165652	0.064935065	0.601487013	0.616175221	1.590919516	0.098452644	down	488.1624577	0.821305833	1	0	-	Unknown	-	-	-	-	1	4-O-Methyl-a-D-glucosyl-(1->2)-b-D-xylosyl-(1->4)-D-xylose	HMDB0039742	0	-	-
neg-M488T49_2	8153131.178	4770823.424	4258562.465	6760807.249	6360018.794	9272961.956	9878313.82	12931986.17	8201370.817	10835235.22	7777581.736	11844684.02	0.643839894	0.012822143	0.015151515	0.537695215	0.455195613	1.563220226	0.16842338	down	488.1818175	0.8182875	1	0	-	Unknown	-	-	-	-	3	b-D-fructosyl-a-D-(6-O-(E))-feruloylglucoside;5'-((Z)-Feruloyl) 3-(2'-methylarabinosylxylose);1-O-Cinnamoyl-beta-D-gentiobiose	HMDB0029281;HMDB0030231;HMDB0030295	0	-	-
neg-M489T49_1	7935219.27	5147033.941	4510984.964	7352646.465	3628402.635	8032934.132	8525516.449	9759770.599	7521862.947	13722480.34	7593305.257	10959766.3	0.630260305	0.017677718	0.025974026	0.575661598	0.520223558	1.612769751	0.084147167	down	489.1658303	0.82157	1	0	-	Unknown	-	-	-	-	2	Phloroacetophenone 6'-[xylosyl-(1->6)-glucoside];2-amino-4-({1-[(carboxymethyl)-C-hydroxycarbonimidoyl]-2-{[1,3-dihydroxy-1-(2-hydroxyphenyl)propan-2-yl]sulfanyl}ethyl}-C-hydroxycarbonimidoyl)butanoic acid	HMDB0032743;HMDB0134078	1	BMS-268770	C14123
neg-M489T49_2	2264015.407	839281.534	680729.9146	1437133.813	1341769.761	1612344.531	2119070.315	3002748.277	1828095.777	1843550.772	1527840.822	2383410.991	0.643483439	0.042988462	0.041125541	0.639252983	0.57586486	1.48888486	0.297244232	down	489.1837768	0.820896667	1	0	-	Unknown	-	-	-	-	4	10-Formyltetrahydrofolate;Folinic acid;Pteroyl-D-glutamic acid;Raloxifene	HMDB0000972;HMDB0001562;HMDB0002140;HMDB0014624	3	10-Formyltetrahydrofolate;Folinic_acid;Raloxifene	C00234;C03479;C07228
neg-M490T421	105480.537	74332.22578	742612.07	437525.7338	489294.6055	566246.7719	3129782.254	1288756.839	2183354.937	475806.6119	467520.8975	580553.6242	0.297262956	0.039384183	0.093073593	0.627022531	0.680328674	2.405568042	0.092896048	down	490.3305758	7.010875	0	0	-	Unknown	-	-	-	-	0	-	-	0	-	-
neg-M490T69	16761903.14	7453832.541	7557771.166	16338282.83	9100983.467	10493476.96	22625369.02	20287678.48	13744560.24	20606649.41	16361625.96	11724855.61	0.642674659	0.029059298	0.041125541	0.612489365	0.57586486	1.506492552	0.18527331	down	490.1603694	1.1489125	1	0	-	Unknown	-	-	-	-	1	trans-Caffeic acid [apiosyl-(1->6)-glucosyl] ester	HMDB0033694	0	-	-
neg-M492T69	504248.0866	151209.8525	209976.1269	600731.6784	225629.8633	315511.0917	534640.604	1116950.249	468197.9137	796107.6687	917613.3185	449571.405	0.468659506	0.013881619	0.041125541	0.542606374	0.57586486	2.114301004	0.188276724	down	492.1611928	1.158116667	1	0	-	Unknown	-	-	-	-	1	Temocapril	HMDB0061720	1	11a-Hydroxyoxytetracycline	C21438
neg-M495T190	33960.59287	46010.20431	22408.54124	47759.11335	120824.6707	12543.74428	92107.08145	40191.37352	124472.8577	121076.7147	65262.84636	139947.4344	0.486241021	0.042134194	0.041125541	0.634796127	0.57586486	2.052095068	0.295651785	down	495.1738323	3.172583333	1	0	-	Unknown	-	-	-	-	0	-	-	1	Deoxypumiloside	C16725
neg-M498T43	352742.5081	315752.2648	251017.5031	146448.225	206850.1154	233950.4937	455458.0399	431220.3424	378717.2831	500823.0277	276601.5988	386893.2781	0.620139398	0.010328797	0.008658009	0.497372143	0.386204746	1.620028671	0.294435004	down	497.8518438	0.722516667	0	0	-	Unknown	-	-	-	-	0	-	-	0	-	-
neg-M500T550	1434374.55	1686637.405	1385445.523	1191278.868	902726.3667	1121453.563	859424.2037	468540.8101	766200.1412	827875.5501	520280.3034	969930.1233	1.750108062	0.00379158	0.004329004	0.408086212	0.315429668	1.903162077	0.098884422	up	499.7880591	9.168091667	0	0	-	Unknown	-	-	-	-	0	-	-	0	-	-
neg-M502T333	14632978.71	18567205.6	15985351.85	23686829.22	21067176.48	13721110.04	127946127.5	28733684.57	26330123.7	26636262.29	29758936.76	49002625.36	0.373293187	0.022974621	0.002164502	0.598557289	0.25075524	2.107593356	0.087828142	down	502.294711	5.554808333	1	1	LysoPE 20:3	Lipids and lipid-like molecules	Glycerophospholipids	HMDB11484;HMDB11485;HMDB11486;HMDB11514;HMDB11515	C04438	(map00564)Glycerophospholipid metabolism	9	LysoPE(0:0/20:3(11Z,14Z,17Z));LysoPE(0:0/20:3(5Z,8Z,11Z));LysoPE(0:0/20:3(8Z,11Z,14Z));LysoPE(20:3(11Z,14Z,17Z)/0:0);LysoPE(20:3(5Z,8Z,11Z)/0:0);LysoPE(20:3(8Z,11Z,14Z)/0:0);PA(20:4(5Z,8Z,11Z,14Z)e/2:0);1-(7Z,10Z,13Z,16Z-docosatetraenoyl)-glycero-3-phosphate;LysoPA(22:4(7Z,10Z,13Z,16Z)/0:0)	HMDB0011484;HMDB0011485;HMDB0011486;HMDB0011514;HMDB0011515;HMDB0011516;HMDB0011156;HMDB0062310;HMDB0114752	0	-	-
neg-M502T347	6477373.147	4815816.24	6849860.951	6335346.893	9733259.69	5811471.727	37314643.63	13615443.11	7024107.448	16377057.57	7504722.75	24920801.79	0.374900124	0.026008327	0.008658009	0.601487013	0.386204746	2.070901695	0.316089058	down	502.2944672	5.79005	1	1	LysoPE 20:3	Lipids and lipid-like molecules	Glycerophospholipids	HMDB11484;HMDB11485;HMDB11486;HMDB11514;HMDB11515	C04438	(map00564)Glycerophospholipid metabolism	9	LysoPE(0:0/20:3(11Z,14Z,17Z));LysoPE(0:0/20:3(5Z,8Z,11Z));LysoPE(0:0/20:3(8Z,11Z,14Z));LysoPE(20:3(11Z,14Z,17Z)/0:0);LysoPE(20:3(5Z,8Z,11Z)/0:0);LysoPE(20:3(8Z,11Z,14Z)/0:0);PA(20:4(5Z,8Z,11Z,14Z)e/2:0);1-(7Z,10Z,13Z,16Z-docosatetraenoyl)-glycero-3-phosphate;LysoPA(22:4(7Z,10Z,13Z,16Z)/0:0)	HMDB0011484;HMDB0011485;HMDB0011486;HMDB0011514;HMDB0011515;HMDB0011516;HMDB0011156;HMDB0062310;HMDB0114752	0	-	-
neg-M503T334	7165029.078	2945660.046	7330363.115	6084761.335	5934903.568	3286017.104	21380641.28	7754435.818	7996276.603	6433177.074	8574801.194	13692426.4	0.497430648	0.021910659	0.008658009	0.597945796	0.386204746	1.808188152	0.33806398	down	503.2979474	5.562233333	1	0	-	Unknown	-	-	-	-	1	Desglucocoroloside	HMDB0033709	0	-	-
neg-M504T185	142085.0443	304448.4066	211448.4464	304934.8764	264316.6738	431591.1579	157877.141	161626.1542	182316.796	228142.2016	111265.451	133865.625	1.701195658	0.024867505	0.041125541	0.601487013	0.57586486	1.563169904	0.068940306	up	504.0451918	3.079508333	1	0	-	Unknown	-	-	-	-	1	8-(6-carboxy-2,3,4-trihydroxyphenoxy)-3,4,9,10-tetrahydroxy-6-oxo-6H-benzo[c]chromene-1-carboxylic acid	HMDB0136073	0	-	-
neg-M504T322	1798052.216	1277341.742	1477026.179	2804257.476	2879965.626	2274497.116	3492883.893	2523986.377	4512609.332	3708556.292	3312981.597	2996696.282	0.608882355	0.010706947	0.008658009	0.497372143	0.386204746	1.682993695	0.267694398	down	504.310384	5.363325	1	0	-	Unknown	-	-	-	-	2	LysoPE(0:0/20:2(11Z,14Z));LysoPE(20:2(11Z,14Z)/0:0)	HMDB0011483;HMDB0011513	0	-	-
neg-M504T380	1656939.662	1258335.091	2372336.452	4199860.158	2373303.651	1512534.626	12069710.35	4665785.738	4098235.427	1571618.267	3544575.472	5147860.17	0.430040579	0.045889093	0.064935065	0.646278186	0.616175221	1.819012407	0.391526971	down	504.3099385	6.329891667	1	0	-	Unknown	-	-	-	-	2	LysoPE(0:0/20:2(11Z,14Z));LysoPE(20:2(11Z,14Z)/0:0)	HMDB0011483;HMDB0011513	0	-	-
neg-M505T50	433318.6701	838376.2762	562142.4262	388268.6868	450065.8343	592372.617	381134.8822	443045.868	323300.6349	479955.4236	145185.1091	191085.2776	1.662439552	0.038898249	0.041125541	0.627022531	0.57586486	1.585001886	0.445038781	up	505.0732513	0.832765	0	0	-	Unknown	-	-	-	-	0	-	-	0	-	-
neg-M506T400	9310551.318	9967855.063	12612069.35	28253156.43	12112101.11	14240578.34	63549122.52	23765404.42	25841469.24	15203437.13	16952517.85	37227161.69	0.473850838	0.029047872	0.025974026	0.612489365	0.520223558	1.880898129	0.026383585	down	506.3255249	6.665066667	1	1	LysoPE 20:1	Lipids and lipid-like molecules	Glycerophospholipids	HMDB11482	C04438	(map00564)Glycerophospholipid metabolism	5	LysoPE(0:0/20:1(11Z));LysoPE(20:1(11Z)/0:0);Gymnodimine;1-(13Z,16Z-docosadienoyl)-glycero-3-phosphate;LysoPA(22:2(13Z,16Z)/0:0)	HMDB0011482;HMDB0011512;HMDB0041430;HMDB0062306;HMDB0114751	1	Gymnodimine	C20025
neg-M506T416	4134543.074	4864289.952	4230346.261	12438076.41	4229286.165	3660262.252	20530748.73	5134005.146	10862255.77	6381409.75	8189765.448	15365994.41	0.504885556	0.040086012	0.025974026	0.629361312	0.520223558	1.777137529	0.200680232	down	506.3255029	6.93595	1	1	LysoPE 20:1	Lipids and lipid-like molecules	Glycerophospholipids	HMDB11482	C04438	(map00564)Glycerophospholipid metabolism	5	LysoPE(0:0/20:1(11Z));LysoPE(20:1(11Z)/0:0);Gymnodimine;1-(13Z,16Z-docosadienoyl)-glycero-3-phosphate;LysoPA(22:2(13Z,16Z)/0:0)	HMDB0011482;HMDB0011512;HMDB0041430;HMDB0062306;HMDB0114751	1	Gymnodimine	C20025
neg-M507T287	1294342.715	733827.6896	998575.4362	1718439.685	1299986.231	1068077.828	2006238.37	1642058.777	2572267.147	1539418.919	1679576.017	1753556.33	0.635502202	0.009023523	0.015151515	0.485957352	0.455195613	1.617490381	0.029545463	down	507.273129	4.789433333	0	0	-	Unknown	-	-	-	-	0	-	-	0	-	-
neg-M507T400	2561897.295	2811378.386	3519000.661	7471145.107	3385917.567	3730247.473	17027483.26	5968214.666	6915203.871	3902253.029	7526048.609	9869873.591	0.458504387	0.016669761	0.015151515	0.573156183	0.455195613	1.991141257	0.123829621	down	507.3289724	6.664733333	1	0	-	Unknown	-	-	-	-	0	-	-	1	Contignasterol	C19902
neg-M507T426	1274717.571	1044554.972	871956.8598	2079092.949	2040880.88	1580873.632	2293644.923	2396634.839	2661303.173	2279708.5	1322976.479	3124296.312	0.631603956	0.029414759	0.015151515	0.613002494	0.455195613	1.450165259	0.316104429	down	507.2960656	7.100741667	0	0	-	Unknown	-	-	-	-	0	-	-	0	-	-
neg-M508T556	123553.8619	145408.5465	84361.79137	421947.6277	130792.5686	155484.4579	808683.126	400649.0003	933427.143	175221.0521	322098.336	419156.9782	0.346998068	0.010581639	0.025974026	0.497372143	0.520223558	2.431623604	0.256553083	down	508.341337	9.258583333	1	0	-	Unknown	-	-	-	-	0	-	-	1	Narbomycin	C11998
neg-M509T41	225330.7774	198251.6797	154822.9755	251127.9257	112960.0896	82509.69559	210411.1774	188239.476	303604.069	320113.0729	417066.816	371361.6231	0.566051068	0.02174219	0.041125541	0.597945796	0.57586486	1.768593811	0.137968732	down	508.924789	0.685251667	0	0	-	Unknown	-	-	-	-	0	-	-	0	-	-
neg-M509T74	738321.3424	1179484.181	298226.7506	1024356.248	518956.196	342818.2378	70168.44462	830221.8385	349192.3005	61437.28522	27952.09401	58290.16545	2.935857828	0.022620859	0.064935065	0.598464392	0.616175221	2.939373888	0.223694067	up	509.1373785	1.225416667	0	0	-	Unknown	-	-	-	-	0	-	-	0	-	-
neg-M511T298	196528.2949	53013.43106	84165.10529	501827.6053	270807.1598	111276.3909	787794.5603	361571.3394	725415.7993	376642.9274	136840.4688	534705.7443	0.41656864	0.040310994	0.041125541	0.629361312	0.57586486	2.208909495	0.1310972	down	511.2878274	4.96545	0	0	-	Unknown	-	-	-	-	0	-	-	0	-	-
neg-M514T43	292546.1732	113304.0969	57584.88011	143430.9379	179646.1072	218265.2024	582479.0653	529463.0748	269841.5228	403518.181	271667.1865	481369.5829	0.395840568	0.005735164	0.008658009	0.444274875	0.386204746	2.443568518	0.260489953	down	513.8255525	0.722603333	0	0	-	Unknown	-	-	-	-	0	-	-	0	-	-
neg-M519T40	196521.4325	147311.4619	146286.3547	212228.8469	168489.0484	218055.5509	214980.2988	357813.7552	223299.7932	368996.5523	233113.9866	287723.7812	0.645871346	0.006634678	0.004329004	0.462028378	0.315429668	1.519593437	0.254801681	down	519.0520296	0.668648333	0	0	-	Unknown	-	-	-	-	0	-	-	0	-	-
neg-M520T276	1602627.248	733176.7786	868457.8369	1614554.859	1842917.301	1079809.89	1760329.106	1371728.32	2514668.129	2151954.581	5502547.712	2136647.086	0.50146435	0.02765176	0.025974026	0.601487013	0.520223558	1.815512314	0.061283045	down	520.2682847	4.607108333	1	0	-	Unknown	-	-	-	-	2	1-Oleoylglycerophosphoserine;2-(2,4-dihydroxy-5-methoxyphenyl)-3-(3,7-dimethylocta-2,6-dien-1-yl)-7-hydroxy-8-(3-methylbut-2-en-1-yl)-4H-chromen-4-one	HMDB0061694;HMDB0129710	0	-	-
neg-M521T277	382023.3154	142538.6893	160305.3509	212432.0137	535781.6183	280077.4758	575820.0731	188600.3122	778862.4967	560088.3875	1577383.095	601290.6363	0.400079509	0.037490154	0.025974026	0.623661101	0.520223558	2.048860485	0.029325643	down	521.2717428	4.61	1	0	-	Unknown	-	-	-	-	10	(1S,16R)-5,7,11-trihydroxy-3-[3-hydroxy-1-(2-methyl-1,3-thiazol-4-yl)prop-1-en-2-yl]-8,8,10,12,16-pentamethyl-17-oxa-4-azabicyclo[14.1.0]heptadec-4-en-9-one;(1S,16R)-5,7,10,11-tetrahydroxy-8,8,10,12,16-pentamethyl-3-[1-(2-methyl-1,3-thiazol-4-yl)prop-1-en-2-yl]-17-oxa-4-azabicyclo[14.1.0]heptadec-4-en-9-one;(1S,16R)-5,7,11,12-tetrahydroxy-8,8,10,12,16-pentamethyl-3-[1-(2-methyl-1,3-thiazol-4-yl)p…	HMDB0127525;HMDB0127526;HMDB0127527;HMDB0127528;HMDB0127529;HMDB0127530;HMDB0127531;HMDB0127532;HMDB0127535;HMDB0037381	0	-	-
neg-M522T189	306138.8166	119033.6798	345638.7189	337614.9126	773622.5621	357714.6416	214939.5085	81710.46695	123387.2023	162568.7395	304577.1699	171782.036	2.115049195	0.048699932	0.041125541	0.649849062	0.57586486	1.829448607	0.043187573	up	522.2572015	3.153858333	1	0	-	Unknown	-	-	-	-	0	-	-	1	Calcimycin	C11309
neg-M523T190	93135.31963	77417.13546	74442.88402	79946.10738	268416.7799	69132.04241	44748.29424	52968.72043	36335.15078	40295.77753	75574.93902	44260.56468	2.251963107	0.01843343	0.008658009	0.582722146	0.386204746	1.959154077	0.197780663	up	523.2607366	3.170483333	0	0	-	Unknown	-	-	-	-	0	-	-	0	-	-
neg-M523T292	987320.6811	574653.3986	464318.6642	2156064.031	1939914.245	1117648.831	6105805.432	1512654.193	2923801.057	1981917.766	1381055.395	3303885.566	0.420702517	0.027389908	0.041125541	0.601487013	0.57586486	2.109320114	0.126380765	down	523.2873392	4.872466667	1	0	-	Unknown	-	-	-	-	1	11-[(2R,3S)-3-[2-amino-3-methyl-4-(2-methyl-1,3-thiazol-4-yl)but-3-en-1-yl]-2-methyloxiran-2-yl]-3,7-dihydroxy-4,4,6,8-tetramethyl-5-oxoundecanoic acid	HMDB0127524	1	Epothilone_B	C12154
neg-M523T78	806253.8935	372330.4139	740946.2802	1167717.833	543092.9547	787087.7737	1103750.952	865055.3015	875607.5733	1374298.482	1249464.959	1211031.776	0.661370099	0.035116806	0.015151515	0.618017414	0.455195613	1.386745016	0.365706357	down	523.1863644	1.298070833	1	0	-	Unknown	-	-	-	-	1	Ligustroside	HMDB0034751	0	-	-
neg-M527T314	752573.7493	195839.6951	325363.8719	176898.9458	312405.2509	90798.01068	1195520.5	418936.4357	631617.7252	496949.6412	839684.1223	945368.1181	0.409418769	0.014464767	0.015151515	0.542606374	0.455195613	2.373823541	0.34066351	down	527.2869803	5.2298	1	0	-	Unknown	-	-	-	-	1	AFN911	HMDB0013863	0	-	-
neg-M527T48	767282.5688	332050.0527	173584.3563	434941.9414	150938.5201	549122.374	663936.657	1373102.574	337071.4311	1325558.49	764868.5738	1169891.956	0.427358215	0.025210236	0.041125541	0.601487013	0.57586486	2.123741086	0.235983784	down	527.1212248	0.804061667	1	0	-	Unknown	-	-	-	-	13	6-(4-{3,5-dihydroxy-8,8-dimethyl-4-oxo-4H,8H-pyrano[2,3-f]chromen-2-yl}phenoxy)-3,4,5-trihydroxyoxane-2-carboxylic acid;3,4,5-trihydroxy-6-{[5-hydroxy-2-(4-hydroxyphenyl)-8,8-dimethyl-4-oxo-4H,8H-pyrano[2,3-f]chromen-3-yl]oxy}oxane-2-carboxylic acid;3,4,5-trihydroxy-6-{[3-hydroxy-2-(4-hydroxyphenyl)-8,8-dimethyl-4-oxo-4H,8H-pyrano[2,3-f]chromen-5-yl]oxy}oxane-2-carboxylic acid;6-(3-{3,5-dihydroxy…	HMDB0127396;HMDB0127397;HMDB0127398;HMDB0127417;HMDB0127418;HMDB0127419;HMDB0127421;HMDB0127422;HMDB0127423;HMDB0127424;HMDB0127430;HMDB0127431;HMDB0127432	0	-	-
neg-M528T367	2339186.995	868611.4186	1675588.14	2017243.471	2384798.791	1645311.602	3564087.658	2335767.098	2356567.131	2243706.02	2095547.903	5262476.721	0.612086855	0.046338318	0.093073593	0.647312854	0.680328674	1.552219708	0.064905868	down	528.3104658	6.114058333	1	0	-	Unknown	-	-	-	-	2	LysoPE(0:0/22:4(7Z,10Z,13Z,16Z));LysoPE(22:4(7Z,10Z,13Z,16Z)/0:0)	HMDB0011493;HMDB0011523	0	-	-
neg-M529T351	3023030.348	824386.3968	1847664.421	1573142.625	2347588.32	1241344.46	2611512.754	2271174.574	2280990.205	3098518.687	2850051.073	5331013.461	0.588678798	0.035327978	0.064935065	0.619199087	0.616175221	1.660865031	0.221138309	down	529.3139154	5.850683333	1	0	-	Unknown	-	-	-	-	1	3-keto Fusidic acid	HMDB0060745	0	-	-
neg-M533T296	598494.6148	556082.5925	789578.4482	812181.0112	475048.8811	460628.6197	971250.9754	1104550.644	657189.2511	1203002.562	991803.0293	864720.7454	0.63737647	0.006222075	0.008658009	0.449300746	0.386204746	1.61792559	0.080445779	down	533.2880843	4.933541667	0	0	-	Unknown	-	-	-	-	0	-	-	0	-	-
neg-M538T119	121021.9847	130163.1021	40718.66575	76527.69495	62379.76876	71149.49712	187452.8204	160893.8011	115099.9367	169353.0871	66761.62011	230320.5804	0.539811284	0.0334885	0.064935065	0.615991401	0.616175221	1.736485883	0.168837176	down	538.1618623	1.988033333	1	0	-	Unknown	-	-	-	-	1	Trisalicylate-choline	HMDB0015473	0	-	-
neg-M538T43	368242.5895	131358.5937	213511.8975	265947.2954	155574.3237	230806.1999	677515.2486	545606.0102	459814.4718	607938.8281	353798.8036	536515.7548	0.429223429	0.00098407	0.004329004	0.238804821	0.315429668	2.42772079	0.075833868	down	537.8698499	0.713595	0	0	-	Unknown	-	-	-	-	0	-	-	0	-	-
neg-M539T219	906423.2977	796848.9477	208766.892	505500.0334	302607.3661	830811.9114	90923.5086	99152.41439	157958.3436	48687.31172	59579.03531	14411.12153	7.543806928	0.000658788	0.002164502	0.207699186	0.25075524	3.756988825	0.183817023	up	539.2500548	3.652966667	1	0	-	Unknown	-	-	-	-	1	Tetrahydroaldosterone-3-glucuronide	HMDB0010357	0	-	-
neg-M542T194	127420.1543	27144.10686	57736.79321	127079.9047	124731.5773	51380.35679	283638.2111	133259.1539	143423.1782	396069.9876	128513.0348	90249.10067	0.438660361	0.036602792	0.015151515	0.623495425	0.455195613	1.986124582	0.155915954	down	542.2461109	3.239066667	0	0	-	Unknown	-	-	-	-	0	-	-	0	-	-
neg-M546T284	2653436.215	2399166.523	3431990.398	3975158.4	5319910.665	2612829.908	3730446.405	3953055.274	4003809.108	6565582.925	7350727.627	6132976.81	0.642554442	0.02918273	0.041125541	0.613002494	0.57586486	1.466936904	0.18638418	down	546.2841438	4.739833333	0	0	-	Unknown	-	-	-	-	0	-	-	0	-	-
neg-M547T285	708848.5371	631588.0502	1104251.177	1045747.41	1523559.241	592461.7	2043005.45	1095678.341	1131420.841	1713956.995	1530224.83	1793317.371	0.602352251	0.01713033	0.015151515	0.57316005	0.455195613	1.68713734	0.178753516	down	547.2873562	4.745791667	1	0	-	Unknown	-	-	-	-	0	-	-	1	Cymarin	C08859
neg-M548T300	580635.8003	301038.5108	603276.881	1533757.027	1188528.731	588844.3791	5364725.55	2134445.912	1857615.952	1086130.709	1381068.021	2562644.608	0.333370711	0.007525942	0.015151515	0.474318001	0.455195613	2.506920481	0.174626474	down	548.2995816	5.003266667	1	0	-	Unknown	-	-	-	-	0	-	-	1	Triamcinolone_hexacetonide	C08185
neg-M549T300	132578.4047	24681.13847	117617.1855	420357.4696	261651.1939	90010.67352	1618314.179	384291.9646	556746.974	242354.3239	304884.3142	767945.1523	0.270199017	0.017138474	0.025974026	0.57316005	0.520223558	2.769193003	0.204959495	down	549.3026555	5.001358333	0	0	-	Unknown	-	-	-	-	0	-	-	0	-	-
neg-M550T320	1199761.617	782964.0817	1133871.262	3451077.767	1936397.711	1535138.141	12591707.87	3404383.545	3349972.324	1888911.691	1950521.241	5534197.183	0.349558412	0.028468663	0.041125541	0.608805945	0.57586486	2.151361351	0.107151659	down	550.3151291	5.331866667	1	1	LysoPS 20:1; LysoPS 20:1	Lipids and lipid-like molecules	Glycerophospholipids	-	C05974	(map00564)Glycerophospholipid metabolism	0	-	-	0	-	-
neg-M551T320	221824.6256	222919.815	402404.9737	1005323.021	595652.2779	456048.2549	3194377.381	1464677.143	1183185.43	514291.6046	676264.1885	1601688.347	0.336345859	0.014521092	0.015151515	0.542606374	0.455195613	2.36900865	0.152297123	down	551.3185072	5.341633333	1	0	-	Unknown	-	-	-	-	1	Lithocholate 3-O-glucuronide	HMDB0002513	1	Pandamine	C10012
neg-M552T343	2162724.327	1335873.285	3500864.782	4359935.314	2870629.837	1607549.909	6017159.027	3603641.843	4496522.917	3889719.365	3183505.407	12988634.44	0.463369105	0.028045622	0.025974026	0.603212624	0.520223558	1.840724334	0.416453785	down	552.3094706	5.718166667	1	0	-	Unknown	-	-	-	-	2	LysoPE(0:0/24:6(6Z,9Z,12Z,15Z,18Z,21Z));LysoPE(24:6(6Z,9Z,12Z,15Z,18Z,21Z)/0:0)	HMDB0011499;HMDB0011529	0	-	-
neg-M553T334	481776.4019	672212.3538	638904.5241	1266476.156	833645.6858	620207.6046	2407532.072	1142990.542	1401123.605	845494.8721	702945.1316	1204346.509	0.585795591	0.047772198	0.041125541	0.649849062	0.57586486	1.50562928	0.17184242	down	553.2059528	5.56605	1	0	-	Unknown	-	-	-	-	2	4-Demethylsimmondsin 2'-(E)-ferulate;3-Demethylsimmondsin 2'-(Z)-ferulate	HMDB0034773;HMDB0034774	1	Lappaol_C	C17686
neg-M556T397	73726.36061	17029.68761	71299.54581	269075.4208	139003.7339	49913.30049	319259.2203	252359.8101	430243.3849	257540.022	83062.83478	213304.2648	0.398547493	0.032772443	0.041125541	0.615991401	0.57586486	2.365474631	0.125943892	down	556.3415943	6.62375	0	0	-	Unknown	-	-	-	-	0	-	-	0	-	-
neg-M556T49	4000518.111	3914510.009	2051861.32	3357253.712	1903663.976	3355886.312	5619176.365	5198270.259	3221089.18	5692779.243	3286128.919	4953483.036	0.664393191	0.033662312	0.132034632	0.615991401	0.739274576	1.432924542	0.136133599	down	556.1659815	0.822243333	0	0	-	Unknown	-	-	-	-	0	-	-	0	-	-
neg-M559T53	390909.2457	417846.3548	231901.131	553528.0428	1249495.192	364470.7076	312669.772	168967.5604	311620.5984	312247.0894	147825.9123	237727.9484	2.151592211	0.038406908	0.025974026	0.626188317	0.520223558	1.707831396	0.321088656	up	559.2363484	0.88247	1	0	-	Unknown	-	-	-	-	1	Isomorellic acid	HMDB0030734	2	Chloramphenicol_palmitate;Avenacin_B-2	C11726;C08927
neg-M560T43	244942.5233	160112.6692	113566.7986	105792.6302	97160.34777	155595.9922	405061.61	162593.8537	199995.7675	389894.3846	177769.7395	204622.7519	0.569614426	0.031184376	0.025974026	0.613002494	0.520223558	1.629654187	0.172991216	down	559.8523603	0.713411667	0	0	-	Unknown	-	-	-	-	0	-	-	0	-	-
neg-M565T323	619636.9388	200918.0256	780100.9451	843476.2576	443718.6894	875357.2846	1170975.22	1042622.657	990460.1949	915526.4743	881435.1784	2451706.577	0.504943827	0.029827655	0.002164502	0.613002494	0.25075524	1.873663954	0.366091446	down	565.3313862	5.381933333	0	0	-	Unknown	-	-	-	-	0	-	-	0	-	-
neg-M566T51	2728124.698	2276358.619	2076898.805	2112236.664	1314352.238	2640764.511	578271.6292	899479.6157	539457.3836	335991.5653	1253758.627	691549.2554	3.058906789	0.000564548	0.002164502	0.192155661	0.25075524	2.83870194	0.114756954	up	566.158544	0.858143333	1	0	-	Unknown	-	-	-	-	1	Betanin	HMDB0029408	4	Cefclidin;Betanin;Gomphrenin-I;Isobetanin	C11202;C08540;C08544;C08551
neg-M571T286	9816748.374	6187823.357	14605277.09	16725259.83	15957316.84	13660367.45	11826728.77	15183240.27	23933058.83	22294679.06	19768737.11	26533708.75	0.643740125	0.045824406	0.064935065	0.646278186	0.616175221	1.426824002	0.200420655	down	571.2891172	4.758775	1	1	LysoPI 16:0; LysoPI 16:0	Lipids and lipid-like molecules	Glycerophospholipids	-	C03819	(map00564)Glycerophospholipid metabolism	4	1-Palmitoylglycerophosphoinositol;1-hexadecanoyl-sn-glycero-3-phospho-D-myo-inositol;Ganoderic acid H;Enkephalin L	HMDB0061695;HMDB0062714;HMDB0035987;HMDB0001045	3	Butirosin_A;Butirosin_B;Oxyapramycin	C17585;C17586;C17997
neg-M574T432	749194.8468	511683.381	224882.6109	55873.1358	140804.5293	625499.4131	2413343.32	2833601.41	7662372.673	790081.8706	5286794.083	2047797.824	0.109724203	0.001493246	0.002164502	0.27324705	0.25075524	3.91633203	0.177614791	down	574.4511973	7.202808333	1	0	-	Unknown	-	-	-	-	3	DG(14:1(9Z)/18:4(6Z,9Z,12Z,15Z)/0:0);DG(18:4(6Z,9Z,12Z,15Z)/14:1(9Z)/0:0);DG(14:1n5/0:0/18:4n3)	HMDB0007048;HMDB0007328;HMDB0056151	0	-	-
neg-M588T442	341116.7454	403455.7176	153911.4709	609212.7199	66801.66543	586029.4788	1027818.927	1395369.607	4600886.211	783682.411	4896159.009	885697.4814	0.158983754	0.004471074	0.002164502	0.408086212	0.25075524	3.373514767	0.189760579	down	588.4669699	7.36895	0	0	-	Unknown	-	-	-	-	0	-	-	0	-	-
neg-M590T276	197399.038	47042.21776	47882.31888	134303.6115	150992.7005	86763.01599	122009.0517	184458.7532	142764.8461	236532.0071	286690.7086	357827.893	0.49942965	0.031215429	0.064935065	0.613002494	0.616175221	1.953065726	0.215044576	down	590.2511137	4.596783333	0	0	-	Unknown	-	-	-	-	0	-	-	0	-	-
neg-M590T371	381180.5343	100589.8964	383201.6644	228778.513	225033.6717	68103.84512	2087524.163	533985.3632	829616.872	256447.8623	457146.449	540641.5136	0.294746304	0.016325706	0.008658009	0.570747983	0.386204746	2.450102201	0.468728506	down	590.3671441	6.184733333	0	0	-	Unknown	-	-	-	-	0	-	-	0	-	-
neg-M597T188	42959.19252	46883.1788	6773.307487	43278.34473	57647.26657	44572.44761	100686.4851	92723.75462	57543.79279	164978.8221	38297.78311	89828.78649	0.445013407	0.048870845	0.064935065	0.649849062	0.616175221	2.012484746	0.26903695	down	597.1292137	3.135683333	0	0	-	Unknown	-	-	-	-	0	-	-	0	-	-
neg-M598T121	437729.1639	378508.2292	279400.1565	284925.5808	249888.7539	566873.6412	429415.5726	544755.417	705266.885	494675.299	541563.3487	701675.287	0.642990727	0.014013191	0.041125541	0.542606374	0.57586486	1.41952393	0.370655031	down	598.1500685	2.012458333	0	0	-	Unknown	-	-	-	-	0	-	-	0	-	-
neg-M600T194	199748.3086	360009.5875	426869.0939	449662.9874	714401.7814	289846.7114	254983.248	174629.9518	156152.4383	176899.212	231594.8965	109884.3273	2.210344219	0.00671804	0.008658009	0.462028378	0.386204746	2.027565306	0.363471163	up	600.3194192	3.239066667	0	0	-	Unknown	-	-	-	-	0	-	-	0	-	-
neg-M602T48	1093920.664	1092476.149	1520453.237	3142095.129	2308693.232	1363016.877	838273.7759	598524.1431	711581.5441	593162.8553	830332.8532	753220.2576	2.432467782	0.003989428	0.002164502	0.408086212	0.25075524	2.319358668	0.066525486	up	602.0558472	0.794673333	1	0	-	Unknown	-	-	-	-	1	GDP-alpha-D-mannose(2-)	HMDB0062759	0	-	-
neg-M603T334	49679.19994	46464.23344	51080.19289	80277.90274	86296.72723	26307.09933	769626.4107	220211.3074	121877.0606	111294.6681	94934.44784	357341.9229	0.203013332	0.007188944	0.002164502	0.468678429	0.25075524	2.838099061	0.253030701	down	603.2224989	5.565066667	0	0	-	Unknown	-	-	-	-	0	-	-	0	-	-
neg-M603T50	1565645.35	759690.7046	814886.4316	821443.6677	642186.866	1379598.725	1027648.989	1771124.338	1215613.599	1335222.91	1846777.309	2045452.602	0.647430805	0.032161717	0.064935065	0.615991401	0.616175221	1.509861215	0.071898374	down	603.1438208	0.840246667	0	0	-	Unknown	-	-	-	-	0	-	-	0	-	-
neg-M604T363	53258.58096	34787.00936	51099.9757	175437.551	50275.92914	30095.70546	556915.3162	71556.20684	258099.5519	49907.5428	124701.7639	273117.1686	0.296002006	0.038758957	0.064935065	0.627022531	0.616175221	2.250647796	0.300206328	down	604.2355415	6.042883333	0	0	-	Unknown	-	-	-	-	0	-	-	0	-	-
neg-M606T199	450385.0652	272602.2817	656767.8127	357630.1432	702232.7362	302559.465	265448.9239	149097.9309	290333.3036	318279.8471	341704.8943	80713.30175	1.896941654	0.038213007	0.041125541	0.626188317	0.57586486	1.824420626	0.075726779	up	606.2533115	3.324275	0	0	-	Unknown	-	-	-	-	0	-	-	0	-	-
neg-M606T370	4530341.402	5417600.149	8811335.126	6454032.127	4353945.884	3830743.482	13196322.72	8424419.708	12608002.08	9484142.198	15681896.42	32514511.24	0.363379987	0.003114073	0.004329004	0.383409406	0.315429668	2.391143778	0.253933073	down	606.3785864	6.163458333	1	1	LysoPC 20:2	Lipids and lipid-like molecules	Glycerophospholipids	-	C04230	(map00564)Glycerophospholipid metabolism;(map05231)Choline metabolism in cancer	0	-	-	0	-	-
neg-M606T400	8974.830572	32403.86651	58780.38988	314561.1496	60968.60406	57381.51469	631477.1735	183501.3475	204579.6187	90611.70983	120733.6283	275785.482	0.353802523	0.035359428	0.041125541	0.619199087	0.57586486	2.588313575	0.244573513	down	606.2509565	6.664516667	0	0	-	Unknown	-	-	-	-	0	-	-	0	-	-
neg-M607T287	394149.7718	45624.37419	158312.4065	523079.5168	176126.7913	221500.6325	547961.8363	487126.1705	667436.0317	390013.7667	363406.9796	541207.4347	0.506745531	0.047183932	0.041125541	0.649849062	0.57586486	2.150475085	0.122412505	down	607.1987744	4.785908333	0	0	-	Unknown	-	-	-	-	0	-	-	0	-	-
neg-M608T415	3534026.679	3910614.716	5834116.194	6397492.223	5319960.968	2529042.078	18335216.55	7602580.436	6789708.406	5538794.24	6453126.365	9166876.754	0.510802402	0.019456982	0.008658009	0.58495001	0.386204746	1.763044739	0.310165183	down	608.393956	6.921508333	1	1	LysoPC 20:1	Lipids and lipid-like molecules	Glycerophospholipids	-	C04230	(map00564)Glycerophospholipid metabolism;(map05231)Choline metabolism in cancer	1	Avenestergenin B2	HMDB0035266	1	Santiaguine	C10170
neg-M608T48	745720.8425	302220.1517	192739.2912	329138.0958	517132.9715	450964.8082	1309128.786	652934.8786	553669.3654	941941.4476	381746.1914	1180716.755	0.505547149	0.031572271	0.041125541	0.615991401	0.57586486	1.79956339	0.136249975	down	608.1141226	0.805863333	1	0	-	Unknown	-	-	-	-	5	6-[(6-carboxy-3,4,5-trihydroxyoxan-2-yl)oxy]-7-(3,4-dihydroxy-5-methoxyphenyl)-11-hydroxy-3-(4-hydroxyphenyl)-2λ�?8-dioxatricyclo[7.3.1.0�?¹³]trideca-1(13),2,4,6,9,11-hexaen-2-ylium;11-[(6-carboxy-3,4,5-trihydroxyoxan-2-yl)oxy]-7-(3,4-dihydroxy-5-methoxyphenyl)-6-hydroxy-3-(4-hydroxyphenyl)-2λ�?8-dioxatricyclo[7.3.1.0�?¹³]trideca-1(13),2,4,6,9,11-hexaen-2-ylium;(6-carboxy-3,4,5-trihydroxyoxan-2-y…	HMDB0134846;HMDB0134847;HMDB0134848;HMDB0134849;HMDB0134850	0	-	-
neg-M608T52	3177570.427	1397830.398	1733161.843	2146068.834	1285105.051	2470414.612	3541694.109	5060676.556	4150573.104	2305918.247	5887722.891	2252941.071	0.526310373	0.015845566	0.025974026	0.563269654	0.520223558	1.846076932	0.07842938	down	608.204869	0.865680833	0	0	-	Unknown	-	-	-	-	0	-	-	0	-	-
neg-M609T116	993919.2908	368062.2391	675153.734	1162528.379	259808.5414	1327109.878	1084964.344	1604064.846	782694.4217	1510554.628	1431431.627	2625684.25	0.529524656	0.049699621	0.041125541	0.654385112	0.57586486	1.828242105	0.250629145	down	609.1915615	1.933858333	1	0	-	Unknown	-	-	-	-	2	2-amino-4-({1-[(carboxymethyl)-C-hydroxycarbonimidoyl]-2-{[3-hydroxy-3-methyl-1-({7-oxo-7H-furo[3,2-g]chromen-4-yl}oxy)butan-2-yl]sulfanyl}ethyl}-C-hydroxycarbonimidoyl)butanoic acid;2-amino-4-({1-[(carboxymethyl)-C-hydroxycarbonimidoyl]-2-{[3-hydroxy-2-methyl-4-({7-oxo-7H-furo[3,2-g]chromen-4-yl}oxy)butan-2-yl]sulfanyl}ethyl}-C-hydroxycarbonimidoyl)butanoic acid	HMDB0129420;HMDB0129421	1	Atalanine	C10644
neg-M609T300	263730.6659	174363.101	227244.21	398247.0635	191663.4736	178128.6232	391648.1499	277057.6709	383353.1796	628240.7325	308239.4043	377759.83	0.605746424	0.014449273	0.041125541	0.542606374	0.57586486	1.611977502	0.290694673	down	609.2156833	4.994433333	0	0	-	Unknown	-	-	-	-	0	-	-	0	-	-
neg-M620T54	1030079.245	322005.0683	270708.6284	265180.5843	229192.6036	200432.929	770231.8497	2386321.923	743033.1712	353564.7238	1176312.001	427654.5962	0.395689305	0.036870952	0.025974026	0.623495425	0.520223558	2.011575399	0.455114887	down	620.2421212	0.90433	0	0	-	Unknown	-	-	-	-	0	-	-	0	-	-
neg-M622T292	19707.14288	19745.44126	19802.89034	290756.3031	153048.9609	44922.36629	488142.2793	150603.6839	252849.5057	132756.8999	98091.79559	274390.5959	0.392303457	0.034269185	0.132034632	0.616380936	0.739274576	2.641684797	0.137821026	down	622.2108484	4.861366667	1	0	-	Unknown	-	-	-	-	1	3,28-Dihexadecanoyl 20(29)-lupene-2a,3b,28-triol	HMDB0041184	0	-	-
neg-M622T52	4150008.793	2599391.437	1394677.086	1972515.588	1334666.814	3070141.858	3743245.802	3379697.112	2879199.732	5093079.388	5842788.642	4125754.309	0.579378301	0.022062162	0.041125541	0.597945796	0.57586486	1.771638192	0.045398717	down	622.2219668	0.874968333	0	0	-	Unknown	-	-	-	-	0	-	-	0	-	-
neg-M623T53	342845.2047	116105.6269	114515.6142	294439.4994	63304.98897	113082.0622	219166.1199	619961.2123	235584.1935	241746.6149	737692.9109	435763.0988	0.419409238	0.022903431	0.064935065	0.598557289	0.616175221	2.110468455	0.275261039	down	623.2260594	0.8755175	0	0	-	Unknown	-	-	-	-	0	-	-	0	-	-
neg-M626T196	130349.0121	107887.2496	295712.0985	503443.8681	389253.3117	97379.43158	38846.95801	7318.946333	51124.19028	89521.08211	4662.916393	73882.37311	5.74331198	0.008964233	0.002164502	0.485957352	0.25075524	3.522372847	0.167616468	up	626.3644634	3.26985	0	0	-	Unknown	-	-	-	-	0	-	-	0	-	-
neg-M628T44	299088.6727	723703.5006	745805.8197	620027.8446	1318459.358	1128739.619	375064.9555	454798.0252	474249.1924	393307.8399	301004.064	409606.3626	2.008207511	0.035089105	0.064935065	0.618017414	0.616175221	1.76338973	0.163225597	up	628.0569512	0.726693333	0	0	-	Unknown	-	-	-	-	0	-	-	0	-	-
neg-M632T390	242400.282	45886.16317	375703.6444	198732.2398	312603.3537	115924.4144	1606237.496	405549.1843	452249.1812	302930.853	302907.1231	670691.7392	0.345201834	0.026750126	0.025974026	0.601487013	0.520223558	2.33075826	0.129058039	down	632.3950084	6.5032	1	0	-	Unknown	-	-	-	-	0	-	-	2	Calebassone;Tabernamine	C09085;C09242
neg-M632T519	44540.34619	169576.4725	490913.2366	117233.98	206582.7304	527229.7746	1307823.399	1050600.567	688012.7258	330503.0048	787447.1841	903089.4886	0.307071297	0.011787251	0.008658009	0.515572742	0.386204746	2.865386595	0.31219815	down	632.3960548	8.652416667	1	0	-	Unknown	-	-	-	-	0	-	-	2	Calebassone;Tabernamine	C09085;C09242
neg-M634T453	589858.0819	388918.641	893118.5647	1748605.673	665176.8248	335268.1417	3326115.803	1925755.44	836636.8905	1660135.128	630778.1009	2320534.723	0.431865878	0.037859434	0.064935065	0.626188317	0.616175221	2.03947002	0.097762865	down	634.4937475	7.54605	0	0	-	Unknown	-	-	-	-	0	-	-	0	-	-
neg-M635T309	249886.232	8172.35003	66270.9949	158097.3715	50119.08491	18041.98731	254742.1568	282656.0652	145132.0327	263903.6006	332662.9622	233398.8884	0.364026171	0.031069509	0.015151515	0.613002494	0.455195613	2.908738228	0.200551374	down	635.2313208	5.1583	0	0	-	Unknown	-	-	-	-	0	-	-	0	-	-
neg-M635T51	1239952.323	340462.9215	456488.7833	288231.2193	429641.0375	1078571.721	1645564.434	1783668.88	1225907.372	954139.4665	1660801.922	2576717.438	0.389298878	0.006146173	0.015151515	0.448654204	0.455195613	2.513461298	0.108477112	down	635.2361164	0.849188333	1	0	-	Unknown	-	-	-	-	4	2-amino-4-({1-[(carboxymethyl)-C-hydroxycarbonimidoyl]-2-[(2-{3,5-dihydroxy-4-[(1E)-3-methylbut-1-en-1-yl]phenyl}-2-hydroxy-1-(4-hydroxyphenyl)ethyl)sulfanyl]ethyl}-C-hydroxycarbonimidoyl)butanoic acid;2-amino-4-({1-[(carboxymethyl)-C-hydroxycarbonimidoyl]-2-[(1-{3,5-dihydroxy-4-[(1E)-3-methylbut-1-en-1-yl]phenyl}-2-hydroxy-2-(4-hydroxyphenyl)ethyl)sulfanyl]ethyl}-C-hydroxycarbonimidoyl)butanoic …	HMDB0129016;HMDB0129017;HMDB0129021;HMDB0129022	0	-	-
neg-M636T197	118474.2228	157286.7655	292424.3812	237438.873	220677.161	155519.8586	205734.2777	48711.38095	102947.2591	116828.1956	107669.9069	30927.9286	1.928499868	0.037488896	0.015151515	0.623661101	0.455195613	1.957949511	0.241574281	up	636.3391775	3.277358333	1	0	-	Unknown	-	-	-	-	1	Polymyxin B Sulfate	HMDB0014919	0	-	-
neg-M636T50	414596.266	278522.1882	432458.1171	710267.9171	649835.9386	644123.9297	397439.893	1022188.774	1000040.878	2145301.778	2569298.981	1642800.797	0.356588698	0.019866529	0.041125541	0.585917073	0.57586486	2.253390905	0.145730798	down	636.2008379	0.840246667	0	0	-	Unknown	-	-	-	-	0	-	-	0	-	-
neg-M637T51_2	1012055.091	361201.1349	1141236.728	764868.6519	115733.2149	1185550.141	1734132.42	1747701.238	1936529.923	1312939.085	2846532.195	2111812.148	0.391854857	0.025255733	0.002164502	0.601487013	0.25075524	2.516167673	0.220800808	down	637.1842796	0.85278	1	0	-	Unknown	-	-	-	-	1	6-(N-Acetyl-alpha-D-glucosaminyl)-1-phosphatidyl-1D-myo-inositol	HMDB0011669	0	-	-
neg-M643T276	445802.3307	289737.1584	200986.9214	457572.9956	359848.0259	567026.8983	435193.4111	494333.7541	539204.171	884130.0666	492772.0203	748195.2106	0.645822204	0.038201036	0.064935065	0.626188317	0.616175221	1.466554251	0.189330669	down	643.2905249	4.599483333	0	0	-	Unknown	-	-	-	-	0	-	-	0	-	-
neg-M649T52	5189455.037	2912568.678	2895685.874	4097098.447	3888291.633	5848243.494	6596132.223	9322829.203	5311354.591	6664884.84	9704190.981	9522190.013	0.526963276	0.002067289	0.004329004	0.343191332	0.315429668	2.019419489	0.058510872	down	649.2324565	0.858371667	1	0	-	Unknown	-	-	-	-	3	3'-Sialyllactose;6'-Sialyllactose;5-Methyltetrahydropteroylpentaglutamate	HMDB0000825;HMDB0006569;HMDB0002148	0	-	-
neg-M650T51	8091461.885	4494744.59	3680190.761	6115245.678	3507584.237	8408915.882	6015594.816	11268107.61	9684727.048	11444014.18	10243704.92	12265039.51	0.562992025	0.010773094	0.015151515	0.497372143	0.455195613	1.865674257	0.090761227	down	650.2153679	0.844091667	0	0	-	Unknown	-	-	-	-	0	-	-	0	-	-
neg-M651T51	1698872.118	694787.8021	956376.1473	1242723.335	706891.8615	2118473.09	1425196.33	2476457.31	2295568.741	2557402.08	2545636.26	2917593.859	0.521747097	0.010569901	0.008658009	0.497372143	0.386204746	2.01915012	0.122498343	down	651.2191003	0.846656667	0	0	-	Unknown	-	-	-	-	0	-	-	0	-	-
neg-M652T69	2184984.057	927520.1832	1144174.186	1208869.766	1232178.107	959336.3731	1742266.392	2726180.131	2427578.026	2803931.35	2484263.108	1250610.123	0.569941203	0.01032833	0.008658009	0.497372143	0.386204746	1.717018663	0.23212875	down	652.2143192	1.148415	1	0	-	Unknown	-	-	-	-	1	Bromocriptine	HMDB0015331	1	Bromocriptine	C06856
neg-M653T314	126125.2764	25217.42657	59631.67617	118891.0737	43325.43424	66350.89363	364065.7276	63163.74315	142667.5282	167286.804	685874.3071	292858.2569	0.256155713	0.016001944	0.015151515	0.566328148	0.455195613	2.547803132	0.252342229	down	653.3029536	5.230083333	0	0	-	Unknown	-	-	-	-	0	-	-	0	-	-
neg-M653T70	589553.6424	79807.26499	187747.4641	265723.7832	216581.9923	331057.7536	468257.4652	737955.7819	452121.4726	705726.8999	1300103.174	284424.3896	0.423055381	0.025199133	0.025974026	0.601487013	0.520223558	2.130802266	0.335685617	down	653.2170668	1.1626475	1	0	-	Unknown	-	-	-	-	1	Citbismine F	HMDB0034473	0	-	-
neg-M672T286	178244.3408	63797.40557	149376.2758	218450.5001	198089.2165	271544.8282	209147.9568	312734.8725	523102.8171	245960.4466	353076.5711	323095.9235	0.548773507	0.028040913	0.015151515	0.603212624	0.455195613	1.768865931	0.364004968	down	672.2168005	4.761533333	1	0	-	Unknown	-	-	-	-	0	-	-	1	Hellicoside	C10466
neg-M679T50	342855.5545	628713.0468	295132.2631	116072.3801	587443.8	1004838.129	1052016.87	1522229.819	267856.5259	1196146.471	1157993.489	2653240.113	0.379012868	0.048513236	0.041125541	0.649849062	0.57586486	2.133302355	0.169549888	down	679.1961047	0.839853333	1	0	-	Unknown	-	-	-	-	4	cis-Miyabenol C;Gladiatoside B3;Gladiatoside B2;Gladiatoside B1	HMDB0041555;HMDB0036256;HMDB0036257;HMDB0036258	2	Canaliculatol;Copalliferol_B	C10249;C10252
neg-M688T50	1398474.573	735849.7208	677049.2563	883793.3012	928661.8524	1940700.032	1301565.118	2183598.458	1696425.901	2271303.733	2369629.016	2818166.017	0.519317351	0.006988188	0.015151515	0.46743149	0.455195613	2.030918339	0.097490089	down	688.173465	0.834276667	0	0	-	Unknown	-	-	-	-	0	-	-	0	-	-
neg-M691T215	502072.3017	570953.031	527281.6055	398033.4366	961845.1989	457194.5213	253607.4837	132174.6252	304970.2679	281664.8591	349874.3712	181436.5129	2.272605034	0.001720611	0.002164502	0.311314679	0.25075524	2.241186757	0.296586736	up	691.3511964	3.585308333	1	0	-	Unknown	-	-	-	-	1	Bismahanine	HMDB0040773	1	Jesaconitine	C08692
neg-M691T216	835503.9246	636380.6026	1048048.665	1310439.89	1856091.385	775544.4845	535262.571	468847.9345	586403.8925	610598.9207	612303.7805	91880.71147	2.224215682	0.033582425	0.002164502	0.615991401	0.25075524	2.11876961	0.137270724	up	690.8490206	3.600833333	0	0	-	Unknown	-	-	-	-	0	-	-	0	-	-
neg-M692T215	243598.6302	149671.3765	371141.0983	437862.5295	620558.5393	161751.2367	135528.0775	100566.4728	176996.3742	126334.9401	118892.1031	9404.002417	2.972170303	0.039475284	0.008658009	0.627022531	0.386204746	2.460180349	0.100955698	up	691.8507268	3.59035	0	0	-	Unknown	-	-	-	-	0	-	-	0	-	-
neg-M702T216	173818.6727	107359.7392	271929.592	213798.4241	330754.1039	225794.5156	132840.0279	142810.2158	56652.23531	164194.4271	58232.77295	53750.42301	2.175017791	0.012402468	0.015151515	0.531162085	0.455195613	2.186948088	0.203512781	up	702.3526527	3.601566667	1	0	-	Unknown	-	-	-	-	0	-	-	1	DSLET	C20165
neg-M702T442	12060789.18	13848132.94	4414658.335	4918050.808	5055311.401	8280337.651	2289297.752	4926233.621	1770865.251	2960988.018	5423648.519	3379541.393	2.341008929	0.012049054	0.041125541	0.522980886	0.57586486	1.937979031	0.498876293	up	701.5339244	7.370491667	1	0	-	Unknown	-	-	-	-	1	AS 1-1	HMDB0032794	1	Ecdysone_palmitate	C02681
neg-M705T186	55871.93965	101531.6496	43255.26428	111982.8946	91201.37136	67777.52521	42922.53517	24177.01314	33775.90558	62905.75516	12644.31493	36073.22921	2.219404291	0.011814342	0.008658009	0.515572742	0.386204746	2.195077804	0.307845707	up	705.1203858	3.103516667	0	0	-	Unknown	-	-	-	-	0	-	-	0	-	-
neg-M706T210_1	488878.9788	647460.0596	397867.6989	385470.672	332328.539	600722.5485	276035.1885	351369.5473	271312.2327	268208.1274	242727.465	151644.5725	1.827152843	0.003238344	0.004329004	0.3884561	0.315429668	1.916686158	0.077934164	up	705.6951284	3.497533333	0	0	-	Unknown	-	-	-	-	0	-	-	0	-	-
neg-M706T210_2	511725.8995	707909.8636	476131.7537	414500.757	456919.5814	629572.8932	317579.2677	378050.6436	330181.4525	277027.0197	313299.0155	95281.68861	1.867900605	0.01889509	0.002164502	0.583651633	0.25075524	1.973539539	0.032646455	up	706.0294622	3.49785	1	0	-	Unknown	-	-	-	-	3	Pitheduloside K;Medicoside I;Dulcin	HMDB0031990;HMDB0039280;HMDB0040616	0	-	-
neg-M706T210_3	356146.3406	489060.1089	257474.7815	283876.5103	247296.9321	384823.8989	64207.98511	200827.5569	165251.2366	125839.3018	72005.63298	44638.62025	3.000546355	0.002625414	0.002164502	0.360049706	0.25075524	2.806201256	0.152875496	up	706.3634131	3.500308333	0	0	-	Unknown	-	-	-	-	0	-	-	0	-	-
neg-M72T429	1813312.277	991350.0373	2042094.914	1719154.704	1376018.464	999957.9461	2111901.717	2659238.393	1502482.793	2633703.084	1905572.018	3076160.577	0.643808095	0.022051439	0.025974026	0.597945796	0.520223558	1.568315769	0.02461597	down	71.66984211	7.151558333	0	0	-	Unknown	-	-	-	-	0	-	-	0	-	-
neg-M748T53	818092.5515	1155076.788	319270.4191	844903.5495	1143804.635	637238.2969	493960.3124	374713.3975	454388.992	292752.8925	204174.0849	618427.027	2.017040905	0.02350652	0.025974026	0.598896988	0.520223558	1.909187948	0.056834624	up	748.2236006	0.885326667	0	0	-	Unknown	-	-	-	-	0	-	-	0	-	-
neg-M753T100	942124.9132	287986.1121	625670.7931	491492.5496	158128.2285	947105.5891	942890.8405	1546036.994	911225.8732	852482.5492	897775.0282	1135051.395	0.549284653	0.046566331	0.093073593	0.648105117	0.680328674	1.933444947	0.064282691	down	753.2341302	1.674508333	1	0	-	Unknown	-	-	-	-	1	Labadoside	HMDB0036397	0	-	-
neg-M754T102	130788.7222	43583.77674	70289.29993	12488.68201	30488.44154	236442.2887	180827.4072	306174.7684	115927.4174	131368.1201	280894.8683	154371.8324	0.448099485	0.043236636	0.041125541	0.639252983	0.57586486	2.386040416	0.22407501	down	754.2364742	1.699655833	1	0	-	Unknown	-	-	-	-	4	2-(3-hydroxyphenyl)-4-[3,5,7-trihydroxy-2-(4-hydroxy-3-methoxyphenyl)-3,4-dihydro-2H-1-benzopyran-8-yl]-6-[3,4,5-trihydroxy-6-(hydroxymethyl)oxan-2-yl]-3,4-dihydro-2H-1-benzopyran-3,5,7-triol;2-(4-hydroxy-3-methoxyphenyl)-4-[3,5,7-trihydroxy-2-(3-hydroxyphenyl)-3,4-dihydro-2H-1-benzopyran-8-yl]-6-[3,4,5-trihydroxy-6-(hydroxymethyl)oxan-2-yl]-3,4-dihydro-2H-1-benzopyran-3,5,7-triol;2-(3-hydroxyphe…	HMDB0126776;HMDB0126790;HMDB0126833;HMDB0126847	0	-	-
neg-M790T554	885227.1894	606253.0168	597816.1341	573823.7513	611027.0133	622662.558	267488.5827	435846.1609	297534.4579	421497.0755	565025.7543	465935.2899	1.588377396	0.006742636	0.002164502	0.462028378	0.25075524	1.531713249	0.400975165	up	789.5261325	9.2373	1	0	-	Unknown	-	-	-	-	9	PC(18:4(6Z,9Z,12Z,15Z)/18:4(6Z,9Z,12Z,15Z));PE-NMe(18:3(6Z,9Z,12Z)/20:5(5Z,8Z,11Z,14Z,17Z));PE-NMe(18:3(9Z,12Z,15Z)/20:5(5Z,8Z,11Z,14Z,17Z));PE-NMe(18:4(6Z,9Z,12Z,15Z)/20:4(5Z,8Z,11Z,14Z));PE-NMe(18:4(6Z,9Z,12Z,15Z)/20:4(8Z,11Z,14Z,17Z));PE-NMe(20:4(5Z,8Z,11Z,14Z)/18:4(6Z,9Z,12Z,15Z));PE-NMe(20:4(8Z,11Z,14Z,17Z)/18:4(6Z,9Z,12Z,15Z));PE-NMe(20:5(5Z,8Z,11Z,14Z,17Z)/18:3(6Z,9Z,12Z));PE-NMe(20:5(5Z,8…	HMDB0008240;HMDB0113211;HMDB0113240;HMDB0113267;HMDB0113268;HMDB0113433;HMDB0113461;HMDB0113488;HMDB0113489	0	-	-
neg-M796T53	1667417.383	1100891.066	843361.8116	867094.7124	941073.9365	912240.5623	2402778.098	1688463.769	780443.0118	1505818.912	1637946.512	2496066.783	0.602394442	0.04592943	0.132034632	0.646278186	0.739274576	1.445812322	0.198044666	down	796.2857533	0.875886667	0	0	-	Unknown	-	-	-	-	0	-	-	0	-	-
neg-M798T191	118351.7093	158971.488	164830.7443	81802.23995	81912.79501	140906.8493	80550.34852	113703.6211	81580.44408	73189.29035	37043.81298	77030.05771	1.612566911	0.033966798	0.008658009	0.615991401	0.386204746	1.405706659	0.312083824	up	797.8743691	3.188283333	0	0	-	Unknown	-	-	-	-	0	-	-	0	-	-
neg-M819T199	37966.29075	85824.16401	49932.30097	47011.508	53575.98512	18194.23299	202519.7192	119132.4842	50021.5722	184347.8421	58335.47622	301990.189	0.319207016	0.017558567	0.015151515	0.575661598	0.455195613	2.343773299	0.21528595	down	819.4111439	3.316858333	0	0	-	Unknown	-	-	-	-	0	-	-	0	-	-
neg-M827T198	273789.661	594165.3579	458655.5119	292391.0981	348939.2789	458871.0729	264671.5571	220348.6605	159015.4306	382679.9975	108105.3215	222696.0023	1.787684453	0.018522462	0.015151515	0.582722146	0.455195613	1.830454345	0.108788758	up	827.0824221	3.301266667	0	0	-	Unknown	-	-	-	-	0	-	-	0	-	-
neg-M828T199_1	235318.094	518581.7018	484743.6708	308896.6552	306064.3364	342935.7102	237970.7617	207319.916	175699.5579	296985.543	151421.0223	260814.0018	1.651272237	0.012501853	0.015151515	0.532224029	0.455195613	1.633731972	0.14916537	up	827.7512794	3.312316667	1	0	-	Unknown	-	-	-	-	6	TG(15:0/18:3(6Z,9Z,12Z)/o-18:0);TG(15:0/18:3(9Z,12Z,15Z)/o-18:0);TG(15:0/o-18:0/18:3(6Z,9Z,12Z));TG(15:0/o-18:0/18:3(9Z,12Z,15Z));TG(18:3(6Z,9Z,12Z)/15:0/o-18:0);TG(18:3(9Z,12Z,15Z)/15:0/o-18:0)	HMDB0043452;HMDB0043655;HMDB0043816;HMDB0043823;HMDB0052872;HMDB0055161	0	-	-
neg-M85T216	604429.4098	848957.9122	873100.9859	463502.7311	289825.1646	702471.7307	222740.5358	171934.4253	78324.27762	191069.9443	150407.7521	226117.1401	3.634739063	0.000285436	0.002164502	0.148270164	0.25075524	2.990772179	0.356176633	up	85.06566107	3.5967	1	0	-	Unknown	-	-	-	-	12	Iso-Valeraldehyde;Prenol;3-Methyl-3-buten-1-ol;Pentanal;(S)-2-Methylbutanal;(±)-2-Methylbutanal;(E)-2-Penten-1-ol;1-Penten-3-ol;Isoprenyl alcohol;2-Pentanone;2-Methyl-2-buten-1-ol;xi-3-Methyl-3-buten-2-ol	HMDB0006478;HMDB0030124;HMDB0030126;HMDB0031206;HMDB0031525;HMDB0031526;HMDB0031604;HMDB0031605;HMDB0033854;HMDB0034235;HMDB0034465;HMDB0039779	6	Prenol;Pentan-2-one;Cyclopentanol;2-Methylbutanal;3-Methylbutanal;Isoprenyl_alcohol	C01390;C01949;C02020;C02223;C07329;C21402
neg-M870T199_1	750517.8618	1247116.865	631399.0162	689845.6782	576833.3505	747820.7039	421615.0109	550142.8561	570248.2312	372222.1154	397767.6739	261574.3224	1.804315832	0.004303777	0.002164502	0.408086212	0.25075524	1.884541617	0.088158353	up	869.7704685	3.311825	0	0	-	Unknown	-	-	-	-	0	-	-	0	-	-
neg-M870T199_2	1099101.871	1585797.235	803413.9794	963287.41	697840.2164	1086915.702	548890.1265	730314.4563	719480.6839	529670.8243	594446.494	364963.8782	1.788065938	0.004452326	0.008658009	0.408086212	0.386204746	1.854139635	0.072328599	up	870.1046219	3.311825	0	0	-	Unknown	-	-	-	-	0	-	-	0	-	-
neg-M870T199_3	885986.5458	1148495.41	624592.102	687002.3284	573932.6987	783591.1441	420302.0968	526020.1742	583885.1877	384004.7557	413198.5183	291678.6805	1.795891429	0.002354302	0.004329004	0.348859147	0.315429668	1.908385404	0.049540668	up	870.439077	3.310633333	0	0	-	Unknown	-	-	-	-	0	-	-	0	-	-
neg-M871T199	431108.3149	626917.5911	415612.4562	278401.3875	252698.2512	409666.1282	154272.7742	208328.3017	292995.073	172769.3412	183633.8954	110303.1774	2.151295211	0.002308718	0.008658009	0.348859147	0.386204746	2.181703506	0.141993271	up	870.7726616	3.311216667	0	0	-	Unknown	-	-	-	-	0	-	-	0	-	-
neg-M910T562_7	163663.983	90055.20059	79813.8689	93480.52385	103326.9822	91572.60169	76174.4428	54705.02785	80058.46887	49192.51876	53791.99314	96058.3246	1.516932492	0.019652201	0.041125541	0.58495001	0.57586486	1.494384929	0.132548865	up	910.0746228	9.372366667	0	0	-	Unknown	-	-	-	-	0	-	-	0	-	-
neg-M933T563	324327.474	181318.1226	299804.5905	265178.4418	367497.774	251805.885	152062.4079	189544.2057	276168.2314	161189.4058	137829.258	60066.0865	1.729964363	0.029964457	0.025974026	0.613002494	0.520223558	1.782837026	0.117351002	up	933.4500347	9.38165	0	0	-	Unknown	-	-	-	-	0	-	-	0	-	-
neg-M934T563_1	299998.6827	193547.126	253580.5042	267521.8741	304830.9904	295326.1403	122109.0689	214952.407	279288.299	178034.1128	120998.9944	60578.52158	1.654579076	0.040148653	0.025974026	0.629361312	0.520223558	1.745099433	0.099180406	up	933.9510319	9.381866667	0	0	-	Unknown	-	-	-	-	0	-	-	0	-	-
neg-M934T563_2	194939.1549	130326.298	144340.0058	172944.6568	210102.7623	72283.43759	54872.73363	97049.09488	113025.024	107229.1225	46700.45527	24093.2619	2.088035213	0.022886827	0.015151515	0.598557289	0.455195613	2.019584224	0.351718423	up	934.4522038	9.3817	1	0	-	Unknown	-	-	-	-	4	CDP-DG(a-13:0/18:2(9Z,11Z));CDP-DG(18:2(9Z,11Z)/a-13:0);CDP-DG(18:2(9Z,11Z)/i-13:0);CDP-DG(i-13:0/18:2(9Z,11Z))	HMDB0116045;HMDB0116047;HMDB0116053;HMDB0116169	0	-	-
neg-M93T407	13846284.97	7052176.983	7556399.332	8666321.465	16551742.19	11365316.63	6332138.012	6013544.155	7395656.145	5899196.46	7380148.842	7512979.976	1.604548807	0.027082312	0.015151515	0.601487013	0.455195613	1.507402077	0.171369393	up	93.00920719	6.776308333	1	0	-	Unknown	-	-	-	-	1	2-Propanoylthiazole	HMDB0037168	0	-	-
neg-M952T53	486967.2756	601147.7481	810130.8915	743943.0443	334926.8403	1160698.583	344305.3671	266707.3596	358573.3389	450563.5567	262319.8675	464893.5053	1.926928234	0.017519439	0.025974026	0.575661598	0.520223558	1.793823612	0.238796034	up	952.283035	0.87525	0	0	-	Unknown	-	-	-	-	0	-	-	0	-	-
neg-M958T361	35427.33976	21888.3482	48396.21122	610938.0508	91835.3154	54258.29263	2687012.705	670741.7856	771717.6192	336999.7579	321716.3298	377098.0842	0.167027249	0.004440183	0.015151515	0.408086212	0.455195613	3.615205339	0.192344979	down	957.6338382	6.018666667	0	0	-	Unknown	-	-	-	-	0	-	-	0	-	-
neg-M958T563_2	62994.28611	27314.48019	61572.58318	75904.81119	39973.17691	56595.11654	95837.42046	65140.48579	64098.65175	118685.3018	58342.92378	99078.73006	0.647177023	0.042891297	0.041125541	0.638925589	0.57586486	1.474349433	0.235005124	down	957.7768875	9.376533333	0	0	-	Unknown	-	-	-	-	0	-	-	0	-	-
neg-M962T389	47779.03291	8762.656839	7876.772215	794276.9692	104199.8133	7640.711382	1071381.424	293632.7948	685518.2434	111815.1868	69129.90029	416562.6963	0.366511029	0.042378573	0.064935065	0.635910202	0.616175221	3.220602836	0.264118429	down	961.6274815	6.482133333	0	0	-	Unknown	-	-	-	-	0	-	-	0	-	-
neg-M97T43	610003.7606	1231761.16	1078832.352	838188.3433	1072380.058	1314376.083	420959.5337	631035.044	1037406.284	548205.0941	766393.3286	625964.5112	1.524962027	0.030125994	0.041125541	0.613002494	0.57586486	1.498182174	0.140800339	up	96.92199036	0.72279	0	0	-	Unknown	-	-	-	-	0	-	-	0	-	-
neg-M980T335	91874.93366	14755.73174	18981.30672	272133.5504	97606.05619	8438.819527	504534.1577	201511.7357	94838.11906	195716.5953	211631.0072	505104.3828	0.294040631	0.023892637	0.041125541	0.600223287	0.57586486	3.078409289	0.327918279	down	979.5797097	5.575533333	0	0	-	Unknown	-	-	-	-	0	-	-	0	-	-
neg-M98T41	335664.4441	1458713.66	422689.106	493994.3252	585519.4581	551195.0002	287722.947	470907.4584	195264.817	286242.1422	212251.1715	319229.8244	2.171898914	0.020277137	0.008658009	0.58893213	0.386204746	1.924595499	0.085611565	up	97.95929752	0.675968333	1	0	-	Unknown	-	-	-	-	1	Methyl methanethiosulfonate	HMDB0031832	0	-	-
neg-M995T212_1	484698.454	390164.6983	482091.6834	389821.6059	478114.1608	522304.5368	244985.5747	234873.9109	335730.3891	259540.497	226423.7601	141119.5523	1.904238754	0.001195104	0.002164502	0.253220496	0.25075524	2.135634032	0.080574282	up	994.9944084	3.5287	1	0	-	Unknown	-	-	-	-	0	-	-	2	C.I._Direct_blue_15;Undecaprenyl-diphospho-N-acetylmuramoyl-(N-acetylglucosamine)-L-alanyl-D-glutamyl-LL-2,6-diaminopimeloyl-D-alanyl-D-Lactate	C19213;C20881
neg-M995T212_2	469278.3364	542227.0995	497724.1862	465898.6566	550585.0064	575804.214	244752.2171	300838.1631	287103.8573	254362.5905	251268.7191	225036.3999	1.983876801	3.71E-07	0.002164502	0.005980745	0.25075524	2.268023314	0.093032677	up	995.4969581	3.528533333	0	0	-	Unknown	-	-	-	-	0	-	-	0	-	-
neg-M996T212	302324.6436	256534.3846	250289.8831	218876.0539	261819.5546	313840.0896	88651.4575	92644.00177	159106.8359	110235.2068	66703.06072	34777.64057	2.904603761	0.002119407	0.002164502	0.344447355	0.25075524	2.816869428	0.132444068	up	995.997102	3.52695	0	0	-	Unknown	-	-	-	-	0	-	-	0	-	-
neg-M99T41	2822450.461	8592697.945	3384684.175	3832638.13	4357050.89	3784834.572	2389995.825	2609342.718	1543258.066	2219818.324	1828881.499	2188260.778	2.095092634	0.005324895	0.002164502	0.435262888	0.25075524	2.060460207	0.069205066	up	98.95571039	0.676975	0	0	-	Unknown	-	-	-	-	0	-	-	0	-	-
pos-M1008T57	5462013.879	3206641.662	2554885.786	2742441.387	2448559.588	3618642.61	4385680.243	8995195.624	3958729.431	4256252.017	3885696.566	4607821.88	0.665789316	0.048744209	0.041125541	0.649849062	0.57586486	1.348156161	0.054642295	down	1008.362182	0.9429	1	0	-	Unknown	-	-	-	-	1	Maltohexaose	HMDB0012253	3	Maltohexaose;Cellohexaose;alpha-Galactosyl-(1-6)-alpha-galactosyl-(1-6)-alpha-galactosyl-(1-6)-alpha-galactosyl-(1-6)-alpha-glucosyl-(1-2)-beta-fructose	C01936;C06217;C08238
pos-M1015T223_2	68348.71955	486983.8731	212122.9404	371081.7101	146857.6286	314027.4432	145711.7726	120866.0589	62389.51018	142951.7915	60465.62657	102963.9162	2.517393009	0.043661308	0.025974026	0.63925417	0.520223558	1.958856076	0.184462288	up	1014.750765	3.717441667	0	0	-	Unknown	-	-	-	-	0	-	-	0	-	-
pos-M1043T342	2043543.305	1543167.595	4361463.444	3484598.849	3350053.444	1274540.514	5669598.392	3764909.432	7816794.517	4812581.675	1927305.994	14741928.41	0.414564275	0.048679758	0.041125541	0.649849062	0.57586486	1.884284591	0.40794599	down	1042.690018	5.707125	0	0	-	Unknown	-	-	-	-	0	-	-	0	-	-
pos-M1048T50	5361629.145	1062829.975	1284465.44	983903.0289	1175233.402	2729675.324	2622690.293	5699594.031	3517359.652	2978718.983	6965217.94	5633539.473	0.459484298	0.019432297	0.025974026	0.58495001	0.520223558	2.217537092	0.082030458	down	1048.305058	0.839416667	1	0	-	Unknown	-	-	-	-	1	Stearidonoyl CoA	HMDB0006519	1	(6Z,9Z,12Z,15Z)-Octadecatetraenoyl-CoA	C16163
pos-M104T4	17465288.64	18806748.32	17074011.87	5277574.386	17095750.44	5182048.671	6936901.789	3527397.787	3383717.27	4417481.239	5820230.862	4577593.765	2.82247188	0.012928941	0.025974026	0.537970904	0.520223558	2.251990991	0.364710363	up	104.0703161	0.074008833	1	0	-	Unknown	-	-	-	-	20	Dimethylglycine;Gamma-Aminobutyric acid;L-Alpha-aminobutyric acid;D-Alpha-aminobutyric acid;2-Aminoisobutyric acid;(S)-b-aminoisobutyric acid;(R)-b-aminoisobutyric acid;3-Aminoisobutanoic acid;Butyl nitrite;3-Aminobutanoic acid;O-Acetylethanolamine;N-Ethylglycine;N-Methylalanine;Gamma-Butyrolactone;Oxolan-3-one;Diacetyl;But-2-enoic acid;Ethenyl acetate;Methyl acrylate;Isocrotonic acid	HMDB0000092;HMDB0000112;HMDB0000452;HMDB0000650;HMDB0001906;HMDB0002166;HMDB0002299;HMDB0003911;HMDB0031329;HMDB0031654;HMDB0038394;HMDB0041945;HMDB0094692;HMDB0000549;HMDB0002523;HMDB0003407;HMDB0010720;HMDB0031209;HMDB0033977;HMDB0034439	21	4-Aminobutanoate;N,N-Dimethylglycine;(R)-3-Amino-2-methylpropanoate;D-2-Aminobutyrate;(S)-2-Aminobutanoate;N-Methyl-L-alanine;L-3-Aminoisobutanoate;2-Amino-2-methylpropanoate;3-Aminoisobutyric_acid;HBA;N-Ethylglycine;n-Propyl_carbamate;Diacetyl;gamma-Butyrolactone;2-Butenoate;2-Butyne-1,4-diol;Cyclopropanecarboxylate;Succinic_aldehyde;beta-Butyrolactone;Vinyl_acetate;Methyl_acrylate	C00334;C01026;C01205;C02261;C02356;C02721;C03284;C03665;C05145;C11109;C11735;C19514;C00741;C01770;C01771;C02497;C16267;C16835;C19201;C19309;C19443
pos-M108T45	3480999.225	4857243.773	6162056.786	3305638.341	3034990.867	4900590.095	2173688.397	984942.0747	3591728.122	1722214.92	2652584.684	1628734.047	2.018326531	0.007613581	0.015151515	0.474318001	0.455195613	2.098920482	0.134503457	up	108.0111776	0.748806667	0	0	-	Unknown	-	-	-	-	0	-	-	0	-	-
pos-M126T44_1	341678114.6	394824896	491252761.4	245313024	215898577.7	497313044.8	181574907.1	148526249.4	301007527.8	202388887.8	247969425.1	203137827.6	1.701908927	0.017336599	0.025974026	0.57451502	0.520223558	1.661115366	0.034641262	up	126.0218002	0.737301667	1	1	Taurine	Organic acids and derivatives	Organic sulfonic acids and derivatives	HMDB0000251	C00245	(map00120)Primary bile acid biosynthesis;(map00430)Taurine and hypotaurine metabolism;(map00920)Sulfur metabolism;(map01100)Metabolic pathways;(map02010)ABC transporters;(map04080)Neuroactive ligand-receptor interaction	1	Taurine	HMDB0000251	1	Taurine	C00245
pos-M126T69	6574179.745	20679856.44	14704823.7	7713877.077	14159582.6	9619524.187	221796145.6	21069772.86	326772680.7	328866695.6	17743853.66	368559883.4	0.057169464	0.008451129	0.004329004	0.482057415	0.315429668	3.686640456	0.277781121	down	126.0911471	1.15424	1	0	-	Unknown	-	-	-	-	17	6-Acetyl-1,2,3,4-tetrahydropyridine;3,4-Dihydro-5-propanoyl-2H-pyrrole;2-Methyl-4-propyloxazole;4-Methyl-2-propyloxazole;2-Methyl-5-propyloxazole;5-Methyl-2-propyloxazole;2-Ethyl-4,5-dimethyloxazole;4-Ethyl-2,5-dimethyloxazole;5-Ethyl-2,4-dimethyloxazole;4-Butyloxazole;5-Butyloxazole;2-Ethyl-5-imino-1-cyclopenten-1-ol;p-Cresol;m-Cresol;o-Cresol;Benzyl alcohol;Anisole	HMDB0030345;HMDB0034883;HMDB0037853;HMDB0037854;HMDB0037860;HMDB0037861;HMDB0037865;HMDB0037866;HMDB0037867;HMDB0038288;HMDB0038289;HMDB0039583;HMDB0001858;HMDB0002048;HMDB0002055;HMDB0003119;HMDB0033895	6	Benzyl_alcohol;Anisole;3-Cresol;4-Cresol;o-Cresol;Aromatic_primary_alcohol	C00556;C01403;C01467;C01468;C01542;C03485
pos-M127T179	2309856.219	1569558.875	1190142.339	2526937.036	1328504.588	1432706.874	2768407.795	16310831.57	2929617.13	5727434.504	6979998.892	4507511.201	0.264066858	0.005194493	0.002164502	0.434471742	0.25075524	2.640897793	0.097040018	down	127.1228687	2.979666667	1	0	-	Unknown	-	-	-	-	1	1,2,5-Trimethyl-1H-pyrrole	HMDB0029722	1	Cyclohexyl_isocyanide	C11520
pos-M128T44	13711141	20770668.26	20689012.85	10378784.58	9787372.376	22774806.43	7631930.269	6595688.644	13144846.36	8465433.77	12760998.52	7953015.962	1.734897714	0.021732728	0.025974026	0.597945796	0.520223558	1.641496428	0.162263626	up	128.017551	0.734475	1	0	-	Unknown	-	-	-	-	1	2-Acetylthiazole	HMDB0032964	0	-	-
pos-M129T42_2	11765806.37	4735489.015	3992793.014	5229885.71	6756831.256	7219028.092	7692965.355	17067869.02	6473755.241	22571614.34	63292660.6	10626506.99	0.310821828	0.047466789	0.041125541	0.649849062	0.57586486	1.961528695	0.322783249	down	129.1384479	0.703063333	0	0	-	Unknown	-	-	-	-	0	-	-	0	-	-
pos-M132T49	1432112936	1299005516	1484416630	1033828798	1042984027	1548232209	2639741923	1910441214	1450330692	1773512221	2107965233	2691102268	0.623599919	0.004007475	0.008658009	0.408086212	0.386204746	1.681575077	0.032435396	down	132.0765508	0.815765833	1	1	Creatine	Organic acids and derivatives	Carboxylic acids and derivatives	HMDB0000064	C00300	(map00260)Glycine, serine and threonine metabolism;(map00330)Arginine and proline metabolism;(map01100)Metabolic pathways	5	Creatine;Beta-Guanidinopropionic acid;Dihydrouracil;N-Methylhydantoin;L-3-Cyanoalanine	HMDB0000064;HMDB0013222;HMDB0000076;HMDB0003646;HMDB0060245	7	Creatine;3-Guanidinopropanoate;5,6-Dihydrouracil;3-Cyano-L-alanine;N-Methylhydantoin;2,5-Dioxopiperazine;Muscimol	C00300;C03065;C00429;C02512;C02565;C02777;C08311
pos-M132T93	50734922.82	30466350.48	36475992.19	33658273.88	38411645.61	42264663.57	70295079.45	171217096.1	1334790981	54130028.02	2086018811	89135705.87	0.060966102	0.03714663	0.002164502	0.623495425	0.25075524	3.18098339	0.355496951	down	132.0767254	1.550916667	1	0	-	Unknown	-	-	-	-	5	Creatine;Beta-Guanidinopropionic acid;Dihydrouracil;N-Methylhydantoin;L-3-Cyanoalanine	HMDB0000064;HMDB0013222;HMDB0000076;HMDB0003646;HMDB0060245	7	Creatine;3-Guanidinopropanoate;5,6-Dihydrouracil;3-Cyano-L-alanine;N-Methylhydantoin;2,5-Dioxopiperazine;Muscimol	C00300;C03065;C00429;C02512;C02565;C02777;C08311
pos-M133T49	58806996.98	55478099.02	62150724.69	45925983.32	43413136.1	67011334.51	111234552.8	81083080.14	62534751.27	75783707.52	111192750.5	112536656.4	0.600301201	0.003136297	0.004329004	0.383409406	0.315429668	1.764039481	0.041283389	down	133.0802763	0.81803	1	0	-	Unknown	-	-	-	-	3	1-Isothiocyanatobutane;Isobutyl isothiocyanate;xi-2,5-Dihydro-2,4-dimethylthiazole	HMDB0031328;HMDB0032345;HMDB0040331	1	N,N'-Diethylthiourea	C19400
pos-M134T55_2	49361770.01	22740654.86	73906086.97	23784627.77	22743017.87	26041436.34	54577182.18	66162721.34	97314525.81	72309081.07	37890632.3	59146128.09	0.56421642	0.026438111	0.064935065	0.601487013	0.616175221	1.820006616	0.142981678	down	134.1173205	0.9121325	1	1	Ethyldiethanolamine	Unknown	-	NA	NA	-	19	Caproic acid;Isocaproic acid;Methyl (S)-2-Methylbutanoate;Methyl 3-methylbutanoate;Isopropyl propionate;Propyl propionate;Methyl pentanoate;2-Ethylbutanoic acid;2-Methylpropyl acetate;Ethyl 2-methylpropanoate;n-Butyl acetate;Diacetone alcohol;(±)-2-Methylpentanoic acid;3-Methylpentanoic acid;Ethyl butyrate;3-Methylbutyl formate;2,2,4-Trimethyl-1,3-dioxolane;2,4,5-Trimethyl-1,3-dioxolane;Pentyl fo…	HMDB0000535;HMDB0000689;HMDB0029762;HMDB0030027;HMDB0030056;HMDB0030059;HMDB0031207;HMDB0031221;HMDB0031246;HMDB0031248;HMDB0031325;HMDB0031511;HMDB0031580;HMDB0033774;HMDB0033889;HMDB0034163;HMDB0037266;HMDB0040279;HMDB0040327	7	Hexanoic_acid;4-Hydroxyhexan-3-one;trans-1,2-Cyclohexanediol;Isoamyl_formate;Butyl_acetate;cis-1,2-Cyclohexanediol;Isocaproate	C01585;C02948;C03739;C12293;C12304;C12313;C21399
pos-M134T70	53453343.6	25673439.01	64815620.25	25751876.87	21218338.87	23053263.01	54543501.03	75240497.47	107293654.1	79823367.25	33322281.33	71745727.17	0.50706537	0.018197599	0.015151515	0.582576427	0.455195613	1.953218592	0.032591952	down	134.1173287	1.16383	1	0	-	Unknown	-	-	-	-	19	Caproic acid;Isocaproic acid;Methyl (S)-2-Methylbutanoate;Methyl 3-methylbutanoate;Isopropyl propionate;Propyl propionate;Methyl pentanoate;2-Ethylbutanoic acid;2-Methylpropyl acetate;Ethyl 2-methylpropanoate;n-Butyl acetate;Diacetone alcohol;(±)-2-Methylpentanoic acid;3-Methylpentanoic acid;Ethyl butyrate;3-Methylbutyl formate;2,2,4-Trimethyl-1,3-dioxolane;2,4,5-Trimethyl-1,3-dioxolane;Pentyl fo…	HMDB0000535;HMDB0000689;HMDB0029762;HMDB0030027;HMDB0030056;HMDB0030059;HMDB0031207;HMDB0031221;HMDB0031246;HMDB0031248;HMDB0031325;HMDB0031511;HMDB0031580;HMDB0033774;HMDB0033889;HMDB0034163;HMDB0037266;HMDB0040279;HMDB0040327	7	Hexanoic_acid;4-Hydroxyhexan-3-one;trans-1,2-Cyclohexanediol;Isoamyl_formate;Butyl_acetate;cis-1,2-Cyclohexanediol;Isocaproate	C01585;C02948;C03739;C12293;C12304;C12313;C21399
pos-M140T45	972893.5108	1874360.412	1490495.842	670485.7791	997689.186	395634.8143	519045.571	76969.05412	546731.8712	711717.3765	53170.56485	392977.3809	2.782546579	0.038117263	0.025974026	0.626188317	0.520223558	2.562554682	0.258886678	up	139.9144198	0.741866667	1	0	-	Unknown	-	-	-	-	0	-	-	1	Potassium_nitrate	C13557
pos-M140T54_2	449994583.4	831785268	452964291.1	382238255	506021566.9	602496191.5	228972608.4	104834625.2	226642290.4	171963913.9	121839489	142359391.9	3.236464264	5.11E-05	0.002164502	0.06333605	0.25075524	2.932975024	0.10110988	up	140.0680841	0.8956875	1	1	Ethyl 2-pyrrolecarboxylate	Organoheterocyclic compounds	Pyrroles	HMDB0059856	null	-	7	Betaine;L-Valine;Vaporole;N-Methyl-a-aminoisobutyric acid;5-Aminopentanoic acid;Norvaline;Amyl Nitrite	HMDB0000043;HMDB0000883;HMDB0001382;HMDB0002141;HMDB0003355;HMDB0013716;HMDB0015550	10	L-Valine;5-Aminopentanoate;Betaine;D-Norvaline;L-Norvaline;2-Amino-2-methylbutanoate;D-Valine;Amyl_nitrite;4-Methylaminobutyrate;Valine	C00183;C00431;C00719;C01799;C01826;C03571;C06417;C07457;C15987;C16436
pos-M141T53	21507868.59	40500812.39	25363170.71	18088459.67	24424042.79	30089730.45	11819853.72	5133690.023	11074270.38	8124072.75	15662391.07	11804545.48	2.514571568	0.000898061	0.002164502	0.233249519	0.25075524	2.501975407	0.160023266	up	141.0718009	0.886676667	1	0	-	Unknown	-	-	-	-	3	Diisopropyl sulfide;Dipropyl sulfide;1-Hexanethiol	HMDB0029579;HMDB0031431;HMDB0039806	0	-	-
pos-M141T531	32525096.28	26047156.43	24521121.19	38883599.87	45593532.37	28444710.36	19801892.85	19716354.05	21067564.51	18005328.07	19718900.73	18284719.78	1.681166602	0.003318457	0.002164502	0.39005187	0.25075524	1.600882766	0.479778523	up	141.1131292	8.855725	1	0	-	Unknown	-	-	-	-	1	Metenamine	HMDB0029598	1	2-Methylcholine	C02224
pos-M148T48	5915486.495	5922887.511	9910730.263	10833612.07	10208437.5	8945910.795	15682701.34	15128740.81	9145656.035	13252970.7	15289319.87	14444275.87	0.6237615	0.006721464	0.015151515	0.462028378	0.455195613	1.678152464	0.13419013	down	148.0794361	0.808065	1	0	-	Unknown	-	-	-	-	3	2-[(Methylthio)methyl]-2-butenal;S-2-Propenyl propanethioate;2-Ethyldihydro-3(2H)-thiophenone	HMDB0031370;HMDB0037493;HMDB0040238	1	5-Methylthiopentanaldoxime	C17245
pos-M148T72	17089583.53	9214037.475	9133874.752	10499891.31	13736987.46	8584994.791	8591662.409	22150578.08	21959356.5	28048190.87	33076945.43	22547006.33	0.500531624	0.018891304	0.041125541	0.583651633	0.57586486	1.889539984	0.064439843	down	148.0408453	1.207136667	0	0	-	Unknown	-	-	-	-	0	-	-	0	-	-
pos-M148T77	3546091.951	6497115.625	2409787.222	3203020.295	5548685.779	4297398.179	13959016.51	13305041.27	13060022.51	4137471.256	15893114.7	17930703.64	0.325758173	0.0026831	0.015151515	0.360049706	0.455195613	2.391785865	0.35396861	down	148.1329828	1.276971667	1	0	-	Unknown	-	-	-	-	21	Heptanoic acid;Ethyl isovalerate;Butyl propionate;Isopentyl acetate;2-Methylhexanoic acid;5-Methylhexanoic acid;(±)-2-Pentanol acetate;cis- and trans-2-Isopropyl-4-methyl-1,3-dioxolane;Hexyl formate;Ethyl 2-methylbutyrate;2-Methylbutyl acetate;2-Methylpropyl propanoate;Methyl hexanoate;Propyl 2-methylpropanoate;Methyl (±)-2-methylpentanoate;Methyl 4-methylpentanoate;Isopropyl 2-methylpropanoate;P…	HMDB0000666;HMDB0030028;HMDB0030052;HMDB0031528;HMDB0031594;HMDB0031595;HMDB0031600;HMDB0032204;HMDB0032874;HMDB0033745;HMDB0034166;HMDB0034239;HMDB0035238;HMDB0036209;HMDB0036237;HMDB0036238;HMDB0038227;HMDB0039095;HMDB0039618;HMDB0039619;HMDB0040297	3	Ethyl_isovalerate;Isoamyl__acetate;Heptanoic_acid	C12290;C12296;C17714
pos-M150T45	6162873.015	10250373.39	10573157.69	6112987.424	7178660.785	6480369.743	4148016.807	5743649.769	6138235.843	4594445.753	4856379.142	3767516.76	1.598674503	0.005904168	0.004329004	0.444274875	0.315429668	1.647780657	0.084765574	up	149.9926079	0.742509167	0	0	-	Unknown	-	-	-	-	0	-	-	0	-	-
pos-M151T185	8076209.62	11078443.22	7993509.8	20761187.22	18156252.75	12109045	9158237.326	8163939.969	7323261.624	7927196.13	4613771.078	9234934.839	1.684023899	0.037156768	0.064935065	0.623495425	0.616175221	1.537575518	0.221999685	up	151.0603751	3.085866667	1	0	-	Unknown	-	-	-	-	26	3-hydroxy-2,2-bis(hydroxymethyl)propanoic acid;D-Xylose;D-Ribose;2-Deoxyribonic acid;D-Ribulose;L-Arabinose;L-Threo-2-pentulose;D-Xylulose;L-Ribulose;Beta-D-ribopyranose;Arabinofuranose;D-Apiose;D-Arabinose;2-Deoxypentonic acid;Aldehydo-D-xylose;beta-Arabinose;Diisopropyl disulfide;Methyl pentyl disulfide;Dipropyl disulfide;1,6-Hexanedithiol;Butyl ethyl disulfide;Methyl isopentyl disulfide;xi-1-(…	HMDB0127617;HMDB0000098;HMDB0000283;HMDB0000366;HMDB0000621;HMDB0000646;HMDB0000751;HMDB0001644;HMDB0003371;HMDB0012194;HMDB0012325;HMDB0029941;HMDB0029942;HMDB0059753;HMDB0060254;HMDB0094694;HMDB0029578;HMDB0031161;HMDB0031472;HMDB0031709;HMDB0032180;HMDB0032408;HMDB0040056;HMDB0003162;HMDB0013141;HMDB0062767	31	D-Ribose;D-Xylose;D-Arabinose;L-Arabinose;D-Ribulose;D-Xylulose;L-Xylulose;D-Lyxose;L-Ribulose;Xylose;D-Apiose;L-Lyxose;L-Xylose;beta-D-Xylose;alpha-D-Lyxose;alpha-D-Xylose;beta-L-Arabinose;alpha-L-Arabinose;Ribulose;L-Arabinofuranose;beta-D-Apiose;beta-D-Ribopyranose;alpha-D-Ribulose;L-Arabinose;beta-D-Ribofuranose;beta-L-Arabinofuranose;Apiose;D-Ribose;D-Arabinofuranose;R-THMF;Dipropyl_disulfide	C00121;C00181;C00216;C00259;C00309;C00310;C00312;C00476;C00508;C01394;C01488;C01508;C01510;C02096;C02204;C02205;C02479;C02604;C05052;C06115;C08346;C08353;C08354;C11476;C16639;C20569;C21040;C21057;C21067;C21382;C08373
pos-M151T206	3361049.039	4600614.555	1589254.224	1917669.634	2065429.744	1429955.291	10896575.3	8846776.835	7749864.837	11556517.1	10000601.38	12978905.81	0.241240618	0.000181205	0.002164502	0.121580893	0.25075524	2.888062714	0.472566974	down	151.1229076	3.432625	1	0	-	Unknown	-	-	-	-	9	2,5-Dimethyl-3-propylpyrazine;3,5-Diethyl-2-methylpyrazine;2,5-Diethyl-3-methylpyrazine;2-Methyl-3-(2-methylpropyl)pyrazine;3,5-Dimethyl-2-propylpyrazine;2,3-Dimethyl-5-propylpyrazine;2,3-Diethyl-5-methylpyrazine;1,2,3,4-Tetrahydroisoquinoline;Tranylcypromine	HMDB0031841;HMDB0032946;HMDB0036132;HMDB0036174;HMDB0039995;HMDB0039996;HMDB0041345;HMDB0012489;HMDB0014890	1	Tranylcypromine	C07155
pos-M154T237	625050.4162	856528.255	2457611.994	1925253.476	358347.3905	431728.4823	457233.0642	314529.4289	246290.8485	498271.9212	395463.8594	122710.3435	3.270838909	0.027197314	0.041125541	0.601487013	0.57586486	2.300448693	0.108110873	up	154.1587553	3.9419	1	0	-	Unknown	-	-	-	-	42	D-Limonene;(+)-Limonene;cis-Ocimene;trans-Ocimen;5-Isosylveterpinolene;(+)-alpha-Carene;(-)-4(10)-Thujene;(S)-alpha-Phellandrene;(-)-alpha-Carene;alpha-Carene;(-)-7,7-Dimethyl-2-methylenebicyclo[2.2.1]heptane;(-)-alpha-Pinene;(R)-alpha-Phellandrene;(+)-4(10)-Thujene;(Z)-3,7-Dimethyl-1,3,7-octatriene;(-)-3-Thujene;(-)-beta-Pinene;beta-Terpinene;Sylveterpinolene;p-Mentha-2,4-diene;(-)-beta-Phelland…	HMDB0003375;HMDB0004321;HMDB0030088;HMDB0030089;HMDB0033200;HMDB0034697;HMDB0034928;HMDB0034970;HMDB0035087;HMDB0035619;HMDB0035625;HMDB0035658;HMDB0035851;HMDB0036076;HMDB0036104;HMDB0036116;HMDB0036559;HMDB0036997;HMDB0037046;HMDB0038150;HMDB0041633;HMDB0041634;HMDB0059726;HMDB0059884;HMDB0061789;HMDB0061791;HMDB0061792;HMDB0061793;HMDB0061938;HMDB0005806;HMDB0006525;HMDB0032473;HMDB0035850;HMD…	28	(-)-Limonene;Myrcene;Terpinolene;Comphene;Limonene;d-Limonene;(+)-Comphene;(-)-Comphene;(+)-alpha-Pinene;(-)-beta-Pinene;(-)-alpha-Pinene;Car-3-ene;(E)-beta-Ocimene;(R)-(-)-alpha-Phellandrene;(+)-beta-Phellandrene;alpha-Pinene;beta-Pinene;alpha-Terpinene;gamma-Terpinene;(+)-3-Carene;(S)-(+)-alpha-Phellandrene;(-)-beta-Phellandrene;Sabinene;beta-Phellandrene;(+)-Sabinene;Tricyclene;(-)-Sabinene;(+…	C00521;C06074;C06075;C06076;C06078;C06099;C06304;C06305;C06306;C06307;C06308;C09839;C09873;C09875;C09877;C09880;C09882;C09898;C09900;C11382;C11391;C11392;C16777;C19818;C20230;C20241;C20242;C20244
pos-M156T54	1386276339	2231126345	1379901508	1042510755	3664579769	1559248319	777545279.9	318131760.9	644863751.2	452050506.3	922919839.6	425531654.5	3.18088306	0.000988098	0.002164502	0.238804821	0.25075524	2.728083168	0.065001193	up	156.0418816	0.8956875	1	0	-	Unknown	-	-	-	-	16	N-Methylethanolaminium phosphate;Indoxyl;4-Hydroxybenzeneacetonitrile;2-Methyl-4,5-benzoxazole;(±)-2-Hydroxy-2-phenylacetonitrile;5-Hydroxyindole;Mandelonitrile;1,3-Dihydro-(2H)-indol-2-one;Betaine;L-Valine;Vaporole;N-Methyl-a-aminoisobutyric acid;5-Aminopentanoic acid;Norvaline;Amyl Nitrite;Fosfomycin	HMDB0060173;HMDB0004094;HMDB0029757;HMDB0032390;HMDB0034666;HMDB0059805;HMDB0060486;HMDB0061918;HMDB0000043;HMDB0000883;HMDB0001382;HMDB0002141;HMDB0003355;HMDB0013716;HMDB0015550;HMDB0014966	20	N-Methylethanolamine_phosphate;D-1-Aminopropan-2-ol_O-phosphate;L-1-Aminopropan-2-ol_O-phosphate;Mandelonitrile;Hydroxyindole;(S)-Mandelonitrile;4-Hydroxyphenylacetonitrile;Indoxyl;Indolin-2-one;L-Valine;5-Aminopentanoate;Betaine;D-Norvaline;L-Norvaline;2-Amino-2-methylbutanoate;D-Valine;Amyl_nitrite;4-Methylaminobutyrate;Valine;Fosfomycin	C01210;C04122;C04126;C00561;C02040;C02615;C03766;C05658;C12312;C00183;C00431;C00719;C01799;C01826;C03571;C06417;C07457;C15987;C16436;C06454
pos-M157T54	73125470.4	112136955.2	72053565.43	54566178.24	192731231.8	82303979.73	41738850.71	17681829.87	34716456.13	24955044.75	52293345.78	21409867.53	3.044250001	0.001313563	0.002164502	0.26113959	0.25075524	2.662984003	0.08517764	up	157.0461519	0.894293333	1	0	-	Unknown	-	-	-	-	7	3-hydroxy-2-(hydroxymethyl)-2-methylpropanoic acid;2,3-Dihydroxyvaleric acid;1-Deoxy-D-xylulose;Deoxyribose;(R)-2,3-Dihydroxy-isovalerate;(R)-glycerol 1-acetate;2,3-Dihydroxy-2-methylbutanoic acid	HMDB0127615;HMDB0000421;HMDB0001292;HMDB0003224;HMDB0012141;HMDB0012485;HMDB0029576	6	Deoxyribose;2-Deoxy-L-arabinose;2,3-Dihydroxy-3-methylbutanoate;(R)-2,3-Dihydroxy-3-methylbutanoate;1-Deoxy-D-xylulose;2-Deoxy-alpha-D-ribopyranose	C01801;C02783;C04039;C04272;C06257;C08347
pos-M158T53	96775065.05	149072384.4	96643029.6	72647702.64	255537802.4	112468334	57278897.24	21566923.88	42441872.41	32562375.58	62434909.27	29164251.12	3.190657065	0.00092882	0.002164502	0.233699863	0.25075524	2.73671892	0.091773392	up	158.0399983	0.891429167	0	0	-	Unknown	-	-	-	-	0	-	-	0	-	-
pos-M161T248	977800.1582	1409738.917	1245806.123	2010706.233	2012062.535	1578201.092	2299660.912	2743425.415	4463665.902	3025382.805	1062126.17	3833806.392	0.529853067	0.041646163	0.041125541	0.63294727	0.57586486	1.601830728	0.402654595	down	161.1321869	4.135733333	1	0	-	Unknown	-	-	-	-	2	1-(1-Methylethenyl)-4-(1-methylethyl)benzene;1-(1-methylethenyl)-3-(1-methylethyl)-benzene	HMDB0061813;HMDB0061814	0	-	-
pos-M162T216	1644513.324	1361722.461	1157465.82	1501963.633	1471111.782	2216837.613	314068.8566	733059.3775	280119.2043	200076.1369	633078.3427	381614.5657	3.679604241	0.000458813	0.002164502	0.187616812	0.25075524	3.104250173	0.343731695	up	162.1275737	3.600333333	1	0	-	Unknown	-	-	-	-	1	5,6,7,8-Tetrahydro-2,4-dimethylquinoline	HMDB0029708	0	-	-
pos-M164T45_1	48947756.09	54706179.26	66826392.7	37510460.12	30654094.7	58323758.22	27670214.6	24177323.59	40250176.7	30720125.88	29952152.96	34634595.4	1.584639109	0.013045979	0.025974026	0.540049859	0.520223558	1.573442177	0.060123611	up	163.9775107	0.754239167	1	0	-	Unknown	-	-	-	-	1	Taurine	HMDB0000251	1	Taurine	C00245
pos-M164T557	404011.3484	1212251.598	971046.1122	340792.3867	508170.333	686270.7812	297423.0528	396291.3829	396669.1772	318435.135	408421.8287	373788.2065	1.881555638	0.04586965	0.041125541	0.646278186	0.57586486	1.56635577	0.104625374	up	163.9776124	9.27885	1	0	-	Unknown	-	-	-	-	1	Taurine	HMDB0000251	1	Taurine	C00245
pos-M168T45_1	1128644.978	1693940.796	2138674.26	1023507.233	1113866.12	1159803.724	925178.9671	1031705.466	917968.2079	294396.9798	826876.2452	648990.1354	1.777875323	0.024940501	0.004329004	0.601487013	0.315429668	1.775437679	0.114001637	up	167.9645588	0.74411	0	0	-	Unknown	-	-	-	-	0	-	-	0	-	-
pos-M168T518	3690028.298	1018387.35	865094.3129	1679333.555	1689213.222	2600814.012	423183.9604	739378.2297	1194779.463	935379.9658	864011.8169	972505.5597	2.250406105	0.023512396	0.025974026	0.598896988	0.520223558	1.924495626	0.090263447	up	167.9743	8.630283333	0	0	-	Unknown	-	-	-	-	0	-	-	0	-	-
pos-M169T54	926680.5416	2843255.565	4882109.92	2701971.334	3723714.212	1872260.577	1552292.333	910251.4092	1568237.036	729233.5922	529773.6213	1193283.683	2.614500194	0.012867681	0.015151515	0.537970904	0.455195613	2.233079037	0.287974859	up	168.9486127	0.9002675	0	0	-	Unknown	-	-	-	-	0	-	-	0	-	-
pos-M170T4	6022983.598	6844630.128	4298600.542	6815905.77	4208379.055	8460992.34	4534598.283	5589868.319	2574963.054	3111290.314	3599277.58	2681135.444	1.659104195	0.012310527	0.025974026	0.530043899	0.520223558	1.43205419	0.463184755	up	170.093956	0.060290333	1	0	-	Unknown	-	-	-	-	5	1-Methylhistidine;3-Methylhistidine;5,6,7,8-Tetrahydro-4-methylquinoline;(S)-Actinidine;3-Methyl-3-phenylazetidine	HMDB0000001;HMDB0000479;HMDB0029709;HMDB0030346;HMDB0061785	3	N(pi)-Methyl-L-histidine;Nalpha-Methylhistidine;Actinidine	C01152;C03298;C09910
pos-M170T44	30354204.72	43237694.84	54685082.76	25240902.87	21723584.19	46824982.57	14449100.45	15047328.19	36281147.87	20289902.98	18897665.7	16583326.11	1.826978567	0.014936855	0.015151515	0.549151104	0.455195613	1.809328251	0.090660465	up	169.985572	0.730513333	1	0	-	Unknown	-	-	-	-	3	Iminoaspartic acid;2-Oxosuccinamate;N-acetyl-seryl-aspartate	HMDB0001131;HMDB0060350;HMDB0062501	2	2-Oxosuccinamate;Iminoaspartate	C02362;C05840
pos-M172T44	1174755.552	1619319.731	2061851.503	724217.3959	605564.2312	1685908.186	361744.6385	775995.4602	1263868.269	474668.1018	718729.0369	634044.2068	1.861320422	0.047659601	0.093073593	0.649849062	0.680328674	1.669555473	0.245606777	up	171.9812671	0.72603	0	0	-	Unknown	-	-	-	-	0	-	-	0	-	-
pos-M174T201	506163.5575	1077170.544	400830.1632	298700.0043	389182.4456	544213.3579	2889129.45	3713793.782	3667364.567	3921767.053	4308133.57	4605400.947	0.139198357	2.77E-05	0.002164502	0.04955773	0.25075524	3.522522613	0.109996426	down	174.1489318	3.341808333	1	0	-	Unknown	-	-	-	-	28	4-Hydroxynonenal;2,4-Nonanedione;2-Nonenoic acid;6-Butyltetrahydro-2H-pyran-2-one;Dihydro-5-pentyl-2(3H)-furanone;cis-Ethyl 4-heptenoate;Hept-trans-2-en-1-yl acetate;Methyl 2-octenoate;Prenyl isobutyrate;Ethyl cyclohexanecarboxylate;4-Oxononanal;Quercuslactone a;2-Propenyl 2-ethylbutanoate;Cyclohexyl propionate;2-Hydroxy-2,6,6-trimethylcyclohexanone;Methyl (E)-2-octenoate;(E)-3-Heptenyl acetate;I…	HMDB0004362;HMDB0031263;HMDB0031271;HMDB0031514;HMDB0031531;HMDB0032265;HMDB0032307;HMDB0032413;HMDB0032491;HMDB0033167;HMDB0034716;HMDB0035307;HMDB0036208;HMDB0036222;HMDB0037023;HMDB0037496;HMDB0037618;HMDB0037629;HMDB0038272;HMDB0038275;HMDB0039736;HMDB0039794;HMDB0040210;HMDB0059728;HMDB0059817;HMDB0059840;HMDB0059894;HMDB0060286	3	Nonane-4,6-dione;Chalcogran;gamma-Nonalactone	C02445;C08471;C08501
pos-M174T223	10899758.07	15148825.02	8890941.779	8383734.103	5417980.267	12686813.92	5522525.755	7262682.718	1267449.063	4601449.882	1773379.35	2468120.589	2.682962378	0.008547843	0.008658009	0.482057415	0.386204746	2.630503676	0.01918793	up	174.0921276	3.713183333	1	0	-	Unknown	-	-	-	-	4	4-Amino-2-methyl-1-naphthol;1,2,5,6-Tetrahydro-4H-pyrrolo[3,2,1-ij]quinolin-4-one;1-Naphthaldehyde;2-Naphthaldehyde	HMDB0032887;HMDB0037113;HMDB0060325;HMDB0060349	4	1,3-Dimethyl-8-isoquinolinol;Pyroquilon;1-Naphthaldehyde;2-Naphthaldehyde	C12346;C18487;C14090;C14099
pos-M180T116	29352955.45	37656939.19	79336551.33	24819138.82	18094095.07	28898391.38	19262895	25072834.75	21383680.6	17965549.79	14582357.02	17270932.4	1.888189167	0.048491566	0.025974026	0.649849062	0.520223558	1.493386252	0.448054149	up	180.0864278	1.9267	1	0	-	Unknown	-	-	-	-	14	Glucosamine;Fructosamine;beta-D-Glucosamine;7-Aminomethyl-7-carbaguanine;2-Hydroxyadipic acid;3-Hydroxyadipic acid;3-Hydroxymethylglutaric acid;2(R)-Hydroxyadipic acid;Levoglucosan;D-1-Deoxy-erythro-hexo-2,3-diulose;Diethyl dicarbonate;D-1,5-Anhydrofructose;2-Hydroxy-2-ethylsuccinic acid;(-)-1-Methylpropyl 1-propenyl disulfide	HMDB0001514;HMDB0002030;HMDB0030091;HMDB0011690;HMDB0000321;HMDB0000345;HMDB0000355;HMDB0000368;HMDB0000640;HMDB0029934;HMDB0032873;HMDB0041561;HMDB0059758;HMDB0034426	34	D-Glucosamine;1-Amino-1-deoxy-scyllo-inositol;D-Galactosamine;D-Mannosamine;Nojirimycin;beta-D-Glucosamine;Kanosamine;neo-Inosamine-2;L-Altrosamine;D-Allosamine;D-Gulosamine;L-Idosamine;D-Talosamine;7-Aminomethyl-7-carbaguanine;Lichenin;(R)-3,3-Dimethylmalate;3-Ethylmalate;2-Hydroxyadipate;(R)-2-Ethylmalate;L-Rhamnono-1,4-lactone;(2R,3S)-2,3-Dimethylmalate;3-Hydroxy-3-methylglutarate;2-Dehydro-3-…	C00329;C01214;C02262;C03570;C06763;C08349;C12212;C17578;C21035;C21038;C21048;C21051;C21060;C16675;C00478;C01088;C01989;C02360;C02488;C02991;C03652;C03761;C03827;C03979;C06158;C06159;C06474;C06478;C06485;C11592;C16390;C17209;C18028;C20902
pos-M181T82	2612878.121	7809975.135	6074382.821	5201894.654	5796081.463	4393591.677	5202092.316	2458099.324	1343467.082	5227116.648	2466673.943	1696712.839	1.733637205	0.049452873	0.064935065	0.654121311	0.616175221	1.717355873	0.088993971	up	181.1080712	1.364481667	0	0	-	Unknown	-	-	-	-	0	-	-	0	-	-
pos-M183T234	2884881.323	6475194.199	2815533.472	1613126.042	3132711.494	2736444.122	2431217.917	623811.5734	3486536.954	1689618.905	720839.6442	839507.7325	2.007641827	0.042307274	0.093073593	0.635516821	0.680328674	1.988080886	0.041097484	up	183.1318323	3.907358333	0	0	-	Unknown	-	-	-	-	0	-	-	0	-	-
pos-M184T49	406740864.8	118391659.6	145251878	332664788.1	275699681.3	247930161.6	327185649.6	399384978.5	405651449.2	416125481.9	449558876.4	412051659.3	0.633487792	0.039054318	0.025974026	0.627022531	0.520223558	1.606894569	0.288751294	down	184.0730568	0.823978333	1	1	Phosphocholine	Organic nitrogen compounds	Organonitrogen compounds	HMDB0001565	C00588	(map00564)Glycerophospholipid metabolism;(map01100)Metabolic pathways;(map05231)Choline metabolism in cancer	7	Tryptophanol;(R)-Boschniakine;1-(2,3-Dihydro-1H-pyrrolizin-5-yl)-2-propen-1-one;3-[(5-Methyl-2-furanyl)methyl]-1H-pyrrole;3,4-Dihydro-4-[(5-methyl-2-furanyl)methylene]-2H-pyrrole;2-Aminoheptanoate;3-Dehydroxycarnitine	HMDB0003447;HMDB0030267;HMDB0040028;HMDB0040042;HMDB0040048;HMDB0094649;HMDB0006831	6	4-Amino-2-hydroxylamino-6-nitrotoluene;Indole-3-ethanol;Boschniakine;4-Hydroxy-3-nitrosobenzamide;Isopentenyl_phosphate;Dimethylallyl_phosphate	C16403;C00955;C09915;C12114;C20345;C21214
pos-M185T245	889002.7824	1032128.205	520179.7474	19409559.44	1210223.556	1003103.078	13854529.31	17668318.18	1332907.677	18454248.27	21910508.05	3926167.3	0.311927839	0.028431478	0.041125541	0.608805945	0.57586486	2.874127651	0.268460054	down	185.1328635	4.08525	1	0	-	Unknown	-	-	-	-	1	1,4-Dimethyl-7-ethylazulene	HMDB0036470	1	Chamazulene	C09633
pos-M186T43_2	27022529.57	21222093.49	18828023.68	17854515.01	24406600.13	16618755.52	29167205.84	36139468.96	26563802.91	53752114.22	36307909.88	28202432.69	0.599394463	0.004163221	0.004329004	0.408086212	0.315429668	1.736758301	0.073546431	down	186.0159986	0.70981	1	0	-	Unknown	-	-	-	-	12	Phosphoserine;DL-O-Phosphoserine;N-lactoyl-Glycine;L-Glutamic acid;N-Methyl-D-aspartic acid;N-Acetylserine;O-Acetylserine;D-Glutamic acid;L-4-Hydroxyglutamate semialdehyde;3-(Carboxymethylamino)propanoic acid;DL-Glutamate;Phosphoenolpyruvic acid	HMDB0000272;HMDB0001721;HMDB0062183;HMDB0000148;HMDB0002393;HMDB0002931;HMDB0003011;HMDB0003339;HMDB0006556;HMDB0033550;HMDB0060475;HMDB0000263	15	O-Phospho-L-serine;O-Phospho-D-serine;L-Glutamate;D-Glutamate;Glutamate;O-Acetyl-L-serine;L-threo-3-Methylaspartate;N-(Carboxymethyl)-D-alanine;3-Aminopentanedioate;L-4-Hydroxyglutamate_semialdehyde;2-Oxo-4-hydroxy-5-aminovalerate;N-Methyl-D-aspartic_acid;Phosphoenolpyruvate;3-Phosphonopyruvate;Hydroxypyruvaldehyde_phosphate	C01005;C02532;C00025;C00217;C00302;C00979;C03618;C03790;C05574;C05938;C05941;C12269;C00074;C02798;C16849
pos-M186T44	83367839.55	104077709.6	132078055.4	62374916.25	56756330.91	104450667.8	45642302.02	41990167.81	80607784.81	52736649.71	47068056.92	46843618.51	1.724754578	0.010603222	0.008658009	0.497372143	0.386204746	1.720489792	0.107559816	up	185.9594671	0.741409167	0	0	-	Unknown	-	-	-	-	0	-	-	0	-	-
pos-M187T43	964928.3718	847195.1904	708882.1873	629269.5634	983851.2193	632140.5948	1005197.262	1442433.052	1299378.978	2096600.075	1576566.411	1062644.394	0.561872942	0.002629736	0.002164502	0.360049706	0.25075524	1.898880918	0.106335783	down	187.0194535	0.709281667	1	0	-	Unknown	-	-	-	-	10	3-(Methylthio)propyl acetate;Ethyl 3-mercaptobutyrate;Methyl 3-(methylthio)butanoate;Propyl 2-mercaptopropionate;3-Mercapto-3-methylbutyl formate;Methyl 4-(methylthio)butyrate;Methylthiomethyl butyrate;2,4,6-Trimethyl-1,3,5-dioxathiane;Ethyl 3-(methylthio)propanoate;Methyl 2-(methylthio)butyrate	HMDB0031717;HMDB0032271;HMDB0032410;HMDB0032495;HMDB0036193;HMDB0037619;HMDB0038299;HMDB0039653;HMDB0040413;HMDB0041306	0	-	-
pos-M188T44	4924100.037	6618945.889	8639141.409	3853001.893	3237352.948	6406045.154	2744160.21	2333366.414	5368800.924	2848413.41	2669280.551	2748560.056	1.799783061	0.014322034	0.015151515	0.542606374	0.455195613	1.764923296	0.095793503	up	187.9567965	0.7319925	0	0	-	Unknown	-	-	-	-	0	-	-	0	-	-
pos-M190T101	1814884.238	1972201.496	2629452.682	2045938.204	3180919.814	2209215.01	1725315.055	901547.0784	1637753.866	1401510.088	1252332.867	1860433.346	1.577945254	0.007682673	0.004329004	0.474318001	0.315429668	1.645026618	0.053698238	up	190.1264402	1.683741667	1	0	-	Unknown	-	-	-	-	2	S-(3-Methyl-2-butenyl) 2-methylpropanethioate;Allyl thiohexanoate	HMDB0031699;HMDB0039467	2	EPTC;8-Methylthiooctanaldoxime	C11081;C17251
pos-M190T50_2	700085.9695	976779.982	1248549.844	1332021.482	1925819.341	2259384.634	2915899.667	2743951.322	3422767.048	5071242.544	4426281.637	1217138.337	0.426454595	0.011693998	0.025974026	0.514503976	0.520223558	2.269045902	0.093462723	down	190.1435548	0.830609167	1	0	-	Unknown	-	-	-	-	10	9-Oxo-nonanoic acid;Tetrahydrofurfuryl butyrate;cis-3-Hexenyl lactate;3-Methylbutyl 3-oxobutanoate;Butyl levulinate;Butyl 3-hydroxy-2-methylidenebutanoate;2-Methylpropyl 3-hydroxy-2-methylidenebutanoate;5-Pentyl-1,4-dioxan-2-one;6-Pentyl-1,4-dioxan-2-one;4-Hydroperoxy-2-nonenal	HMDB0094711;HMDB0036188;HMDB0036213;HMDB0036396;HMDB0040165;HMDB0040202;HMDB0040203;HMDB0059936;HMDB0059937;HMDB0060287	1	9-Oxononanoic_acid	C16322
pos-M195T54	6031528.297	19971691.23	17081176.62	12406132.33	9138727.841	11701325.59	6551197.239	6140485.837	10681481.41	3719310.318	8190355.84	4940334.184	1.897677178	0.023300247	0.041125541	0.598896988	0.57586486	1.813595893	0.113076663	up	195.0026451	0.908061667	1	0	-	Unknown	-	-	-	-	2	Glycerol 3-phosphate;Beta-Glycerophosphoric acid	HMDB0000126;HMDB0002520	4	sn-Glycerol_3-phosphate;sn-Glycerol_1-phosphate;Glycerol_2-phosphate;DL-Glycerol_1-phosphate	C00093;C00623;C02979;C03189
pos-M197T101	14516639.84	57266489.92	31891769.23	16752334.75	21339687.06	23235906.71	11572527.4	25639327.53	11418681.64	14354122.58	11010436.63	14575281.89	1.862957253	0.047441158	0.041125541	0.649849062	0.57586486	1.420140929	0.218798269	up	197.0005916	1.685233333	1	0	-	Unknown	-	-	-	-	0	-	-	2	1,4-Naphthoquinone;1,2-Naphthoquinone	C02617;C14783
pos-M197T45	1144789.113	2043795.521	1165149.357	698436.4345	1381619.41	1489396.378	1077648.882	385322.7201	1047920.846	704483.3903	577578.2477	869079.9464	1.699512736	0.032333273	0.025974026	0.615991401	0.520223558	1.56496775	0.239016819	up	196.960871	0.750748333	1	0	-	Unknown	-	-	-	-	1	cis-2-Chloro-4-carboxymethylenebut-2-en-1,4-olide	HMDB0060455	2	cis-2-Chloro-4-carboxymethylenebut-2-en-1,4-olide;trans-2-Chloro-4-carboxymethylenebut-2-en-1,4-olide	C04706;C04729
pos-M198T237	2771932.615	2677231.263	2807460.064	1888049.082	2064582.626	3182367.988	2047581.951	2339113.488	842070.1126	2350554.415	871403.0758	1215140.71	1.592369191	0.040468581	0.041125541	0.629628555	0.57586486	1.547377767	0.407872704	up	198.1485302	3.945775	1	0	-	Unknown	-	-	-	-	10	2,2,7,7-Tetramethyl-1,6-dioxaspiro[4.4]nona-3,8-diene;Jasmolone;2-Phenylpropionaldehyde dimethyl acetal;Dihydroactinidiolide;(+)-Myrtenyl formate;Norecasantalic acid;Bovolide;4-(Butoxymethyl)phenol;3-tert-Butyl-4-hydroxyanisole;2-tert-Butyl-4-hydroxyanisole	HMDB0030007;HMDB0030039;HMDB0032468;HMDB0035240;HMDB0036669;HMDB0036817;HMDB0039159;HMDB0039957;HMDB0059925;HMDB0059926	1	3-tert-Butyl-5-methylcatechol	C03929
pos-M199T46_1	2378269.923	2603108.466	5183580.203	5315327.745	6562242.12	4043209.359	4102819.947	2182768.626	1794017.342	2843762.866	2000230.263	1917028.21	1.757724749	0.029556356	0.041125541	0.613002494	0.57586486	1.671562134	0.139214758	up	199.0476697	0.766923333	1	0	-	Unknown	-	-	-	-	4	Nitrofurazone;D-Alanyl-D-alanine;Alanyl-Alanine;4-Acetamido-2-aminobutanoic acid	HMDB0014480;HMDB0003459;HMDB0028680;HMDB0031411	9	Nitrofurazone;2,4-Dinitrophenylhydrazine;4-Hydroxyaminoquinoline_N-oxide;Pemoline;D-Alanyl-D-alanine;N5-Methyl-L-glutamine;N(gamma)-Acetyldiaminobutyrate;Daminozide;N-alpha-Acetyl-L-2,4-diaminobutyrate	C08042;C11283;C04050;C07899;C00993;C03153;C06442;C10996;C19929
pos-M200T101	16568196.56	19735396.95	35863736.21	13720266.56	13601763.32	18859830.07	8397624.764	8974412.782	10238680.13	10082095.4	15962552.67	14395419.12	1.739130414	0.017339272	0.025974026	0.57451502	0.520223558	1.494544776	0.298444911	up	200.0227983	1.679566667	1	0	-	Unknown	-	-	-	-	2	4-Acetylimidazo[4,5-c]pyridine;(Z)-Methyl 3-(methylsulfinyl)-1-propenyl disulfide	HMDB0034888;HMDB0032124	0	-	-
pos-M200T29_1	1471280.081	3019573.224	1760815.561	1702139.067	2488822.527	2865010.841	868053.5102	1599000.137	1405091.965	650536.2208	1630362.673	745928.6925	1.928930714	0.008811162	0.008658009	0.485295602	0.386204746	1.88980425	0.286775511	up	200.0335916	0.478384167	1	0	-	Unknown	-	-	-	-	7	O-Phosphohomoserine;O-Phosphothreonine;Iminoerythrose 4-phosphate;N-Formyl-L-methionine;Cycloalliin;Isoalliin;(R)C(S)S-Alliin	HMDB0003484;HMDB0011185;HMDB0060483;HMDB0001015;HMDB0029417;HMDB0029441;HMDB0033592	8	O-Phospho-L-homoserine;O-Phosphorylhomoserine;L-Threonine_O-3-phosphate;Iminoerythrose_4-phosphate;N-Formylmethionine;Alliin;S-[(E)-Prop-1-enyl]-L-cysteine_S-oxide;2-Oxo-4-phosphonobutanoate	C01102;C05702;C12147;C12215;C03145;C08265;C08295;C17941
pos-M202T45	118526433	137196023.5	163701268.8	82319971.92	74556700.29	122602959.9	75003418.74	62760321.7	97403178.25	75193122.45	64767148.89	68295475.43	1.576156142	0.016218941	0.025974026	0.570747983	0.520223558	1.531562547	0.108338208	up	201.9334305	0.746468333	0	0	-	Unknown	-	-	-	-	0	-	-	0	-	-
pos-M203T44	2555110.995	2759726.352	3304156.19	1521707.545	1084643.278	2531028.374	1319991.637	1241048.249	2023838.913	1251000.796	750163.4983	1169629.602	1.773717545	0.030836574	0.064935065	0.613002494	0.616175221	1.620998985	0.298660838	up	202.9364941	0.736755	1	0	-	Unknown	-	-	-	-	1	Hafnium	HMDB0029201	0	-	-
pos-M204T238	12988868.83	14792318.45	6813143.87	8130281.673	5976765.24	8158336.086	6327586.261	5926169.774	9349284.299	6391588.109	4177763.305	3402274.355	1.598320388	0.047943584	0.064935065	0.649849062	0.616175221	1.439340656	0.093977218	up	204.159059	3.958783333	1	0	-	Unknown	-	-	-	-	13	3-Oxodecanoic acid;Ethyl (3R,5Z)-3-hydroxy-5-octenoate;3-Hydroxy-5Z-octenyl acetate;(1S,2S,4S,5R)-1,8-Epoxy-p-menthane-2,5-diol;6-Methyl-2-methylene-6-octene-1,3,8-triol;(1beta,2beta,5beta)-p-Menth-3-ene-1,2,5-triol;(E)-10-Hydroxy-8-decenoic acid;6-Hexyl-1,4-dioxan-2-one;5-Hexyl-1,4-dioxan-2-one;2-Methylbutyl 3-hydroxy-2-methylidenebutanoate;3-Methylbutyl 3-hydroxy-2-methylidenebutanoate;exo,exo-…	HMDB0010724;HMDB0030367;HMDB0030369;HMDB0033010;HMDB0038692;HMDB0038978;HMDB0039533;HMDB0039582;HMDB0039587;HMDB0040204;HMDB0040205;HMDB0041376;HMDB0041545	8	10-Oxodecanoate;(3R)-6-Hydroxy-3-isopropenyl-heptanoate;(5R)-6-Hydroxy-5-isopropenyl-2-methylhexanoate;(3S)-6-Hydroxy-3-isopropenyl-heptanoate;(5S)-6-Hydroxy-5-isopropenyl-2-methylhexanoate;2-Oxodecanoic_acid;Epomediol;3-Oxodecanoate	C02217;C11404;C11406;C11417;C11420;C13945;C17620;C20714
pos-M204T44	15527176.91	16643427.11	20313074.15	9781769.367	9302723.674	15962852.13	9166513.391	8254997.757	12203862.65	9474697.787	8028408.026	8088325.784	1.58522433	0.018268031	0.015151515	0.582722146	0.455195613	1.527078778	0.109214091	up	203.9318205	0.738751667	0	0	-	Unknown	-	-	-	-	0	-	-	0	-	-
pos-M205T599	1595263.871	880110.0819	1051198.244	2520814.78	2468786.86	1255219.917	838958.3338	684572.6776	792858.3135	729364.8191	1123829.296	1011893.061	1.885831915	0.02315545	0.015151515	0.598557289	0.455195613	1.739892292	0.112212584	up	205.0869083	9.986908333	1	0	-	Unknown	-	-	-	-	3	Anofinic acid;7-Ethoxy-4-methyl-2H-1-benzopyran-2-one;Edrophonium	HMDB0033303;HMDB0035095;HMDB0015145	3	3-Butylidene-7-hydroxyphthalide;Mipafox;Edrophonium	C09921;C19008;C06976
pos-M205T82	3051022.074	33124940.72	2214545.338	15342991.63	1745939.754	6775456.933	747863.7952	1406204.611	2954644.381	2846829.248	1950192.472	257987.1325	6.125206755	0.032935228	0.041125541	0.615991401	0.57586486	2.741078497	0.156512101	up	204.9946628	1.3726	1	0	-	Unknown	-	-	-	-	2	[(3-methylbut-2-en-1-yl)oxy]sulfonic acid;6-Methylmercaptopurine	HMDB0136691;HMDB0060412	1	6-Methylmercaptopurine	C16614
pos-M207T207	1315308.919	1741633.123	1572219.86	1735438.974	1773629.21	889242.0096	510286.1831	448284.1297	1365211.409	746105.2161	529033.2428	688093.0611	2.105771918	0.003256634	0.008658009	0.3884561	0.386204746	2.011322183	0.244613968	up	207.065155	3.444983333	1	0	-	Unknown	-	-	-	-	10	Scoparone;1-(6-hydroxy-4-methoxy-1-benzofuran-5-yl)ethan-1-one;6-(hydroxymethyl)-7-methoxy-2H-chromen-2-one;Eugenitol;Isoeugenitol;Vinyl caffeate;Citropten;3-Methoxy-4,5-methylenedioxycinnamaldehyde;Eugenin;2-Aminodipyrido[1,2-a:3',2'-d]imidazole	HMDB0030818;HMDB0129368;HMDB0136784;HMDB0029466;HMDB0029472;HMDB0029775;HMDB0032952;HMDB0035303;HMDB0036627;HMDB0029748	8	Lathodoratin;Scoparone;2-Hydroxy-8-methylchromene-2-carboxylate;2-Hydroxy-3-methylbenzalpyruvate;cis-1,2-Dihydroxy-1,2-dihydro-8-carboxynaphthalene;Eugenin;Glu-P-2;Hydronitroxide_radical	C09012;C09311;C14085;C14086;C14092;C20210;C19245;C20319
pos-M207T37	1909590.249	1799446.694	1752366.039	1742199.632	1876365.652	2371854.756	303688.7898	1494119.661	393763.038	681854.8707	1208572.807	1644970.487	1.99963047	0.029198633	0.002164502	0.613002494	0.25075524	2.111991715	0.431719676	up	207.1375656	0.609436667	1	0	-	Unknown	-	-	-	-	25	Ibuprofen;Eremopetasinorone A;Benzyl hexanoate;(E)-6-Methyl-6-(5-methyl-2-furanyl)-3-hepten-2-one;2-Phenylpropyl butyrate;2-Phenylpropyl isobutyrate;3-Phenylpropyl 2-methylpropanoate;3-Acetoxy-3-methyl-1-phenylbutane;3-Methylbutyl phenylacetate;2-Phenylethyl pentanoate;2-Phenylethyl 3-methylbutanoate;xi-8,9-Dehydrotheaspirone;2,4,6-Trimethyl-4-phenyl-1,3-dioxane;Methyl 4-tert-butylphenylacetate;1…	HMDB0001925;HMDB0029669;HMDB0032176;HMDB0033196;HMDB0034469;HMDB0034470;HMDB0034472;HMDB0034556;HMDB0035008;HMDB0035016;HMDB0035017;HMDB0035181;HMDB0036025;HMDB0036240;HMDB0036386;HMDB0036391;HMDB0037194;HMDB0037604;HMDB0037623;HMDB0037720;HMDB0038605;HMDB0039101;HMDB0040431;HMDB0132932;HMDB0132940	2	Ibuprofen;Plastoquinol-1	C01588;C02185
pos-M210T44	3952579.773	2398976.428	4855908.777	3945571.662	5322880.393	2352795.511	4364301.21	4368703.818	6104893.074	9159395.958	6654740.154	4646822.903	0.646726676	0.038516477	0.064935065	0.626188317	0.616175221	1.462413426	0.068392894	down	209.9561677	0.726475	0	0	-	Unknown	-	-	-	-	0	-	-	0	-	-
pos-M211T44	3251201.629	1993631.876	4540654.259	2404205.249	1436683.748	2096827.694	6894808.094	3914379.311	5187064.345	3708021.872	3795117.48	3237497.701	0.58807158	0.019845322	0.041125541	0.585917073	0.57586486	1.732659166	0.070232893	down	210.9403249	0.737481667	0	0	-	Unknown	-	-	-	-	0	-	-	0	-	-
pos-M213T42_1	1388961.618	2020578.16	867915.1117	2028413.846	3342898.826	2586471.777	269218.5534	458093.9742	984676.3709	376154.0657	360748.0578	3923853.858	1.919932395	0.046331846	0.093073593	0.647312854	0.680328674	2.109578322	0.180459922	up	212.9533491	0.6950075	1	0	-	Unknown	-	-	-	-	2	Bromobenzene-2,3-dihydrodiol;Bromobenzene-3,4-dihydrodiol	HMDB0060445;HMDB0060447	2	Bromobenzene-2,3-dihydrodiol;Bromobenzene-3,4-dihydrodiol	C14842;C14844
pos-M219T219	4442790.252	4610286.385	2989213.772	4854930.075	8311795.943	9527548.487	3213762.914	1112936.162	1555883.141	3179708.73	967656.0017	3989165.904	2.477800506	0.01084131	0.015151515	0.497372143	0.455195613	2.370718134	0.277074983	up	219.1124743	3.647166667	1	0	-	Unknown	-	-	-	-	6	N-Acetylserotonin;Mephenytoin;Primidone;1,3-Diphenylpropane;Lactarazulene;Lactarofulvene	HMDB0001238;HMDB0014673;HMDB0014932;HMDB0032564;HMDB0038162;HMDB0038163	10	N-Acetylserotonin;Abrine;Primidone;L-2-Methyltryptophan;(S)-Mephenytoin;1,3-Diphenylpropane;Simazine;Carbaryl;2'-Aminobiphenyl-2,3-diol;Fenfuram	C00978;C02983;C07371;C16831;C20130;C14581;C11172;C07491;C08061;C18833
pos-M219T52	2954236.146	3444221.293	5100741.28	4762165.832	10887387.82	4211375.53	3206853.953	2175436.895	2980733.046	3477960.694	2128680.875	3328034.416	1.812965199	0.039923198	0.041125541	0.628429375	0.57586486	1.602698102	0.132609943	up	219.1335725	0.86518	1	0	-	Unknown	-	-	-	-	9	Meprobamate;Isoleucyl-Serine;Leucyl-Serine;Serylisoleucine;Serylleucine;Threoninyl-Valine;Valyl-Threonine;L-Lysopine;Pantothenamide	HMDB0014515;HMDB0028916;HMDB0028938;HMDB0029042;HMDB0029043;HMDB0029074;HMDB0029137;HMDB0033675;HMDB0041313	11	D-Lysopine;Ethyl(E,Z)-decadienoate;(1S,2R,4S)-(-)-Bornyl_acetate;Geranyl_acetate;Linalyl_acetate;Bornyl_acetate;alpha-Terpinyl_acetate;beta-Terpinyl_acetate;gamma-Terpinyl_acetate;Allyl_cyclohexylpropionate;L-Dihydroanticapsin	C04020;C08486;C09837;C09861;C09863;C11338;C12300;C12301;C12302;C12306;C20940
pos-M219T82	3359205.479	5248911.699	1680443.544	2089406.911	2613514.773	1619771.171	1465998.274	1685838.382	1206481.417	1328046.937	1692286.893	1864980.392	1.797048286	0.039522317	0.064935065	0.627022531	0.616175221	1.534940473	0.362090785	up	219.0359284	1.364838333	0	0	-	Unknown	-	-	-	-	0	-	-	0	-	-
pos-M220T269	843700.0341	667776.323	1062217.421	998735.9572	903205.807	1438211.404	343879.585	396799.4774	392065.6599	617198.5909	1293123.307	414048.561	1.71063058	0.026159713	0.041125541	0.601487013	0.57586486	1.737325414	0.303466182	up	220.1326888	4.487683333	1	0	-	Unknown	-	-	-	-	9	Tanakamine;Tanakine;cis-3-Hexenyl 2-aminobenzoate;Cyclohexyl 2-aminobenzoate;1-(2,3-Dihydro-6-methyl-1H-pyrrolizin-5-yl)-1,4-pentanedione;Ritalinic acid;1-(4-methoxyphenyl)-4-methylpenta-1,4-dien-3-one;6-Acetyl-2,2-dimethyl-2H-1-benzopyran;3-(3-Methylbutylidene)-1(3H)-isobenzofuranone	HMDB0033429;HMDB0033430;HMDB0037694;HMDB0037695;HMDB0040006;HMDB0042008;HMDB0132938;HMDB0030816;HMDB0031663	2	Darlingine;Tremetone	C10857;C08992
pos-M220T50	1028633.332	1854306.913	2437740.523	1522446.385	2787558.379	5118448.132	1057254.587	953547.976	1258478.478	676240.5262	991969.3392	922133.0947	2.517078512	0.013767142	0.008658009	0.542606374	0.386204746	2.150299497	0.085275651	up	220.068774	0.832328333	1	0	-	Unknown	-	-	-	-	2	N-Acetylhistidine;5-hydroxy-2-oxo-4-ureido-2,5-dihydro-1H-imidazole-5-carboxylate	HMDB0032055;HMDB0059663	4	N-Acetyl-L-histidine;Methyl5-(but-3-en-1-yl)amino-1,3,4-oxadiazole-2-carboxylate;HC_Red_No._3;5-Hydroxy-2-oxo-4-ureido-2,5-dihydro-1H-imidazole-5-carboxylate	C02997;C12245;C19430;C12248
pos-M225T53	7415442.122	5025039.294	5944864.565	5576904.585	9975781.09	7970937.643	3501927.045	5846250.627	2766755.74	6800590.016	4086715.896	4306312.232	1.534646362	0.027041879	0.041125541	0.601487013	0.57586486	1.431120866	0.444555081	up	225.0342762	0.890333333	1	0	-	Unknown	-	-	-	-	1	Cysteinyl-Cysteine	HMDB0028772	0	-	-
pos-M225T84	484098.4199	1976293.517	2128154.869	601344.339	1070588.932	139831.1403	2531212.501	1710552.781	6036683.665	1857356.986	6350572.309	1578137.317	0.318986581	0.026979998	0.064935065	0.601487013	0.616175221	2.712311289	0.091930269	down	225.1341072	1.400233333	1	0	-	Unknown	-	-	-	-	4	(4-Hydroxybenzoyl)choline;Asymmetric dimethylarginine;Symmetric dimethylarginine;4-(Methylnitrosamino)-1-(3-pyridyl)-1-butanone	HMDB0029559;HMDB0001539;HMDB0003334;HMDB0011603	4	Arg-OEt;NG,NG-Dimethyl-L-arginine;5-(alpha-Phenylethyl)semioxamazide;4-(N-Nitrosomethylamino)-1-(3-pyridyl)-1-butanone	C01404;C03626;C15418;C16453
pos-M228T186	69370.34169	138894.2689	559638.7862	206177.3113	549411.6002	105230.117	578722.6826	560734.6052	402320.4435	505283.673	652877.7447	795866.0992	0.465907655	0.030417544	0.025974026	0.613002494	0.520223558	2.366158014	0.167902563	down	228.1705206	3.0964	1	0	-	Unknown	-	-	-	-	1	L,L-Cyclo(leucylprolyl)	HMDB0034276	0	-	-
pos-M234T218	846200.4772	1467200.552	1003502.105	932101.1539	694413.0848	1645348.958	857022.81	509897.5971	590799.8188	597389.1715	688811.9143	972551.5961	1.562625084	0.031657369	0.041125541	0.615991401	0.57586486	1.446807465	0.034732458	up	234.1484941	3.6281	1	0	-	Unknown	-	-	-	-	6	Methylphenidate;Dexmethylphenidate;Thalictroidine;Normeperidine;(2Z)-2-(phenylmethylidene)hept-6-enoic acid;3-[4-Hydroxy-3-(3-methyl-2-butenyl)phenyl]-2-propenal	HMDB0014566;HMDB0015647;HMDB0034684;HMDB0041958;HMDB0133178;HMDB0040833	2	Methylphenidate;Elaeokanine_C	C07196;C10592
pos-M236T50	3580238.036	5930771.64	10203325.47	4219390.879	7297835.613	10474184.76	2821807.804	3321887.185	3570781.258	3180701.95	8040513.874	2555529.831	1.77537578	0.042059551	0.025974026	0.634756278	0.520223558	1.67321912	0.074686778	up	236.0424147	0.83417	1	0	-	Unknown	-	-	-	-	1	N-Acetylhistidine	HMDB0032055	4	Deazaflavin;N-Acetyl-L-histidine;Methyl5-(but-3-en-1-yl)amino-1,3,4-oxadiazole-2-carboxylate;HC_Red_No._3	C01800;C02997;C12245;C19430
pos-M237T186	8266767.582	12669658.72	11852581.19	5520272.237	30564385.69	3109853.804	3484512.05	2468857.922	2551984.237	4906871.081	2974840.906	2109746.199	3.891671586	0.013867697	0.008658009	0.542606374	0.386204746	2.563011522	0.316748431	up	237.1232807	3.092283333	1	0	-	Unknown	-	-	-	-	37	N-acetyl-5-methoxykynuramine;Hexobarbital;Alanyl-Phenylalanine;Phenylalanyl-Alanine;O-Desmethyl-lacosamide;5-Dodecenoic acid;trans-Dodec-2-enoic acid;Methyl 10-undecenoate;Allyl nonanoate;xi-Dihydro-5-octyl-2(3H)-furanone;cis-4-Decenyl acetate;2,6-Dimethyl-5-heptenal propyleneglycol acetal;11-Dodecenoic acid;cis-3-Hexenyl hexanoate;(±)-Citronellyl acetate;Citronellyl acetate;5,5-Dibutyl-4,5-dihyd…	HMDB0062497;HMDB0015444;HMDB0028694;HMDB0028988;HMDB0060855;HMDB0000529;HMDB0010729;HMDB0029585;HMDB0029763;HMDB0031683;HMDB0032214;HMDB0032235;HMDB0032248;HMDB0033378;HMDB0034160;HMDB0034844;HMDB0036182;HMDB0037186;HMDB0037305;HMDB0037329;HMDB0037498;HMDB0037742;HMDB0037813;HMDB0038081;HMDB0038269;HMDB0038895;HMDB0038924;HMDB0039220;HMDB0040158;HMDB0040163;HMDB0040361;HMDB0041264;HMDB0041449;HMD…	9	Carbetamide;Hexobarbitone;(-)-Menthyl_acetate;Citronellyl_acetate;Neomenthyl_acetate;Decanoyl_acetaldehyde;cis-2-Dodecenoic_acid;Aniracetam;(2S,3R)-2-Hydroxy-3-(indol-3-yl)butanoate	C11075;C11723;C09870;C12298;C16825;C16947;C21202;C13355;C21288
pos-M237T214	2228716.36	4339051.407	2819044.354	4371621.075	4445295.152	2773842.828	1283098.211	1357299.795	4256416.602	1593290.929	2144182.209	2183478.438	1.636601174	0.03410085	0.015151515	0.615991401	0.455195613	1.554482397	0.371212104	up	237.123158	3.559233333	1	0	-	Unknown	-	-	-	-	37	N-acetyl-5-methoxykynuramine;Hexobarbital;Alanyl-Phenylalanine;Phenylalanyl-Alanine;O-Desmethyl-lacosamide;5-Dodecenoic acid;trans-Dodec-2-enoic acid;Methyl 10-undecenoate;Allyl nonanoate;xi-Dihydro-5-octyl-2(3H)-furanone;cis-4-Decenyl acetate;2,6-Dimethyl-5-heptenal propyleneglycol acetal;11-Dodecenoic acid;cis-3-Hexenyl hexanoate;(±)-Citronellyl acetate;Citronellyl acetate;5,5-Dibutyl-4,5-dihyd…	HMDB0062497;HMDB0015444;HMDB0028694;HMDB0028988;HMDB0060855;HMDB0000529;HMDB0010729;HMDB0029585;HMDB0029763;HMDB0031683;HMDB0032214;HMDB0032235;HMDB0032248;HMDB0033378;HMDB0034160;HMDB0034844;HMDB0036182;HMDB0037186;HMDB0037305;HMDB0037329;HMDB0037498;HMDB0037742;HMDB0037813;HMDB0038081;HMDB0038269;HMDB0038895;HMDB0038924;HMDB0039220;HMDB0040158;HMDB0040163;HMDB0040361;HMDB0041264;HMDB0041449;HMD…	4	Carbetamide;Hexobarbitone;Aniracetam;(2S,3R)-2-Hydroxy-3-(indol-3-yl)butanoate	C11075;C11723;C13355;C21288
pos-M241T44	1008180.504	843436.9662	718075.4672	880310.1204	1781429.531	928559.3921	428576.797	963909.0942	601462.08	472547.2832	502030.1308	990506.4805	1.555933923	0.04431492	0.132034632	0.643900704	0.739274576	1.282522447	0.050395813	up	241.0789866	0.734475	1	0	-	Unknown	-	-	-	-	5	Glutamylalanine;gamma-Glutamylalanine;Hydroxyprolyl-Serine;Serinyl-Hydroxyproline;N-gamma-L-Glutamyl-D-alanine	HMDB0003764;HMDB0006248;HMDB0028872;HMDB0029040;HMDB0036301	3	gamma-L-Glutamyl-D-alanine;L-Alanyl-D-glutamate;L-Alanyl-L-glutamate	C03738;C20957;C20958
pos-M241T53	12029722.55	23383787.15	16589779.46	16276810.7	21631052.67	22649663.68	12183792.35	10626761.66	6203363.665	14314015.39	14349210.74	14557305.13	1.558270574	0.024443032	0.025974026	0.601487013	0.520223558	1.533842661	0.067991301	up	241.0081459	0.889461667	0	0	-	Unknown	-	-	-	-	0	-	-	0	-	-
pos-M244T254	8196329.903	8386144.289	12850340.44	8548853.726	8996003.469	14975603.34	9378395.131	6366982.835	10617601.38	2853121.651	4044817.916	4601903.018	1.636256148	0.042660634	0.132034632	0.637258054	0.739274576	1.564521493	0.020109891	up	244.1902984	4.24005	1	0	-	Unknown	-	-	-	-	4	N-Undecanoylglycine;Methyl dihydrojasmonate;Riesling acetal;4,5-Dihydrovomifoliol	HMDB0013286;HMDB0031740;HMDB0037562;HMDB0040615	0	-	-
pos-M244T44	932119.0039	1583348.111	1726879.358	996374.1367	697962.8987	1712444.356	228197.1523	339160.6978	1301762.301	713771.2186	404339.1847	497439.9248	2.19507925	0.015203979	0.025974026	0.551955476	0.520223558	2.135817006	0.406171135	up	243.9180488	0.737151667	0	0	-	Unknown	-	-	-	-	0	-	-	0	-	-
pos-M245T212	603927.955	224842.8968	662859.6172	524525.8259	549276.9694	407985.5358	919485.2056	1243289.195	481518.2997	1074494.334	774349.9192	982497.2253	0.543027292	0.014624056	0.025974026	0.542606374	0.520223558	1.830744193	0.197932397	down	245.0957532	3.525483333	1	0	-	Unknown	-	-	-	-	27	Biotin;Flurbiprofen;Ibuprofen;Eremopetasinorone A;Benzyl hexanoate;(E)-6-Methyl-6-(5-methyl-2-furanyl)-3-hepten-2-one;2-Phenylpropyl butyrate;2-Phenylpropyl isobutyrate;3-Phenylpropyl 2-methylpropanoate;3-Acetoxy-3-methyl-1-phenylbutane;3-Methylbutyl phenylacetate;2-Phenylethyl pentanoate;2-Phenylethyl 3-methylbutanoate;xi-8,9-Dehydrotheaspirone;2,4,6-Trimethyl-4-phenyl-1,3-dioxane;Methyl 4-tert-…	HMDB0000030;HMDB0014850;HMDB0001925;HMDB0029669;HMDB0032176;HMDB0033196;HMDB0034469;HMDB0034470;HMDB0034472;HMDB0034556;HMDB0035008;HMDB0035016;HMDB0035017;HMDB0035181;HMDB0036025;HMDB0036240;HMDB0036386;HMDB0036391;HMDB0037194;HMDB0037604;HMDB0037623;HMDB0037720;HMDB0038605;HMDB0039101;HMDB0040431;HMDB0132932;HMDB0132940	4	Biotin;C20818;Ibuprofen;Plastoquinol-1	C00120;C20818;C01588;C02185
pos-M248T40	360724.1939	460907.6342	232321.7667	301604.3458	384621.2077	648914.005	221091.8199	46217.34498	324546.8647	144437.0577	222942.0252	201842.2887	2.057651928	0.032631693	0.008658009	0.615991401	0.386204746	1.978917137	0.324375284	up	248.0873626	0.665740833	1	0	-	Unknown	-	-	-	-	1	Perlolyrine	HMDB0030327	3	Perlolyrine;1-Phenylazo-2,6-dihydroxynaphthalene;1-(4-Hydroxyphenylazo)-2-naphthol	C09231;C20280;C20281
pos-M248T44_1	345328.0697	273762.6274	334208.7802	203519.6245	658458.7128	57510.37123	666156.8881	651207.9376	661088.151	1073413.539	705584.4968	568574.4267	0.432911968	0.025279799	0.008658009	0.601487013	0.386204746	2.353902081	0.122850368	down	247.9121215	0.730721667	0	0	-	Unknown	-	-	-	-	0	-	-	0	-	-
pos-M249T564	47782.2486	118875.9862	115388.3186	65170.26724	53769.22997	70217.01977	29662.97486	50182.06032	59133.17247	37541.17524	38692.45421	49122.84897	1.782600223	0.018504082	0.025974026	0.582722146	0.520223558	1.666353717	0.266235141	up	249.0630741	9.398583333	1	0	-	Unknown	-	-	-	-	2	Pyridoxamine 5'-phosphate;Aprobarbital	HMDB0001555;HMDB0015441	5	Pyridoxamine_phosphate;5,10-Dihydrophenazine-1-carboxylate;(10aS)-10,10a-Dihydrophenazine-1-carboxylate;Aprobarbital;2,6-Dihydroxypseudooxynicotine	C00647;C20981;C21412;C07826;C15986
pos-M253T54	1818270.994	1138378.275	1007594.128	1121305.837	651196.7998	1888976.707	1885527.293	2518537.436	2109866.602	1752099.892	1981460.718	3309785.531	0.562481867	0.011245646	0.015151515	0.508675959	0.455195613	1.826010201	0.248296216	down	253.0703039	0.891874167	1	0	-	Unknown	-	-	-	-	6	3-(6,7-dimethoxy-2H-1,3-benzodioxol-5-yl)prop-2-enoic acid;(2Z)-3-(6,7-dimethoxy-2H-1,3-benzodioxol-5-yl)-2-hydroxyprop-2-enal;3-(6,7-dimethoxy-2H-1,3-benzodioxol-5-yl)oxirane-2-carbaldehyde;3-(4,7-dimethoxy-2H-1,3-benzodioxol-5-yl)prop-2-enoic acid;2-O-(Z-p-Hydroxycinnamoyl)-(x)-glyceric acid;Hydralazine pyruvate hydrazone	HMDB0128660;HMDB0128661;HMDB0128664;HMDB0137274;HMDB0041195;HMDB0061143	0	-	-
pos-M254T184	1851062.849	2430579.601	1829906.519	2330563.007	2512639.561	3332586.109	2379411.15	1258873.726	1057737.763	1639552.297	750283.9532	1210001.808	1.722224874	0.012920051	0.015151515	0.537970904	0.455195613	1.850433863	0.064029611	up	254.161329	3.065775	0	0	-	Unknown	-	-	-	-	0	-	-	0	-	-
pos-M255T246	35714990.26	52169929.32	10791590.06	15244158.23	23244641.71	37287975.82	7924870.452	6409208.615	6419414.798	3012398.415	3660015.596	2157210.524	5.897055308	0.000318818	0.002164502	0.160435288	0.25075524	3.442818331	0.241265605	up	255.0647589	4.095983333	1	1	Daidzein	Phenylpropanoids and polyketides	Isoflavonoids	HMDB0003312	C10208	(map00943)Isoflavonoid biosynthesis;(map01061)Biosynthesis of phenylpropanoids;(map01110)Biosynthesis of secondary metabolites	42	5-L-Glutamyl-taurine;Daidzein;6,7-dihydroxy-3-phenyl-4H-chromen-4-one;7-hydroxy-3-(3-hydroxyphenyl)-4H-chromen-4-one;7,8-dihydroxy-3-phenyl-4H-chromen-4-one;5,6-dihydroxy-2-phenyl-4H-chromen-4-one;6,7-dihydroxy-2-phenyl-4H-chromen-4-one;3-hydroxy-2-(2-hydroxyphenyl)-4H-chromen-4-one;3,6-dihydroxy-2-phenyl-4H-chromen-4-one;3-hydroxy-2-(3-hydroxyphenyl)-4H-chromen-4-one;3-hydroxy-2-(4-hydroxyphenyl…	HMDB0004195;HMDB0003312;HMDB0130498;HMDB0130504;HMDB0130510;HMDB0130907;HMDB0130927;HMDB0134545;HMDB0134546;HMDB0134548;HMDB0134549;HMDB0134550;HMDB0137521;HMDB0137524;HMDB0137527;HMDB0137530;HMDB0137607;HMDB0140470;HMDB0030670;HMDB0030699;HMDB0030874;HMDB0033153;HMDB0036619;HMDB0133314;HMDB0134547;HMDB0128959;HMDB0130044;HMDB0130045;HMDB0130046;HMDB0130047;HMDB0130048;HMDB0130065;HMDB0135794;HMD…	16	5-L-Glutamyl-taurine;Hispidol;Chrysin;Primetin;Anhydroglycinol;Daidzein;Alizarin_2-methyl_ether;Chrysophanol;Digiferrugineol;1,4-Dihydroxy-2-methylanthraquinone;Rubiadin;7,4'-Dihydroxyflavone;4',6-Dihydroxyflavone;Goniothalenol;2-Hydroxy-7-methoxy-5-methyl-1-naphthoate;Drazoxolon	C05844;C08644;C10028;C10121;C10200;C10208;C10291;C10315;C10327;C10329;C10402;C12123;C14344;C09930;C20841;C18929
pos-M255T44_2	2445537.392	4050975.192	3184654.354	3038611.085	1895444.529	2750957.067	1230070.659	2971124.248	3032726.066	1199985.35	1598446.384	1387921.275	1.520644745	0.048253901	0.064935065	0.649849062	0.616175221	1.489315245	0.119700394	up	254.9405657	0.726133333	0	0	-	Unknown	-	-	-	-	0	-	-	0	-	-
pos-M255T560	31313.32998	74489.22058	29223.25395	55626.09927	43977.45972	34499.31875	55726.91026	78803.6843	82074.4928	91841.04031	88762.69519	50895.48152	0.600593834	0.015085002	0.015151515	0.551695329	0.455195613	1.587136729	0.289745915	down	255.1446406	9.340766667	1	0	-	Unknown	-	-	-	-	8	Homoanserine;Histidinyl-Valine;Valyl-Histidine;(S)-Argpyrimidine;isobutyrylcarnitine;Tymazoline;2,6-Pipecoloxylidide;norfentanyl	HMDB0005767;HMDB0028898;HMDB0029129;HMDB0037180;HMDB0062556;HMDB0015693;HMDB0060725;HMDB0061006	3	Albine;(S)-2',6'-Pipecoloxylidide;Siduron	C10747;C16575;C18435
pos-M256T246	5544525.45	8022860.097	2984993.952	2354339.67	3693065.114	3132531.802	680698.92	960787.0003	356086.7845	250604.1392	588057.3231	368164.1336	8.030311362	1.82E-05	0.002164502	0.036695272	0.25075524	3.922086851	0.233179136	up	256.0681454	4.092075	1	0	-	Unknown	-	-	-	-	7	Serylglutamic acid;Glutaminylalanine;N-a-Acetylcitrulline;Alanyl-Glutamine;Alanyl-Gamma-glutamate;Nitrofurantoin;D-Erythro-imidazole-glycerol-phosphate	HMDB0029038;HMDB0028790;HMDB0000856;HMDB0028685;HMDB0028701;HMDB0014836;HMDB0012208	3	N-Acetyl-L-citrulline;Nitrofurantoin;D-erythro-1-(Imidazol-4-yl)glycerol_3-phosphate	C15532;C07268;C04666
pos-M257T183	1025926.266	1068839.995	1253574.694	1150490.853	1799815.06	614988.0179	1033944.422	751456.2628	727726.7755	719726.5019	462256.3583	498606.5048	1.648569795	0.026312637	0.041125541	0.601487013	0.57586486	1.522320685	0.301027807	up	257.1790233	3.053558333	0	0	-	Unknown	-	-	-	-	0	-	-	0	-	-
pos-M257T53_2	17996540.38	72919510.32	36723602.25	10025629.86	36298524.96	23110391.75	8532844.8	1688729.683	5218595.427	2816783.352	1381179.591	1325822.851	9.40062087	0.000270544	0.002164502	0.147588013	0.25075524	3.988605433	0.280767251	up	257.1468129	0.88859	1	0	-	Unknown	-	-	-	-	7	Betaine;L-Valine;Vaporole;N-Methyl-a-aminoisobutyric acid;5-Aminopentanoic acid;Norvaline;Amyl Nitrite	HMDB0000043;HMDB0000883;HMDB0001382;HMDB0002141;HMDB0003355;HMDB0013716;HMDB0015550	10	L-Valine;5-Aminopentanoate;Betaine;D-Norvaline;L-Norvaline;2-Amino-2-methylbutanoate;D-Valine;Amyl_nitrite;4-Methylaminobutyrate;Valine	C00183;C00431;C00719;C01799;C01826;C03571;C06417;C07457;C15987;C16436
pos-M260T207	58463.99073	78967.20138	329577.5911	165325.2339	108778.125	323584.4119	326257.5992	310445.7347	346124.8394	458980.3297	418904.4921	491289.4591	0.452676634	0.019163378	0.015151515	0.583651633	0.455195613	2.383524471	0.190154985	down	260.0951319	3.441833333	0	0	-	Unknown	-	-	-	-	0	-	-	0	-	-
pos-M260T44	2096285.101	3635644.193	3681414.352	1510851.727	1846077.22	3003770.046	1208230.44	1257367.981	2236622.161	1329492.105	1194300.769	1423772.392	1.823633893	0.01261967	0.015151515	0.534680072	0.455195613	1.751745333	0.209026208	up	259.8921543	0.739655	0	0	-	Unknown	-	-	-	-	0	-	-	0	-	-
pos-M261T83	10933861.17	15565745.26	15516151.37	14385308.26	25062493.67	7693006.499	12576026.54	7655215.869	9949402.84	9092623.964	6371733.767	8613368.439	1.643185446	0.040771403	0.041125541	0.632506644	0.57586486	1.482635241	0.043104976	up	261.1441499	1.383105	1	0	-	Unknown	-	-	-	-	6	gamma-Glutamylisoleucine;Glutamylisoleucine;Glutamylleucine;gamma-Glutamylleucine;3,4-Dimethyl-5-pentyl-2-furanpropanoic acid;Geranyl acetoacetate	HMDB0011170;HMDB0028822;HMDB0028823;HMDB0011171;HMDB0112083;HMDB0038256	1	Methaphenilene	C11113
pos-M263T49	3865062.897	3271474.573	7642348.661	1885735.375	3819352.852	3914153.185	17726300.81	7322079.954	6439110.385	6321487.644	11567037.65	14298204.97	0.383171196	0.003800986	0.015151515	0.408086212	0.455195613	2.424117646	0.09347564	down	263.1459469	0.81577	0	0	-	Unknown	-	-	-	-	0	-	-	0	-	-
pos-M264T190	2148799.852	1624120.425	4599171.67	5416128.06	3702439.152	1467078.389	1604292.101	1122496.104	1610023.504	1916075.387	726700.1764	452179.9703	2.550905717	0.016399415	0.025974026	0.571601248	0.520223558	2.247350555	0.02638995	up	264.1687173	3.172016667	0	0	-	Unknown	-	-	-	-	0	-	-	0	-	-
pos-M264T251	364915.6792	1321206.707	842833.344	242215.2382	1581821.094	358649.2584	164718.1674	198077.3984	52983.23606	113101.0175	179632.0708	107625.7387	5.77309654	0.002396278	0.002164502	0.348859147	0.25075524	3.142794507	0.10720015	up	264.195342	4.185983333	1	0	-	Unknown	-	-	-	-	8	N-Desmethylvenlafaxine;Tramadol;Desvenlafaxine;Hydroxy-alpha-sanshool;O-Desmethylvenlafaxine;alpha-Amylcinnamyl acetate;Heptyl cinnamate;Demethoxyshogaol	HMDB0013892;HMDB0014339;HMDB0015646;HMDB0029567;HMDB0060532;HMDB0036207;HMDB0037705;HMDB0041250	6	Tramadol;Annofoline;Fawcettimine;Dendrobine;Butacarb;Geranylhydroquinone	C07153;C09851;C09864;C09943;C18949;C10793
pos-M264T44	1214384.53	644474.6921	698184.0384	538164.6406	1194677.189	786087.4887	1066329.463	1885151.162	1007448.348	1764763.247	1061477.392	1005677.25	0.651530273	0.037168603	0.132034632	0.623495425	0.739274576	1.395343339	0.281691357	down	263.9257526	0.734373333	0	0	-	Unknown	-	-	-	-	0	-	-	0	-	-
pos-M265T190	495529.0873	274352.0112	1135141.09	1172330.787	790853.2336	305554.1911	293749.7581	160079.1865	291261.6038	408392.7058	201587.3342	89641.26027	2.888991604	0.014573629	0.025974026	0.542606374	0.520223558	2.370580453	0.074711426	up	264.6704151	3.160016667	0	0	-	Unknown	-	-	-	-	0	-	-	0	-	-
pos-M268T184	618159.4647	987605.4346	767690.1777	231496.0113	656566.6245	769687.9894	365229.1917	236507.7904	243884.5387	152217.0699	277541.4829	420591.133	2.376930508	0.009526797	0.041125541	0.49412672	0.57586486	2.191817591	0.051999649	up	268.0402384	3.074216667	0	0	-	Unknown	-	-	-	-	0	-	-	0	-	-
pos-M268T43	774197.7245	1137476.6	1603584.113	466535.205	852251.3907	1219924.688	310175.6455	312752.9398	1166958.304	398651.3269	490763.9185	414628.0662	1.956724725	0.022830618	0.041125541	0.598557289	0.57586486	1.895480182	0.247223997	up	267.9622346	0.7203025	1	0	-	Unknown	-	-	-	-	0	-	-	1	Dimethoate	C14326
pos-M269T85_1	6052996.052	12810869.36	10889829.47	16897700.52	28829329.53	13771248.26	8323283.972	6204756.522	8650597.499	6438101.637	4488385.873	8134299.347	2.113001621	0.023784998	0.041125541	0.600118125	0.57586486	1.804021814	0.285506989	up	269.1129216	1.409596667	1	0	-	Unknown	-	-	-	-	31	Seryltyrosine;Tyrosyl-Serine;gamma-Glutamylvaline;L-beta-aspartyl-L-leucine ;Aspartyl-Isoleucine;Aspartyl-Leucine;Glutamylvaline;Isoleucyl-Aspartate;Leucyl-Aspartate;2-Oxo-5,11(13)-eudesmadien-12,8-olide;Methyl (2E,4Z,6E,8E,10E)-4,8-dimethyl-12-oxo-2,4,6,8,10-dodecapentaenoate;5-Hydroxy-2-(1-hydroxy-5-methyl-4-hexenyl)benzofuran;Enokipodin B;Lacinilene C;8-Epixanthatin;Annuolide C;Zederone;3-Oxo-…	HMDB0029051;HMDB0029114;HMDB0011172;HMDB0011166;HMDB0028756;HMDB0028757;HMDB0028832;HMDB0028903;HMDB0028925;HMDB0030911;HMDB0031900;HMDB0031916;HMDB0035902;HMDB0036455;HMDB0036473;HMDB0036488;HMDB0036767;HMDB0037558;HMDB0037801;HMDB0038188;HMDB0038202;HMDB0038547;HMDB0040903;HMDB0041920;HMDB0041613;HMDB0041614;HMDB0000623;HMDB0030143;HMDB0029355;HMDB0039102;HMDB0059747	21	2-p-Tolyl-5,6,7,8-tetrahydrobenzo[d]imidazo[2,1-b]thiazole;Musk_ambrette;2,4-Bis(acetamido)-2,4,6-trideoxy-beta-L-altropyranose;2,4-Diacetamido-2,4,6-trideoxy-D-mannopyranose;alpha-Santonin;Achillin;Ambrosin;Aromaticin;Desacetoxymatricarin;7alpha-Hydroxydehydrocostus_lactone;beta-Santonin;Xanthatin;Xerantholide;Zaluzanin_C;Zederone;Zedoarol;Isozaluzanin_C;Dodecanedioic_acid;Diisopropyl_adipate;Di…	C11571;C19461;C19972;C20424;C02206;C09287;C09292;C09300;C09394;C09476;C09545;C09601;C09605;C09606;C17085;C17490;C17912;C02678;C14523;C19143;C02564
pos-M273T53	10369626.77	42357970.52	23857720.64	5987912.164	25027300.2	28566603.81	4212587.91	830095.0155	3191154.028	1787191.434	788114.6552	583426.3831	11.952276	0.000190944	0.002164502	0.122990827	0.25075524	4.23176697	0.343969219	up	273.1207465	0.882829167	1	0	-	Unknown	-	-	-	-	9	(2S,4R)-4-(9H-Pyrido[3,4-b]indol-1-yl)-1,2,4-butanetriol;(2E)-N-(4-aminobutyl)-3-(3,4-dihydroxyphenyl)prop-2-enimidic acid;N-(4-aminobutyl)-3-(4-hydroxyphenyl)oxirane-2-carboximidic acid;N-(4-aminobutyl)-3-(3,4-dihydroxyphenyl)prop-2-enimidic acid;(2E)-N-(3-aminopropyl)-3-(4-hydroxy-3-methoxyphenyl)prop-2-enimidic acid;Heptabarbital;Paucine;4-Coumaroyl-2-hydroxyputrescine;3-Hydroxymelatonin	HMDB0035191;HMDB0139529;HMDB0139530;HMDB0139613;HMDB0139973;HMDB0015443;HMDB0029876;HMDB0033462;HMDB0060742	2	N-Caffeoylputrescine;Heptabarbital	C03002;C17725
pos-M276T156	15350854.62	12888469.68	8753196.905	12443384.1	11545291.36	12703135.89	1593570.5	6938908.583	5037067.816	2811869.773	5264865.05	1046500.124	3.247038334	0.005654389	0.002164502	0.444274875	0.25075524	2.883980903	0.43043318	up	276.180343	2.6008	1	0	-	Unknown	-	-	-	-	1	Hydroxyhexanoycarnitine	HMDB0013131	0	-	-
pos-M276T197	9313203.153	11833055.73	5404325.146	6075467.573	6310925.349	9277426.477	2125420.871	3016349.184	6098905.007	2884575.237	3294436.005	2062385.431	2.474808844	0.001143555	0.008658009	0.252811777	0.386204746	2.485694381	0.013730322	up	276.180469	3.290541667	1	0	-	Unknown	-	-	-	-	1	Hydroxyhexanoycarnitine	HMDB0013131	0	-	-
pos-M276T45	2368388.068	2889881.645	3308659.581	1495619.02	1472822.434	2694733.053	1453294.435	1439847.287	2010921.945	1227076.504	1124432.384	1214388.686	1.680067169	0.016799958	0.008658009	0.573156183	0.386204746	1.604856671	0.216349485	up	275.8659067	0.746158333	1	0	-	Unknown	-	-	-	-	0	-	-	1	Bromoxynil	C04178
pos-M277T182	1447742.61	1201933.428	664537.6091	508414.139	586673.814	1046352.25	481259.6405	522007.8821	759890.1431	406494.3382	413658.9309	362499.7147	1.852004252	0.022352381	0.025974026	0.598464392	0.520223558	1.713793011	0.154508415	up	277.1837264	3.0309	0	0	-	Unknown	-	-	-	-	0	-	-	0	-	-
pos-M277T197_2	1365940.596	1766406.228	742368.3958	797971.9356	757703.1786	1196369.312	80049.15561	496914.6904	936879.9507	290441.3199	407064.1731	833119.0505	2.176655792	0.044117777	0.064935065	0.642277331	0.616175221	2.180060706	0.288012225	up	277.1829717	3.281891667	0	0	-	Unknown	-	-	-	-	0	-	-	0	-	-
pos-M277T40	548273.2232	595293.2309	299053.6125	492987.7355	120810.4483	659345.476	519254.0688	1618404.277	2472334.613	670256.296	2246445.408	414574.2584	0.341981081	0.04168496	0.093073593	0.63294727	0.680328674	2.208892634	0.151303742	down	277.1389026	0.674378333	1	0	-	Unknown	-	-	-	-	3	Saccharopine;Fumarycarnitine;Osmaronin	HMDB0000279;HMDB0013134;HMDB0032769	3	Trimethylenetetraurea;N6-(L-1,3-Dicarboxypropyl)-L-lysine;Proacacipetalin	C06386;C00449;C08338
pos-M278T45	717282.9742	1477638.156	1396554.679	430379.7455	697725.2244	1553543.273	347726.7215	320996.2797	1048563.554	472825.1832	385020.759	611385.6412	1.96864533	0.040995722	0.041125541	0.63294727	0.57586486	1.734378869	0.217593489	up	277.8632046	0.749558333	0	0	-	Unknown	-	-	-	-	0	-	-	0	-	-
pos-M281T100	775915.6383	536340.7434	5038247.63	2363172.826	4931240.615	3665079.145	944486.5015	759343.3673	473116.8258	921501.9916	101775.147	1385484.461	3.774770546	0.043188806	0.093073593	0.639252983	0.680328674	2.521684802	0.413592828	up	281.1275539	1.662011667	1	0	-	Unknown	-	-	-	-	4	Asparaginyl-Methionine;Methionyl-Asparagine;Dehydroanonaine;2-Naphthalenol 2-aminobenzoate	HMDB0028737;HMDB0028968;HMDB0030350;HMDB0039873	2	Cyclopeptine;Cyclo[(Z)-alpha,beta-didehydrophenylalanyl-L-leucyl]	C20579;C20521
pos-M284T205	615820.9788	1064658.526	717039.9154	788611.2491	538261.194	1097324.264	445966.2576	335429.3499	107137.3084	616463.9014	449267.9532	565676.2572	1.913424193	0.036045402	0.015151515	0.621455142	0.455195613	1.984588572	0.050698375	up	284.1491839	3.410066667	1	0	-	Unknown	-	-	-	-	9	hydroxyisovaleroyl carnitine;2-[4,6-dihydroxy-2-methoxy-3-(3-methylbut-2-en-1-yl)phenyl]acetic acid;2-hydroxy-3-[4-hydroxy-3-(4-hydroxy-3-methylbut-2-en-1-yl)phenyl]propanoic acid;2,3-dihydroxy-3-[4-hydroxy-3-(3-methylbut-2-en-1-yl)phenyl]propanoic acid;3-{3-[(3,3-dimethyloxiran-2-yl)methyl]-4-hydroxyphenyl}-2-hydroxypropanoic acid;3-[3,4-dihydroxy-5-(3-methylbut-2-en-1-yl)phenyl]-2-hydroxypropan…	HMDB0062555;HMDB0125455;HMDB0133195;HMDB0133196;HMDB0133197;HMDB0133198;HMDB0040891;HMDB0041582;HMDB0014383	2	Nevirapine;SB_200646	C07263;C11739
pos-M284T44	1541117.916	1815849.649	2298417.947	1100166.551	528464.3197	2077867.273	655589.0097	703970.9916	1104607.593	838648.6193	712870.3513	662864.7698	2.001021895	0.040630375	0.093073593	0.631535642	0.680328674	1.730969747	0.167996092	up	283.936312	0.736458333	0	0	-	Unknown	-	-	-	-	0	-	-	0	-	-
pos-M284T51	942364.6074	1031065.193	1341672.118	1374326.48	6046906.653	706308.1071	729297.8566	538403.573	575847.7024	875531.0882	440810.6642	655515.2948	2.99906291	0.045397696	0.008658009	0.646278186	0.386204746	2.034079291	0.173124242	up	284.1003137	0.852235	1	0	-	Unknown	-	-	-	-	12	Guanosine;8-Hydroxy-deoxyguanosine;Glycyl-Tryptophan;Tryptophyl-Glycine;Glutaminylvaline;Asparaginyl-Isoleucine;Asparaginyl-Leucine;Isoleucyl-Asparagine;Leucyl-Asparagine;Valyl-Glutamine;Valyl-Gamma-glutamate;Carbamazepine-O-quinone	HMDB0000133;HMDB0003333;HMDB0028852;HMDB0029083;HMDB0028810;HMDB0028734;HMDB0028735;HMDB0028902;HMDB0028924;HMDB0029125;HMDB0029141;HMDB0060566	7	Guanosine;Isoguanosine;Imazapyr;5'-Oxoinosine;6-Acetophenazine-1-carboxylic_acid;Carbamazepine-o-quinone;Nigakinone	C00387;C08432;C18864;C01993;C12120;C16606;C17879
pos-M285T247	5170199.551	8178264.061	4670949.911	1977512.253	4183083.399	4848758.646	287638.2784	353396.7462	146443.8996	50611.39708	77606.73383	207068.5795	25.85469926	1.15E-05	0.002164502	0.026414253	0.25075524	5.018701039	0.070412493	up	285.0752862	4.1164	1	0	-	Unknown	-	-	-	-	40	Biochanin A;Glycitein;Prunetin;5,7-dihydroxy-6-methoxy-2-phenyl-4H-chromen-4-one;6,7-dihydroxy-5-methoxy-2-phenyl-4H-chromen-4-one;5,7-dihydroxy-2-(3-methoxyphenyl)-4H-chromen-4-one;3-(3,4-dihydroxyphenyl)-7-methoxy-4H-chromen-4-one;7-hydroxy-3-(4-hydroxy-3-methoxyphenyl)-4H-chromen-4-one;7-hydroxy-2-(4-hydroxyphenyl)-6-methoxy-4H-chromen-4-one;7-hydroxy-2-(4-hydroxyphenyl)-5-methoxy-4H-chromen-4…	HMDB0002338;HMDB0005781;HMDB0034127;HMDB0128584;HMDB0128588;HMDB0130320;HMDB0130374;HMDB0130379;HMDB0130929;HMDB0132455;HMDB0132850;HMDB0132873;HMDB0132886;HMDB0134889;HMDB0137557;HMDB0140471;HMDB0141945;HMDB0029522;HMDB0030768;HMDB0031428;HMDB0031720;HMDB0036629;HMDB0039166;HMDB0039578;HMDB0041758;HMDB0041776;HMDB0132457;HMDB0133330;HMDB0128944;HMDB0128958;HMDB0128960;HMDB0128961;HMDB0128962;HMD…	19	Biochanin_A;Questin;Acacetin;Calycosin;2'-Hydroxyformononetin;Genkwanin;Geraldone;Wogonin;Cypripedin;Lucidin_omega-methyl_ether;(-)-Maackiain;Melannin;Prunetin;Texasin;3-Methylgalangin;Glycitein;(+)-Maackiain;Obtusifolin;Physcion	C00814;C01448;C01470;C01562;C02920;C10046;C10047;C10197;C10323;C10370;C10502;C10504;C10521;C10536;C11577;C14536;C16229;C17039;C17045
pos-M287T271	264474.8693	752452.4098	545943.5022	399399.5104	578787.795	1161008.123	277442.7579	482539.7525	482350.7331	190141.1726	257416.2125	87347.85162	2.083044144	0.04374701	0.041125541	0.63925417	0.57586486	1.87328907	0.076745146	up	287.2150601	4.523916667	0	0	-	Unknown	-	-	-	-	0	-	-	0	-	-
pos-M290T107	41613292.54	79599334.26	35226017.92	30587330.89	43397784.09	27889228.78	10964711.67	19522661.47	20784362.55	38667294.65	25210250.6	20726542.44	1.90109603	0.017227191	0.015151515	0.57316005	0.455195613	1.785654995	0.368105009	up	290.1595018	1.791416667	1	1	Adipoyl-L-carnitine	Lipids and lipid-like molecules	Fatty Acyls	NA	NA	-	3	3-Methylglutarylcarnitine;O-Adipoylcarnitine;Decarbamoylneosaxitoxin	HMDB0000552;HMDB0061677;HMDB0033663	0	-	-
pos-M290T43	3059022.38	2864459.545	4448555.196	2185988.534	1813584.711	3539493.222	1246564.016	1434640.052	3339519.754	1831648.617	1357029.853	1613766.856	1.654885306	0.024673297	0.041125541	0.601487013	0.57586486	1.628231493	0.08517357	up	289.9442165	0.718999167	1	0	-	Unknown	-	-	-	-	0	-	-	1	Mercuric_chloride	C13377
pos-M291T108	5060470.085	11497972.64	4997395.321	5487316.773	5494640.854	3716533.639	851016.3993	2057688.341	3423951	4464601.376	1048282.69	2529239.601	2.522079003	0.010597324	0.004329004	0.497372143	0.315429668	2.412471004	0.136536173	up	291.1628413	1.796883333	1	0	-	Unknown	-	-	-	-	1	Diisopentyl thiomalate	HMDB0032223	2	Phenbenzamine_hydrochloride;8-Allyl-2-phenyl-8H-1,3a,8-triaza-cyclopenta[a]indene	C14410;C11565
pos-M292T46	219971770.1	264320215.2	302548601	147845307.4	216275242	125036044.3	138321269.2	51375519.67	114506325.9	79493054.91	58742001.79	28412413.35	2.709983212	0.004105824	0.004329004	0.408086212	0.315429668	2.593953453	0.069793945	up	292.1975754	0.771051667	1	0	-	Unknown	-	-	-	-	3	Glutaminyllysine;Lysyl-Glutamine;Lysyl-Gamma-glutamate	HMDB0028802;HMDB0028949;HMDB0028965	0	-	-
pos-M293T205	50298.46432	33576.28178	432965.834	67144.69818	85775.24428	123029.202	102106.724	231934.232	660111.3778	308105.36	265576.8745	412368.0334	0.400357885	0.028843031	0.064935065	0.611313923	0.616175221	2.445631725	0.07363725	down	293.0784102	3.4216	1	0	-	Unknown	-	-	-	-	20	3-Hydroxy-9-(4-hydroxyphenyl)-1H,3H-naphtho[1,8-cd]pyran-1-one;3-Hydroxy-4-(4-hydroxyphenyl)-1H,3H-naphtho[1,8-cd]pyran-1-one;3-(3-hydroxyphenyl)-7-methoxy-3,4-dihydro-2H-1-benzopyran-4-one;7-hydroxy-3-(3-methoxyphenyl)-3,4-dihydro-2H-1-benzopyran-4-one;7-hydroxy-6-methoxy-3-phenyl-3,4-dihydro-2H-1-benzopyran-4-one;1-(2,4-dihydroxy-6-methoxyphenyl)-3-phenylprop-2-en-1-one;7-hydroxy-8-methoxy-2-ph…	HMDB0039404;HMDB0039405;HMDB0130377;HMDB0130388;HMDB0132860;HMDB0132913;HMDB0133289;HMDB0133301;HMDB0133975;HMDB0133977;HMDB0031612;HMDB0033305;HMDB0033702;HMDB0033759;HMDB0033940;HMDB0034376;HMDB0037319;HMDB0040868;HMDB0032796;HMDB0094664	12	Cadusafos;Nitenpyram;(+)-Medicarpin;Vignafuran;Alloimperatorin;Imperatorin;Strobopinin;Medicarpin;2'-O-Methylisoliquiritigenin;Pinostrobin;Isoimperatorin;L-Tyrosine_methyl_ester_4-sulfate	C18395;C18511;C01729;C08993;C09053;C09269;C09939;C10503;C15531;C16419;C16976;C04201
pos-M293T46	25153244.95	32134596.14	35089931.84	17528739.72	25170457.47	14703237.49	16237826.64	5632194.289	13851332.06	9285443.743	6787804.045	2867145.05	2.7401285	0.00582073	0.004329004	0.444274875	0.315429668	2.611389346	0.064504952	up	293.19946	0.7697025	1	0	-	Unknown	-	-	-	-	3	Dimethindene;Physostigmine;Cyclobenzaprine	HMDB0015691;HMDB0015116;HMDB0015060	2	Physostigmine;Cyclobenzaprine	C06535;C06931
pos-M293T5	548167.5452	384440.3382	195847.9965	547070.1506	433501.5274	714789.2953	506739.7457	995896.4018	761403.8735	724319.2175	627336.7043	900990.6283	0.625196548	0.038551197	0.025974026	0.626188317	0.520223558	1.573246638	0.217218714	down	292.984932	0.084636333	1	0	-	Unknown	-	-	-	-	0	-	-	1	alpha-D-Ribose_1,2-cyclic_phosphate_5-phosphate	C20440
pos-M293T58	9323806.678	16719519.03	5230349.897	8805292.358	9080352.847	8666130.432	5248126.893	4200094.14	3647059.122	5774440.836	4437533.113	9231358.516	1.777133276	0.018847338	0.064935065	0.583651633	0.616175221	1.749970354	0.10010462	up	293.0629727	0.959416667	1	0	-	Unknown	-	-	-	-	7	Cordeauxione;3,4,5-trihydroxy-6-phenoxyoxane-2-carboxylic acid;Phenylglucuronide;Phenol glucuronide;Galactosylglycerol;(2R)-1-O-beta-D-Galactopyranosylglycerol;Dyphylline	HMDB0034310;HMDB0135168;HMDB0059806;HMDB0060014;HMDB0006790;HMDB0038664;HMDB0014789	5	D-Lombricine;Lombricine;3-beta-D-Galactosyl-sn-glycerol;2-O-(alpha-D-Glucopyranosyl)glycerol;Dyphylline	C01726;C14177;C05401;C11546;C07819
pos-M294T215_2	332629.1307	936211.6742	1306931.243	528575.9013	404547.5415	535248.6273	1391833.722	892925.2528	617296.3335	2675468.531	1344065.179	946393.09	0.514000167	0.045744278	0.041125541	0.646278186	0.57586486	1.766107278	0.290973681	down	294.1561248	3.584283333	1	0	-	Unknown	-	-	-	-	5	N-(1-Deoxy-1-fructosyl)leucine;N-(1-Deoxy-1-fructosyl)isoleucine;Arginyl-Proline;Prolyl-Arginine;Triethyl citrate	HMDB0037840;HMDB0039780;HMDB0028717;HMDB0029011;HMDB0034263	0	-	-
pos-M294T221	1194720.557	3718052.165	671495.5418	1626241.145	2959720.282	4520045.929	766360.3829	178718.3692	327660.4215	364670.0254	98901.47868	475477.3141	6.641810008	0.001177475	0.004329004	0.252811777	0.315429668	3.476749711	0.219935683	up	294.1696344	3.686383333	1	0	-	Unknown	-	-	-	-	2	Anastrozole;Acetylpterosin C	HMDB0015348;HMDB0030764	3	Anastrozole;Scorpioidin;1-(3,4-Dihydroxyphenyl)-1-decene-3,5-dione	C08159;C09548;C17745
pos-M294T46	1286778.765	1615730.884	2628414.575	920375.4345	1699863.497	635445.8509	769211.5222	754359.6528	611118.697	194979.8847	893718.4571	565014.7004	2.319343852	0.020031185	0.015151515	0.588699837	0.455195613	2.109637159	0.112704066	up	294.2030558	0.7661	1	0	-	Unknown	-	-	-	-	1	Tridecanoylglycine	HMDB0013317	0	-	-
pos-M295T167	4298467.293	3772243.61	8268361.511	11492715.78	4927731.127	7787798.091	1695922.096	4009506.074	2729872.757	4845524.784	2998856.743	2667396.975	2.140029948	0.010361713	0.015151515	0.497372143	0.455195613	2.021931973	0.279963802	up	295.0687111	2.788866667	1	0	-	Unknown	-	-	-	-	5	3,4,5-trihydroxy-6-[(3-methoxy-3-oxopropanoyl)oxy]oxane-2-carboxylic acid;6-(1-carboxy-2-methoxy-2-oxoethyl)-3,4,5-trihydroxyoxane-2-carboxylic acid;Pyridine N-oxide glucuronide;1-(beta-D-Ribofuranosyl)-1,4-dihydronicotinamide ;Pyrimidine, 2,4- bis[(trimethylsilyl)oxy]-	HMDB0130026;HMDB0130027;HMDB0061177;HMDB0011648;HMDB0094653	6	Aplysin;Filiformin;Laurinterol;1,2-Bis(4-nitrophenyl)ethane;(1R,10aS)-1,4,10,10a-Tetrahydrophenazine-1,6-dicarboxylate;1-(beta-D-Ribofuranosyl)-1,4-dihydronicotinamide	C17132;C17133;C17136;C14589;C21409;C15497
pos-M297T260	434988.9501	1409849.99	1340442.193	632018.0212	679790.7592	1163717.327	640274.9045	502947.1634	185434.6982	908786.3459	302028.6199	274070.7042	2.011985733	0.037170441	0.064935065	0.623495425	0.616175221	1.897886359	0.159896415	up	297.2321971	4.330783333	0	0	-	Unknown	-	-	-	-	0	-	-	0	-	-
pos-M297T304	1859931.139	1605050.621	454414.0993	1176100.839	1492091.517	1918755.042	1145036.481	98207.36649	192434.7769	96270.86403	383076.2876	1583675.681	2.431285824	0.039836598	0.025974026	0.628332424	0.520223558	2.476279013	0.274630583	up	297.1959821	5.068833333	1	0	-	Unknown	-	-	-	-	7	Palonosetron;Hydrocinchonine;2-hydroxyimipramine;Ropivacaine;Cyanidin 3-(diferuloylsophoroside) 5-glucoside;E-10-Hydroxynortriptyline;Doxepin	HMDB0014521;HMDB0030283;HMDB0060952;HMDB0014441;HMDB0037992;HMDB0013889;HMDB0015273	8	Antirhine;Eburnamine;Adenocarpine;Cinchonamine;Ropivacaine;alpha-Obscurine;Sauroxine;Doxepin	C09033;C09146;C10123;C16727;C07532;C09889;C09895;C06971
pos-M299T210	1506047.992	2125765.22	1908740.56	864455.4954	1392740.121	2099528.365	1617148.473	2657173.807	2094962.509	3167232.487	2328428.652	5191542.864	0.580264665	0.037392158	0.041125541	0.623661101	0.57586486	1.569661263	0.210817919	down	299.1002955	3.501975	1	0	-	Unknown	-	-	-	-	6	Amlexanox;N-lactoyl-Tryptophan;gamma-Glutamylisoleucine;Glutamylisoleucine;Glutamylleucine;gamma-Glutamylleucine	HMDB0015160;HMDB0062178;HMDB0011170;HMDB0028822;HMDB0028823;HMDB0011171	4	Spirolaurenone;Methaphenilene;Flufenamic_acid;7-(Acetyloxy)-3-(3-pyridinyl)-2H-1-benzopyran-2-one	C17114;C11113;C13038;C15048
pos-M299T248	1449429.617	994066.8416	1821060.808	677852.5982	2101958.177	483033.179	251055.4537	355585.6073	739844.1578	651857.0152	464177.097	930566.8806	2.218452686	0.034005166	0.041125541	0.615991401	0.57586486	1.868371527	0.42583741	up	299.2001372	4.135733333	1	0	-	Unknown	-	-	-	-	12	4-Oxoretinal;Norethindrone;Juvocimene 2;all-trans-3,4-Didehydroretinoate;19-Norandrosterone;19-Nor-5-androstenediol;19-Noretiocholanolone;Stearidonic acid;Phenethyl decanoate;4,8,12,15-Octadecatetraenoic acid;(E,E)-11,13-Octadecadien-9-ynoic acid;17beta-hydroxy-5beta-estran-3-one	HMDB0012794;HMDB0014855;HMDB0040644;HMDB0060092;HMDB0002697;HMDB0004590;HMDB0005886;HMDB0006547;HMDB0032464;HMDB0032672;HMDB0034382;HMDB0062677	8	Norethindrone;Norethynodrel;3-Methoxy-5,10-seco-5,19-cycloandrosta-1(10),2,4-trien-17-one;3-Methoxy-D-homoestra-1,3,5(10),8-tetraen-17abeta-ol;2,6-Dimethylhexestrol;3-Hydroxy-19-norpregna-1,3,5(10)-trien-20-one;Stearidonic_acid;Kinoprene	C05028;C14249;C15114;C15142;C15219;C15277;C16300;C19042
pos-M299T482	802912.2643	1374585.134	1701433.327	1433674.784	1015967.536	998874.6253	3894686.331	4477900.666	1263804.743	2688144.352	2242558.468	3949665.426	0.395719752	0.004504798	0.015151515	0.408086212	0.455195613	2.207667824	0.448783064	down	299.1382366	8.026091667	1	0	-	Unknown	-	-	-	-	7	Carisoprodol;Falcarindiol;Panaxydol;1,8-Heptadecadiene-4,6-diyne-3,10-diol;2-Polyprenyl-6-methoxyphenol;3,6-dihydroxy-4,5-diphenyl-2,3,4,5-tetrahydropyridin-2-one;Juzirine	HMDB0014539;HMDB0033941;HMDB0034000;HMDB0038781;HMDB0060355;HMDB0134800;HMDB0033954	7	Carisoprodol;Falcarindiol;Virol_A;Annolobine;Balsoxine;Oxoassoanine;Michelalbine	C07927;C08449;C19993;C09338;C10572;C12236;C16997
pos-M300T211	763807.8211	736574.7418	697542.6133	435718.9124	760222.2735	631300.8798	904251.8442	1171732.191	1149852.486	781751.8616	796597.4956	1291826.637	0.660295108	0.007671159	0.002164502	0.474318001	0.25075524	1.467240767	0.146900689	down	300.0924483	3.511083333	1	0	-	Unknown	-	-	-	-	3	Chlordiazepoxide;8-Hydroxyguanosine;Thenyldiamine	HMDB0014618;HMDB0002044;HMDB0240241	2	Methapyrilene;9-Riburonosylhypoxanthine	C11114;C11631
pos-M300T250	211713.5583	85278.53371	399783.8649	55560.78693	158955.9985	250339.7189	489111.8645	666436.8398	302373.4866	277728.3263	259888.3877	413310.9258	0.482235317	0.032857969	0.015151515	0.615991401	0.455195613	2.052460995	0.327343074	down	300.1421324	4.1616	1	0	-	Unknown	-	-	-	-	5	Saxitoxin;2-[4,6-dihydroxy-3-(4-hydroxy-3-methylbut-2-en-1-yl)-2-methoxyphenyl]acetic acid;2-[2,3,4-trihydroxy-6-methoxy-5-(3-methylbut-2-en-1-yl)phenyl]acetic acid;2-{3-[(3,3-dimethyloxiran-2-yl)methyl]-4,6-dihydroxy-2-methoxyphenyl}acetic acid;2-[4,6-dihydroxy-2-methoxy-3-(3-methylbut-2-en-1-yl)phenyl]-2-hydroxyacetic acid	HMDB0029368;HMDB0125459;HMDB0125461;HMDB0125462;HMDB0125463	2	Saxitoxin;2-Aminoadenosine	C13757;C00939
pos-M301T85	2236282.82	3021150.095	5101105.644	3376040.059	3042860.283	2123334.387	6341755.35	4500922.904	4355740.381	5139675.617	5835438.736	2590320.137	0.657101578	0.042561178	0.064935065	0.636535159	0.616175221	1.391549155	0.060082938	down	301.1465956	1.411763333	1	0	-	Unknown	-	-	-	-	3	desmethylclomipramine;Chlorcyclizine;7-Aminoflunitrazepam	HMDB0060947;HMDB0240224;HMDB0041818	0	-	-
pos-M302T71	3043890.558	5324251.067	5883959.615	9939020.768	11671623.03	7058186.928	4097519.992	1916169.025	2225457.107	2731503.756	3947842.573	3594871.792	2.318375602	0.008783557	0.015151515	0.485295602	0.455195613	2.130843347	0.132243679	up	302.2183278	1.187394167	1	0	-	Unknown	-	-	-	-	1	Melanostatin	HMDB0005764	0	-	-
pos-M302T84	19952600.46	32524264.15	34026155.06	24426369.29	38937824.32	14391091.99	24196995.96	12701745.48	16664540.34	15400221.99	8774503.538	8446804.089	1.905884606	0.0153485	0.025974026	0.552339142	0.520223558	1.878806905	0.008415413	up	302.2183212	1.399665833	1	0	-	Unknown	-	-	-	-	1	Melanostatin	HMDB0005764	0	-	-
pos-M303T85	3125472.28	7159374.564	1772787.07	2407275.171	2457099.435	2149495.917	263128.973	2686834.216	315254.0685	1493616.318	373524.1285	295473.405	3.513651043	0.009007994	0.025974026	0.485957352	0.520223558	2.947871255	0.236564524	up	303.0705983	1.42216	1	0	-	Unknown	-	-	-	-	19	Fludiazepam;6-(2,4-dihydroxyphenoxy)-3,4,5-trihydroxyoxane-2-carboxylic acid;6-(2,5-dihydroxyphenoxy)-3,4,5-trihydroxyoxane-2-carboxylic acid;6-(3,4-dihydroxyphenoxy)-3,4,5-trihydroxyoxane-2-carboxylic acid;6-(2,6-dihydroxyphenoxy)-3,4,5-trihydroxyoxane-2-carboxylic acid;6-(2,3-dihydroxyphenoxy)-3,4,5-trihydroxyoxane-2-carboxylic acid;Pyrogallol-2-O-glucuronide;6-(1-carboxy-1-methylethoxy)-3,4,5-…	HMDB0015513;HMDB0125508;HMDB0125509;HMDB0125510;HMDB0125511;HMDB0125512;HMDB0060017;HMDB0126113;HMDB0126114;HMDB0126115;HMDB0126116;HMDB0130019;HMDB0130129;HMDB0130130;HMDB0130132;HMDB0130133;HMDB0130135;HMDB0130136;HMDB0006211	2	Neostigmine_bromide;Bluensidine	C08197;C17967
pos-M304T216	166985.9407	541146.0862	185069.6862	227637.6726	193740.9184	375461.6061	254790.5376	479658.5283	2465142.881	529294.8019	1085904.622	518370.0921	0.31689307	0.032219049	0.041125541	0.615991401	0.57586486	2.350071121	0.100558603	down	304.2308393	3.608083333	0	0	-	Unknown	-	-	-	-	0	-	-	0	-	-
pos-M306T43	13595598.15	13125249.76	17464083.68	8762097.396	7922524.277	13203821.31	7615472.371	6625133.625	11638022.07	8774323.79	6668833.323	7990135.932	1.502139298	0.027723987	0.041125541	0.601487013	0.57586486	1.395078461	0.120852678	up	305.9181153	0.721464167	1	0	-	Unknown	-	-	-	-	0	-	-	1	Propineb	C18450
pos-M306T55	1965484.749	479456.3934	636175.9253	529911.9327	723461.8762	439471.1686	1134882.333	3876852.92	564450.2495	2322212.071	1556745.622	4219046.961	0.349122105	0.030537666	0.041125541	0.613002494	0.57586486	2.142514655	0.472198852	down	306.1181034	0.917493333	1	0	-	Unknown	-	-	-	-	6	Glutaminylhistidine;Histidinyl-Glutamine;Histidinyl-Gamma-glutamate;2-(hydroxymethyl)-6-(2,4,6-trihydroxyphenyl)oxane-3,4,5-triol;Phlorin;Glucosylisomaltol	HMDB0028799;HMDB0028883;HMDB0028899;HMDB0132663;HMDB0035589;HMDB0038341	0	-	-
pos-M308T43	1058736.384	855277.0985	1508819.666	697050.9505	598277.544	929310.6857	490441.9818	512011.0323	1003522.444	375824.8207	424482.9907	576249.9278	1.669598493	0.022299069	0.025974026	0.598464392	0.520223558	1.638863369	0.156813895	up	307.9155663	0.720458333	0	0	-	Unknown	-	-	-	-	0	-	-	0	-	-
pos-M309T435	2678717.369	1755360.268	2058322.268	2918544.073	2063708.564	2789910.52	4115778.273	2753162.348	3903384.72	7742088.47	3883376.029	5296490.286	0.515072535	0.005113972	0.008658009	0.433173908	0.386204746	1.784820583	0.411929964	down	309.2893367	7.253283333	1	0	-	Unknown	-	-	-	-	0	-	-	1	17beta-Amino-5alpha-androstan-11beta-ol	C15356
pos-M310T202	1933403.724	3364676.155	1269987.434	2276759.061	1171686.037	2004471.516	709551.4732	325972.5899	399146.187	487386.8263	508665.0953	386930.0327	4.266312183	4.63E-05	0.002164502	0.062074017	0.25075524	3.243040188	0.058384582	up	310.1648024	3.368733333	1	0	-	Unknown	-	-	-	-	7	Metixene;N,O-Bis- (trimethylsilyl)phenylalanine;Histidinyl-Histidine;Mono-(2-ethyl-5-oxohexyl) phthalate;11,12-Dimethoxydihydrokawain;Coriandrone A;Coriandrone B	HMDB0014484;HMDB0094675;HMDB0028887;HMDB0094645;HMDB0030767;HMDB0037774;HMDB0037775	2	Fulvine;SB_206553	C10304;C11740
pos-M310T218	6401571.706	8996538.314	1272796.289	3921431.226	3956103.461	1408133.158	723939.8221	1578129.072	487175.9573	691905.4176	571032.7714	2468092.873	3.980901192	0.009881221	0.025974026	0.497372143	0.520223558	2.828584232	0.073243148	up	310.1645506	3.640158333	1	0	-	Unknown	-	-	-	-	7	Metixene;N,O-Bis- (trimethylsilyl)phenylalanine;Histidinyl-Histidine;Mono-(2-ethyl-5-oxohexyl) phthalate;11,12-Dimethoxydihydrokawain;Coriandrone A;Coriandrone B	HMDB0014484;HMDB0094675;HMDB0028887;HMDB0094645;HMDB0030767;HMDB0037774;HMDB0037775	2	Fulvine;SB_206553	C10304;C11740
pos-M311T44	1730756.796	1842705.253	3139523.982	839334.8401	646320.1332	2220124.464	542037.6073	375138.2329	1036814.445	561851.3081	554920.7032	357330.3392	3.039231017	0.006577872	0.008658009	0.462028378	0.386204746	2.473217742	0.242464769	up	310.9740212	0.730513333	0	0	-	Unknown	-	-	-	-	0	-	-	0	-	-
pos-M311T51	1115205.122	600229.4639	1152441.363	752184.1027	463608.2685	1001288.341	443062.2942	780274.7577	489996.5273	437692.0813	685833.9938	345461.9296	1.597876433	0.042804803	0.064935065	0.63881904	0.616175221	1.390064973	0.397846441	up	311.0900147	0.848105	1	0	-	Unknown	-	-	-	-	40	6,11-Dihydroxy-2,2-dimethylpyrano[3,2-c]xanthen-7(2H)-one;3-(3,4-dihydroxy-2-methoxyphenyl)-1-(3-hydroxyphenyl)propan-1-one;2-(3-methoxyphenyl)-3,4-dihydro-2H-1-benzopyran-3,5,7-triol;3-(4-hydroxy-3-methoxyphenyl)-3,4-dihydro-2H-1-benzopyran-4,7-diol;1-(2,4-dihydroxyphenyl)-2-(4-hydroxy-3-methoxyphenyl)propan-1-one;3-(7-hydroxy-3,4-dihydro-2H-1-benzopyran-3-yl)-6-methoxybenzene-1,2-diol;4-(7-hydr…	HMDB0040357;HMDB0126053;HMDB0127762;HMDB0130386;HMDB0130387;HMDB0130880;HMDB0130881;HMDB0130930;HMDB0132859;HMDB0132861;HMDB0132862;HMDB0132899;HMDB0132900;HMDB0133777;HMDB0133780;HMDB0133785;HMDB0133793;HMDB0133796;HMDB0133964;HMDB0133965;HMDB0134596;HMDB0134605;HMDB0135092;HMDB0135915;HMDB0136526;HMDB0136844;HMDB0136845;HMDB0137620;HMDB0140885;HMDB0140886;HMDB0140887;HMDB0140888;HMDB0029303;HMD…	9	Acromelic_acid_A;6-Deoxyjacareubin;Asebogenin;Alkannin;6-Deoxydihydrokalafungin;7,2'-Dihydroxy-4'-methoxy-isoflavanol;Shikonin;Procaine_hydrochloride;Pyrimidine_5'-nucleotide	C19949;C10059;C09471;C10292;C12435;C16187;C17412;C07894;C03536
pos-M314T228	512739.235	465741.3024	471416.7953	330564.536	234768.4068	331367.498	205865.7754	191641.1477	149715.8178	238879.8851	379042.0553	175906.0384	1.7498203	0.009840508	0.025974026	0.497372143	0.520223558	1.790525148	0.060079122	up	314.1397932	3.798	1	0	-	Unknown	-	-	-	-	22	3,5,6-trihydroxy-1-methyl-4,5-diphenylpiperidin-2-one;3,4,6-trihydroxy-1-methyl-4,5-diphenylpiperidin-2-one;3,6-dihydroxy-5-(3-hydroxyphenyl)-1-methyl-4-phenylpiperidin-2-one;3,6-dihydroxy-4-(3-hydroxyphenyl)-1-methyl-5-phenylpiperidin-2-one;3,6-dihydroxy-5-(4-hydroxyphenyl)-1-methyl-4-phenylpiperidin-2-one;3,6-dihydroxy-4-(4-hydroxyphenyl)-1-methyl-5-phenylpiperidin-2-one;3,6-dihydroxy-5-(2-hydr…	HMDB0134791;HMDB0134792;HMDB0134793;HMDB0134794;HMDB0134795;HMDB0134796;HMDB0134797;HMDB0134798;HMDB0029365;HMDB0030288;HMDB0033357;HMDB0036381;HMDB0040974;HMDB0041870;HMDB0030772;HMDB0038518;HMDB0040873;HMDB0040931;HMDB0060885;HMDB0060886;HMDB0060887;HMDB0060888	7	N-Feruloyltyramine;Acetylcaranine;Kresoxim-methyl;Laurolitsine;Dasytrichone;Calophyllin_B;4-Ethyl-7-hydroxy-3-(p-methoxyphenyl)coumarin	C02717;C08513;C11017;C16984;C10035;C10054;C14720
pos-M314T54	1067950.544	1486158.202	967758.4672	1537859.26	1964923.34	1228770.569	510228.5668	59638.49286	693315.9723	554858.2774	196028.8389	86306.05402	3.929496236	0.009011866	0.002164502	0.485957352	0.25075524	3.246164261	0.266742137	up	314.1795801	0.894151667	0	0	-	Unknown	-	-	-	-	0	-	-	0	-	-
pos-M315T193	1102443.076	653921.4552	2128748.326	3082987.56	2538123.745	851533.1841	699599.1603	327038.0981	827418.9584	718083.2341	426753.0615	94479.23337	3.348371356	0.014611412	0.015151515	0.542606374	0.455195613	2.616838373	0.081842011	up	314.6925479	3.216208333	0	0	-	Unknown	-	-	-	-	0	-	-	0	-	-
pos-M319T229	41925.72145	196549.9321	223471.3922	238170.0511	30721.06508	113804.7389	596214.1775	512793.3736	85232.10512	398777.4913	472343.9022	257689.3108	0.363592161	0.039166916	0.025974026	0.627022531	0.520223558	2.28413781	0.426487196	down	319.1283221	3.818908333	1	0	-	Unknown	-	-	-	-	14	fluvoxamino acid;(4E)-1,7-bis(4-hydroxyphenyl)hept-4-en-3-one;1-(4-hydroxyphenyl)-7-phenylheptane-3,5-dione;5-[(4-Hydroxypheny)ethenyl]-2-(3-methyl-1-butenyl)-1,3-benzenediol;Parakmerin A;Cryptotanshinone;(E)-Arachidin II;exo-Dehydrochalepin;Prehumulinic acid;6b-Hydroxy-8a-methoxy-7(11)-eremophilen-12,8-olide;3b-Hydroxy-6b-methoxy-7(11)-eremophilen-12,8a-olide;Methyl (3b,11x)-3-Hydroxy-8-oxo-6-er…	HMDB0060950;HMDB0138206;HMDB0141090;HMDB0030599;HMDB0033950;HMDB0035220;HMDB0038784;HMDB0039071;HMDB0030148;HMDB0036979;HMDB0040755;HMDB0041229;HMDB0029323;HMDB0030374	3	4-Prenylresveratrol;1-(3,4-Dihydroxyphenyl)-5-hydroxy-3-decanone;3,4-Epoxy-6-methylcyclohexylmethyl-3,4-epoxy-6-methylcyclo-hexanecarboxylate	C10285;C17748;C19417
pos-M319T42	388762.421	159020.8843	462711.3156	304326.0161	291469.6319	351992.8616	115503.4875	145232.5674	234939.7032	187447.1636	199615.1663	215359.6757	1.783341334	0.014877529	0.025974026	0.549151104	0.520223558	1.700586798	0.310824005	up	318.9795792	0.692396667	0	0	-	Unknown	-	-	-	-	0	-	-	0	-	-
pos-M320T51	935027.103	1551278.637	2417604.519	1210989.768	1873595.165	825541.3097	1859634.644	88127.69536	384303.7312	697697.3946	404474.9179	190586.3826	2.431575889	0.031022548	0.025974026	0.613002494	0.520223558	2.507237376	0.479809864	up	320.2289241	0.858233333	0	0	-	Unknown	-	-	-	-	0	-	-	0	-	-
pos-M321T59	1356379.21	2974432.746	4064157.471	299151.6073	2343790.291	1255708.829	705011.9886	705746.6986	487057.3083	256399.5709	126753.5357	73417.48212	5.221580957	0.010722148	0.015151515	0.497372143	0.455195613	3.076854648	0.065192543	up	321.2128434	0.988098333	0	0	-	Unknown	-	-	-	-	0	-	-	0	-	-
pos-M327T198	1449400.723	1629745.109	1990611.882	1286822.078	2718153.255	1710676.764	592404.3632	1440216.777	1117858.833	1573614.581	922232.8196	376161.8135	1.79085582	0.031372189	0.015151515	0.615330522	0.455195613	1.85662086	0.041607111	up	327.1887214	3.295133333	0	0	-	Unknown	-	-	-	-	0	-	-	0	-	-
pos-M328T46	765007.1614	1065986.902	2104870.981	284018.1027	289605.3073	1066643.414	193069.6912	378278.4207	338394.3051	326341.2194	200330.3481	408263.645	3.022821863	0.038090344	0.132034632	0.626188317	0.739274576	2.079320257	0.393947761	up	328.0545837	0.762766667	1	0	-	Unknown	-	-	-	-	0	-	-	1	4-(beta-D-Ribofuranosyl)aniline_5'-phosphate	C20559
pos-M329T569	283222.5833	522097.0786	573914.7823	377395.3876	1040207.808	300878.7575	259012.7192	395816.7901	309234.0701	220884.9261	196656.4243	53051.10715	2.159204937	0.044153326	0.041125541	0.642277331	0.57586486	1.912297604	0.309293671	up	329.2143476	9.476616667	1	0	-	Unknown	-	-	-	-	2	Megestrol;12-Methoxy-8,11,13-abietatrien-20,11-olide	HMDB0014495;HMDB0038391	8	9,11alpha-Epoxypregn-4-ene-3,20-dione;Pyrethrin_I;16-alpha,17-Epoxypregn-4-ene-3,20-dione;6beta,19-Epoxypregn-4-ene-3,20-dione;11beta,12beta-Epoxypregn-4-ene-3,20-dione;3-(Allyloxy)estra-1,3,5(10)-triene-16alpha,17beta-diol;(Z)-11beta,21-Dihydroxypregna-1,4,17(20)-trien-3-one;3-(Allyloxy)estra-1,3,5(10)-triene-16beta,17beta-diol	C04379;C07594;C14681;C15130;C15187;C15254;C15303;C15443
pos-M330T295	1902292.385	1330783.679	2352328.647	2332719.519	1738732.544	1521939.326	4099556.249	1863624.117	3400346.122	4350808.044	4110771.261	2224060.396	0.557569128	0.011770883	0.041125541	0.515572742	0.57586486	1.690074405	0.215150052	down	330.3360579	4.919716667	1	0	-	Unknown	-	-	-	-	9	3D,7D,11D-Phytanic acid;3L,7D,11D-Phytanic acid;Phytanic acid;Arachidic acid;2,2,6,10,14-Pentamethylpentadecanoic acid;Ethyl stearate;5-Hydroxy-7-eicosanone;4-Hydroxy-6-eicosanone;3,7R,11R,15-tetramethyl-hexadecanoic acid	HMDB0000417;HMDB0000553;HMDB0000801;HMDB0002212;HMDB0031318;HMDB0034156;HMDB0035672;HMDB0035673;HMDB0062520	2	Phytanate;Icosanoic_acid	C01607;C06425
pos-M330T43	991166.6143	284515.681	1217399.647	814533.1319	2102797.831	508956.224	1564235.098	1571926.674	1754228.344	3003962.541	1888275.988	1550820.734	0.522291928	0.03549541	0.041125541	0.61926607	0.57586486	2.035491567	0.073278251	down	329.9150044	0.716513333	0	0	-	Unknown	-	-	-	-	0	-	-	0	-	-
pos-M333T44_2	4660919.591	5775838.286	9942182.627	3547577.848	1888247.033	6436477.847	1337380.292	985332.1208	4059235.411	1937825.529	1801468.163	1298843.321	2.82408088	0.007546535	0.015151515	0.474318001	0.455195613	2.431794849	0.163560402	up	332.9560954	0.738751667	1	0	-	Unknown	-	-	-	-	0	-	-	3	2-Deoxy-D-ribose_1,5-bisphosphate;D-Ribose_1-diphosphate;Sodium_citrate	C04175;C06248;C13249
pos-M333T93	382833.2396	1356034.536	1101296.69	1928993.633	670997.6386	991062.5329	232567.2935	378109.1529	376170.6699	161273.52	268387.4192	561122.2234	3.251982102	0.003367865	0.004329004	0.390225273	0.315429668	2.627702931	0.081613332	up	333.1199809	1.543651667	1	0	-	Unknown	-	-	-	-	8	Leonuriside A;N-(4-aminobutyl)-3-(4-hydroxy-3,5-dimethoxyphenyl)prop-2-enimidic acid;Isoleucyl-Tyrosine;Leucyl-Tyrosine;Tyrosyl-Isoleucine;Tyrosyl-Leucine;Sinapoylputrescine;Chlorprothixene	HMDB0031721;HMDB0139646;HMDB0028919;HMDB0028941;HMDB0029108;HMDB0029109;HMDB0033464;HMDB0015369	2	Chlorprothixene;Rosinidin	C07953;C08729
pos-M334T484	19387126.95	7794028.046	1976628.623	25958346.65	5469019.838	5913148.362	5038538.644	3555851.816	1709082.766	3044810.56	2006430.092	2852673.66	3.652270175	0.043620605	0.041125541	0.63925417	0.57586486	2.12513994	0.358299901	up	334.3207937	8.073983333	0	0	-	Unknown	-	-	-	-	0	-	-	0	-	-
pos-M338T222	470947.2886	1505057.971	219210.5387	383590.8878	503428.7522	782339.4808	222495.8217	239213.6072	553896.3314	132378.7839	205594.5938	123473.2882	2.616410122	0.025751773	0.064935065	0.601487013	0.616175221	2.114295968	0.292992582	up	338.1956937	3.703375	1	0	-	Unknown	-	-	-	-	5	3,6-Ditigloyloxytropan-7-ol;2-[2-(3,7-dimethylocta-2,6-dien-1-yl)-3,4-dihydroxyphenyl]-2-hydroxyacetic acid;Bis(2-methylpropanoyloxy)-9,10-epoxy-p-mentha-1,3,5-triene;alpha-Zearalenol;beta-Zearalenol	HMDB0029325;HMDB0134978;HMDB0032698;HMDB0041824;HMDB0041838	7	Nemorensine;Platyphylline;Sarracine;Butoctamide_hydrogen_succinate;alpha-Zearalenol;beta-Zearalenol;Zearalanone	C10353;C10363;C10383;C12946;C14750;C14751;C14754
pos-M339T291	6191146.936	6128449.493	8809400.592	10665417.52	6277336.317	7879582.797	19336197.64	15915932.53	14797369.37	21237008.24	19850846.49	10998891.86	0.449902316	0.000169652	0.002164502	0.118778524	0.25075524	2.324179813	0.337137283	down	339.2887987	4.855941667	1	0	-	Unknown	-	-	-	-	1	1,2,4-Nonadecanetriol	HMDB0032112	2	Glycidyl_oleate;1-O-Hexadecyl-sn-glycerol	C19426;C13859
pos-M339T42_1	336147.1775	301470.3042	143390.0849	237852.8572	255638.0782	232606.6344	320544.3506	687601.7411	393446.0995	389661.9977	339284.8712	461676.8334	0.581396457	0.00827316	0.004329004	0.482057415	0.315429668	1.697193329	0.336726017	down	338.9464918	0.701391667	0	0	-	Unknown	-	-	-	-	0	-	-	0	-	-
pos-M342T43	1367919.698	1369913.453	1799035.24	1053065.715	355870.7079	1415445.52	345611.1459	570876.8305	864121.6886	330700.1673	650522.6216	316642.8584	2.391200054	0.018163141	0.015151515	0.582576427	0.455195613	2.11239132	0.20252177	up	341.9991604	0.708916667	0	0	-	Unknown	-	-	-	-	0	-	-	0	-	-
pos-M344T214	219932.0304	279080.0481	442617.5792	111505.3088	370491.7257	649539.1378	1160299.367	1076324.802	792672.3116	852303.1948	446737.294	2152396.45	0.319896792	0.005288236	0.004329004	0.434471742	0.315429668	2.592485983	0.264960459	down	344.2068528	3.558866667	0	0	-	Unknown	-	-	-	-	0	-	-	0	-	-
pos-M344T61	5138030.371	12254601.28	14288237.82	5900908.629	9244255.257	9696054.496	3168847.841	4742928.836	5531572.241	6926299.138	6523849.19	3012544.87	1.889988907	0.017731364	0.041125541	0.575661598	0.57586486	1.81483107	0.29386623	up	344.0583674	1.011766667	1	0	-	Unknown	-	-	-	-	1	Beta-Citryl-L-glutamic acid	HMDB0013220	2	beta-Citryl-L-glutamate;Pirimiphos-methyl	C20775;C18403
pos-M345T278	1137125.988	2189708.677	1635132.234	2157370.709	1539881.352	1044961.967	1088726.711	1250094.131	1398110.078	925508.4788	636378.0644	842415.6915	1.580168133	0.025892607	0.041125541	0.601487013	0.57586486	1.495413935	0.173683941	up	345.2613589	4.638033333	1	0	-	Unknown	-	-	-	-	2	DG(8:0/0:0/8:0);DG(8:0/8:0/0:0)	HMDB0092900;HMDB0116368	0	-	-
pos-M345T40_1	1499804.363	2686729.062	1234929.868	1542667.295	397665.4529	1057545.895	523144.0084	1039416.272	776802.7269	174830.1925	520303.4332	457526.0343	2.41102156	0.03560152	0.041125541	0.619445516	0.57586486	2.057887218	0.111006574	up	345.0341136	0.668154167	1	0	-	Unknown	-	-	-	-	1	3,4,5-trihydroxy-6-(2-hydroxyethoxy)oxane-2-carboxylic acid	HMDB0131294	3	3-Deoxy-D-manno-octulosonate;Ketodeoxyoctonic_acid;Xanthopterin-B2	C01187;C21063;C02333
pos-M346T43_2	593094.2625	325642.7397	425207.1887	497389.8548	435505.7433	535153.0888	928402.4522	953697.4525	894913.7878	817243.3676	578446.0028	388604.9958	0.616488262	0.027170445	0.064935065	0.601487013	0.616175221	1.467931385	0.283551222	down	345.9286496	0.724815833	0	0	-	Unknown	-	-	-	-	0	-	-	0	-	-
pos-M347T231	744042.3073	740657.8999	626389.9008	1004948.516	460837.2063	943675.6363	313366.9479	417878.7305	281924.8215	331174.8929	305335.4076	81192.10502	2.611717737	0.005494644	0.002164502	0.444274875	0.25075524	2.51484567	0.22742689	up	347.2211555	3.850383333	1	0	-	Unknown	-	-	-	-	14	Cortexolone;Corticosterone;21-Deoxycortisol;21-Hydroxy-5b-pregnane-3,11,20-trione;19-Hydroxydeoxycorticosterone;7'-Carboxy-alpha-tocotrienol;[10]-Dehydrogingerdione;Pinusolide;4-Deoxyhumulone;4-Deoxyadhumulone;12-Hydroxy-11-methoxy-8,11,13-abietatrien-20-oic acid;(+)-Calycanthine;(-)-Chimonanthine;1-Acetoxy-2-hydroxy-16-heptadecyn-4-one	HMDB0000015;HMDB0001547;HMDB0004030;HMDB0006756;HMDB0012612;HMDB0012849;HMDB0029476;HMDB0035130;HMDB0036624;HMDB0037378;HMDB0038031;HMDB0029561;HMDB0030280;HMDB0031007	15	Corticosterone;3-Oxo-hydroxysteroid;21-Hydroxy-5beta-pregnane-3,11,20-trione;11-Deoxycortisol;21-Deoxycortisol;Algestone;11alpha,15alpha-Dihydroxypregn-4-ene-3,20-dione;2beta,21-Dihydroxypregn-4-ene-3,20-dione;3beta,19-Dihydroxyandrost-5-en-17-one_3-acetate;6beta,11alpha-Dihydroxyprogesterone;4-Pregnene-16alpha,21-diol-3,20-dione;(-)-Chimonanthine;Calycanthine;Decylubiquinol;Dihydromonacolin_L_ac…	C02140;C02942;C05477;C05488;C05497;C06391;C15002;C15015;C15304;C15363;C15365;C09133;C10573;C15495;C20851
pos-M347T251	1018339.647	1234803.045	2020678.207	1341019.615	1146439.714	892728.7833	757785.0647	1280651.932	437263.6399	652437.3029	611929.9511	977744.9775	1.622363842	0.026012685	0.041125541	0.601487013	0.57586486	1.685214553	0.017988653	up	347.2770104	4.185666667	0	0	-	Unknown	-	-	-	-	0	-	-	0	-	-
pos-M348T255	1050384.459	808861.8964	981394.367	737375.675	589936.8031	945239.1225	385850.0418	561799.9696	334787.2203	422603.6115	450843.8164	678985.2255	1.803677957	0.001482942	0.004329004	0.27324705	0.315429668	2.024030185	0.074531126	up	348.2891972	4.246908333	1	0	-	Unknown	-	-	-	-	11	Anandamide;O-Arachidonoyl Ethanolamine;N-Oleoylethanolamine;Docosapentaenoic acid (22n-6);Docosapentaenoic acid;Ethyl abietate;ent-16-Kauren-19-ol acetate;1-Phenyl-1,3-hexadecanedione;2-Methyl-5-(8,11-pentadecadienyl)-1,3-benzenediol;4,8,12,15,19-Docosapentaenoic acid;Ethyl icosapentate	HMDB0004080;HMDB0013655;HMDB0002088;HMDB0001976;HMDB0006528;HMDB0032257;HMDB0035024;HMDB0035581;HMDB0038909;HMDB0039133;HMDB0039530	8	Anandamide;Oleoylethanolamide;Taxa-4(20),11(12)-dien-5alpha-yl_acetate;Ethyl_icosapentate;17beta-Hydroxy-4,4,17-trimethylandrost-5-en-3-one;2-Methyl-5alpha-androst-2-en-17beta-ol_acetate;(5Z,8Z,11Z,14Z,17Z)-Eicosapentaenoic_acid_ethyl_ester;(7Z,10Z,13Z,16Z,19Z)-Docosa-7,10,13,16,19-pentaenoic_acid	C11695;C20792;C11896;C13364;C15413;C15421;C16184;C16513
pos-M349T45	9149686.772	11284536.48	17049516.66	6023847.174	3913393.83	11552261.75	3708148.241	2090773.291	7345361.017	4953908.967	3988701.556	3069479.599	2.344266538	0.014396555	0.025974026	0.542606374	0.520223558	2.116129655	0.130478587	up	348.9301077	0.749693333	0	0	-	Unknown	-	-	-	-	0	-	-	0	-	-
pos-M351T44	2007974.448	1517380.556	3624976.075	1184010.703	1192063.324	2529487.904	989844.2511	707346.8924	1573959.231	1303320.22	1047986.791	1320094.068	1.736521953	0.047439351	0.093073593	0.649849062	0.680328674	1.519960105	0.149550055	up	350.9272979	0.7285	0	0	-	Unknown	-	-	-	-	0	-	-	0	-	-
pos-M352T208	318200.5565	900196.4877	389985.7306	1499690.064	1355559.094	287972.1634	185444.3822	378914.9076	182888.384	299983.0311	52384.70908	408104.9575	3.151515484	0.028237259	0.064935065	0.605465493	0.616175221	2.416801103	0.194978796	up	351.7002602	3.467608333	0	0	-	Unknown	-	-	-	-	0	-	-	0	-	-
pos-M352T43	595660.8294	157266.2122	371473.6198	496669.6064	797277.4552	262641.0834	471061.2404	764092.6629	814397.1938	1153744.81	897844.8203	661425.0389	0.562929509	0.040252442	0.041125541	0.629361312	0.57586486	1.784853684	0.277963368	down	351.8969893	0.718	0	0	-	Unknown	-	-	-	-	0	-	-	0	-	-
pos-M355T43_2	565808.8205	633392.0377	528073.6096	361073.9785	551115.7274	447219.4575	1015142.531	446655.815	1535064.73	1270054.634	641967.7181	924511.8551	0.529139964	0.025596811	0.041125541	0.601487013	0.57586486	1.691048253	0.155922702	down	354.9802952	0.710523333	1	0	-	Unknown	-	-	-	-	1	Idoxuridine	HMDB0014394	0	-	-
pos-M358T43	2247056.954	2441627.805	2889063.563	1891167.853	784108.8635	2018338.802	805106.6137	1170772.155	1657100.141	785166.5229	976744.4937	819842.7506	1.974560207	0.018419835	0.064935065	0.582722146	0.616175221	1.864797884	0.083291679	up	357.9731667	0.7164975	0	0	-	Unknown	-	-	-	-	0	-	-	0	-	-
pos-M359T267	279637.123	56327.69765	248208.3085	132731.9602	174930.9628	228880.462	358016.8947	476138.7652	144122.275	519179.3623	278566.9068	846273.3345	0.427379616	0.037464629	0.041125541	0.623661101	0.57586486	2.017532351	0.334679664	down	359.257413	4.447133333	1	0	-	Unknown	-	-	-	-	9	24,25,26,27-Tetranor-23-oxo-hydroxyvitamin D3;Pregnanetriol;3-Methyl-5-pentyl-2-furanundecanoic acid;Isolinderanolide;3,4-Dimethyl-5-pentyl-2-furandecanoic acid;5-Butyl-3,4-dimethyl-2-furanundecanoic acid;3,4-Dimethyl-5-propyl-2-furandodecanoic acid;3-​Methyl-�?-​propyl-2-​furantridecanoic acid;5-Hexyl-3,4-dimethyl-2-furannonanoic acid	HMDB0060114;HMDB0006070;HMDB0031005;HMDB0038105;HMDB0112067;HMDB0112072;HMDB0112076;HMDB0112079;HMDB0112101	7	Pregnenolone_acetate;16-Butyl-3-methoxy-estra-1,3,5(10)-triene-16beta,17beta-diol;11beta-Hydroxy-6alpha,11-dimethylpregn-4-ene-3,20-dione;17abeta-Hydroxy-D-homoandrost-4-en-3-one_propionate;17beta-Hydroxy-7alpha-methylandrost-4-en-3-one_propionate;5beta-Pregnane-3alpha,17alpha,20alpha-triol;2alpha-(Hydroxymethyl)-17-methyl-5alpha-androstane-3beta,17beta-diol	C14658;C14931;C15115;C15266;C15374;C14680;C14977
pos-M360T143	3375706.936	2187433.154	2129245.837	2026872.232	1928953.436	3440111.732	4559777.914	4268303.873	3667481.11	3004388.547	3348081.734	4486269.466	0.646615567	0.006649333	0.025974026	0.462028378	0.520223558	1.548950139	0.285776021	down	360.1498621	2.375233333	1	0	-	Unknown	-	-	-	-	28	6-({[3,4,5-trihydroxy-6-(hydroxymethyl)oxan-2-yl]oxy}methyl)oxane-2,3,4,5-tetrol;Melibiose;Cellobiose;D-Maltose;Alpha-Lactose;Sucrose;Lactulose;Trehalose;Isomaltose;Galactinol;3-b-Galactopyranosyl glucose;Epimelibiose;Turanose;Kojibiose;Neotrehalose;Sakebiose;Inulobiose;Galabiose;Maltulose;Mannobiose;DEAE-cellulose;Allolactose;Glucinol;Trehalulose;Fagopyritol A1;beta-Lactose;Glucose-1,3-mannose o…	HMDB0133305;HMDB0000048;HMDB0000055;HMDB0000163;HMDB0000186;HMDB0000258;HMDB0000740;HMDB0000975;HMDB0002923;HMDB0005826;HMDB0006603;HMDB0006792;HMDB0011740;HMDB0011742;HMDB0029880;HMDB0029882;HMDB0029898;HMDB0029902;HMDB0029919;HMDB0029933;HMDB0033368;HMDB0038489;HMDB0039237;HMDB0039727;HMDB0039876;HMDB0041627;HMDB0060068;HMDB0125600	36	Sucrose;Cellobiose;Maltose;Lactose;Isomaltose;alpha-Maltose;alpha,alpha-Trehalose;alpha-D-Galactosyl-(1->3)-1D-myo-inositol;Nigerose;Inulobiose;Levanbiose;Mannobiose;Palatinose;beta-Lactose;beta-Maltose;Laminaribiose;4-O-beta-D-Glucopyranosyl-D-mannose;alpha-D-Glucosyl-(1,3)-D-mannose;alpha-D-Aldosyl_beta-D-fructoside;Epimelibiose;Melibiose;alpha-Cellobiose;beta-Cellobiose;Lactulose;Gentiobiose;S…	C00089;C00185;C00208;C00243;C00252;C00897;C01083;C01235;C01518;C01711;C01725;C01728;C01742;C01970;C01971;C02048;C02964;C04147;C04219;C05400;C05402;C06421;C06422;C07064;C08240;C08250;C15548;C18068;C19632;C19633;C19634;C19636;C19773;C20236;C20861;C21336
pos-M360T198	774426.3373	284322.2876	857639.9621	515750.5483	1171683.511	390767.1438	518975.7866	72264.90927	296929.6145	116533.6194	339410.4027	58387.93005	2.848187769	0.019194637	0.041125541	0.583651633	0.57586486	2.582506377	0.223653806	up	359.703288	3.295275	0	0	-	Unknown	-	-	-	-	0	-	-	0	-	-
pos-M360T44_1	1746843.207	1306704.824	1677148.03	783281.4416	855767.2707	1044044.992	721131.7112	812033.8506	976315.6733	617577.9323	521971.5416	714547.5814	1.699016099	0.014515392	0.015151515	0.542606374	0.455195613	1.670454892	0.174046746	up	359.84805	0.73626	0	0	-	Unknown	-	-	-	-	0	-	-	0	-	-
pos-M360T44_2	2020293.002	1276114.886	1006789.672	957449.6544	1227335.301	1125641.171	2350198.153	2343541.025	1585669.992	2205377.485	1327415.543	2026173.664	0.643130762	0.011237203	0.008658009	0.508675959	0.386204746	1.541268794	0.243815514	down	359.9045784	0.72778	0	0	-	Unknown	-	-	-	-	0	-	-	0	-	-
pos-M361T218	744787.7399	1143385.832	1498663.037	1478718.529	606564.7906	2229864.611	519518.5819	403014.1747	454086.2612	540214.5561	1523184.848	580326.2031	1.91575232	0.035892672	0.041125541	0.620048098	0.57586486	1.74869315	0.384554197	up	361.1388193	3.64115	1	0	-	Unknown	-	-	-	-	24	Dityrosine;Nitrendipine;Nicotine glucuronide;Bergamottin;3-[4-hydroxy-2-methoxy-3-(3-methylbut-2-en-1-yl)phenyl]-1-(3-hydroxyphenyl)prop-2-en-1-one;1-(4-hydroxyphenyl)-3-(5-methoxy-2,2-dimethyl-2H-chromen-6-yl)propan-1-one;4-[1-hydroxy-3-(5-methoxy-2,2-dimethyl-2H-chromen-6-yl)prop-2-en-1-yl]phenol;3-(7-hydroxy-5-methoxy-2,2-dimethyl-2H-chromen-6-yl)-1-phenylpropan-1-one;1,7-bis(3-methoxyphenyl)h…	HMDB0006045;HMDB0015187;HMDB0001272;HMDB0033782;HMDB0124819;HMDB0125836;HMDB0125842;HMDB0125854;HMDB0133467;HMDB0029514;HMDB0030846;HMDB0031633;HMDB0032665;HMDB0033671;HMDB0033672;HMDB0034412;HMDB0039309;HMDB0039438;HMDB0039439;HMDB0041386;HMDB0032702;HMDB0029285;HMDB0029295;HMDB0029296	9	Valacyclovir;Nitrendipine;3-Methoxytyramine-betaxanthin;Metofluthrin;Aziridyl_benzoquinone;3-Hydroxy-5-methoxy-6-prenylstilbene-2-carboxylic_acid;2,2,4-Trimethyl-3-(4-methoxyphenyl)-2H-1-benzopyran-7-ol_acetate;alpha-Zearalanol;beta-Zearalanol	C07184;C07713;C17754;C13487;C19333;C10264;C15059;C14752;C14753
pos-M361T61	515227.6546	1557505.27	2438029.192	787748.0997	1401541.364	1044444.557	425893.3985	417345.9347	776556.9083	816756.3094	850681.075	337354.7048	2.136655374	0.03121108	0.041125541	0.613002494	0.57586486	1.876368125	0.312226044	up	361.0356464	1.012795	1	0	-	Unknown	-	-	-	-	13	{5-[(E)-2-(3,5-dihydroxyphenyl)ethenyl]-2-methoxyphenyl}oxidanesulfonic acid;[3-(3,7-dihydroxy-3,4-dihydro-2H-1-benzopyran-2-yl)phenyl]oxidanesulfonic acid;[3-(2,5-dihydroxyphenyl)-3-oxo-1-phenylpropoxy]sulfonic acid;{3-[3-(2,5-dihydroxyphenyl)-3-oxopropyl]phenyl}oxidanesulfonic acid;{4-[3-(2,5-dihydroxyphenyl)-3-oxopropyl]phenyl}oxidanesulfonic acid;{2-hydroxy-5-[3-(2-hydroxyphenyl)propanoyl]phe…	HMDB0134587;HMDB0135131;HMDB0135370;HMDB0135374;HMDB0135378;HMDB0135421;HMDB0135425;HMDB0135430;HMDB0135433;HMDB0135434;HMDB0135439;HMDB0135440;HMDB0135445	2	UK-47265;Chloropropylate	C11701;C19027
pos-M363T244	321282.4341	254926.2553	138611.4154	317051.6791	443797.944	592539.0065	50871.4273	257776.993	71533.03849	37015.8214	242216.4657	243008.2377	2.291842145	0.039655326	0.025974026	0.628037523	0.520223558	2.251153516	0.089922816	up	363.2160808	4.061766667	1	0	-	Unknown	-	-	-	-	8	Cortisol;18-Hydroxycorticosterone;17a,21-Dihydroxy-5b-pregnane-3,11,20-trione;Hydrocortisone;Isohumulone A;Adhumulone;5-Hydroxy-4-methoxy-5-(1-oxo-9,12,15-hexadecatrienyl)-2(5H)-furanone;(R)-Humulone	HMDB0000063;HMDB0000319;HMDB0006758;HMDB0014879;HMDB0030026;HMDB0030138;HMDB0032095;HMDB0034090	9	Cortisol;18-Hydroxycorticosterone;4,5alpha-Dihydrocortisone;17alpha,21-Dihydroxy-5beta-pregnane-3,11,20-trione;11beta,21-Dihydroxy-3,20-oxo-5beta-pregnan-18-al;Poststerone;Humulone;16alpha-Hydroxycorticosterone;3alpha-Hydroxy-3,5-dihydromonacolin_L_acid	C00735;C01124;C03588;C05469;C05473;C08837;C10695;C15034;C20852
pos-M364T236	446627.2001	517215.7063	473869.6636	276157.9313	225309.4958	226678.1497	96104.55076	338085.5522	95181.49348	130574.1904	129043.9506	128490.0396	2.360660367	0.00451092	0.015151515	0.408086212	0.455195613	2.205282636	0.443476119	up	364.1781243	3.937083333	0	0	-	Unknown	-	-	-	-	0	-	-	0	-	-
pos-M365T243	3401218.964	2430266.604	684102.6084	785775.8513	1922030.484	2004019.844	156354.4148	1406376.423	674171.6013	227711.3429	1297429.124	90533.43287	2.914261358	0.032689015	0.025974026	0.615991401	0.520223558	2.640121978	0.32933707	up	365.2318247	4.045783333	1	0	-	Unknown	-	-	-	-	8	Tetrahydrocortisone;Dihydrocortisol;3a,11b,21-Trihydroxy-20-oxo-5b-pregnan-18-al;11b,21-Dihydroxy-3,20-oxo-5b-pregnan-18-al;11b,17a,21-Trihydroxypreg-nenolone;18-Hydroxy-11-dehydrotetrahydrocorticosterone;Vanillin 3-(L-menthoxy)propane-1,2-diol acetal;13-Hydroxy-9-methoxy-10-oxo-11-octadecenoic acid	HMDB0000903;HMDB0003259;HMDB0006753;HMDB0006754;HMDB0006760;HMDB0013157;HMDB0032553;HMDB0040901	4	Tetrahydrocortisone;11beta,17alpha,21-Trihydroxy-5beta-pregnane-3,20-dione;3alpha,11beta,21-Trihydroxy-20-oxo-5beta-pregnan-18-al;11beta,17alpha,21-Trihydroxypregnenolone	C05470;C05471;C05474;C05489
pos-M365T308	2975585.686	776744.0056	2778246.799	1554432.566	1743648.952	1269987.597	3778352.804	2550429.827	2536815.955	2541483.653	3048042.796	2842871.677	0.641614505	0.048165914	0.093073593	0.649849062	0.680328674	1.610573506	0.184487128	down	365.3044591	5.130366667	1	0	-	Unknown	-	-	-	-	8	2-Arachidonyl Glycerol ether;4-Hydroxy-3-(16-methylheptadecyl)-2H-pyran-2-one;3-​Methyl-�?-​pentyl-2-​furantridecanoic acid;5-Hexyl-3,4-dimethyl-2-furanundecanoic acid;5-Heptyl-3-methyl-2-furanundecanoic acid;3,4-Dimethyl-5-pentyl-2-furandodecanoic acid;MG(P-18:0e/0:0/0:0);Propylene glycol stearate	HMDB0013657;HMDB0032093;HMDB0061648;HMDB0112074;HMDB0112075;HMDB0112077;HMDB0011153;HMDB0029764	1	1-O-Octadec-9-enyl_glycerol	C13860
pos-M365T45	8363185.823	8804057.599	12418492.39	4525480.96	3242178.77	8510785.812	3024952.978	2062093.401	5210645.058	3606584.031	2924202.881	2887756.104	2.326214038	0.009925256	0.015151515	0.497372143	0.455195613	2.133347297	0.110777419	up	364.9039669	0.749693333	1	0	-	Unknown	-	-	-	-	0	-	-	2	Tetrachlorvinphos;Erbon	C14513;C19072
pos-M367T329	1117067.102	2070290.721	1632927.159	1293254.384	650420.6017	1225416.418	2540503.908	3103470.705	1067063.768	3144783.32	2850242.949	2913039.298	0.511513107	0.016339491	0.041125541	0.570747983	0.57586486	1.870814754	0.246108631	down	367.3200043	5.4875	1	0	-	Unknown	-	-	-	-	1	MG(18:0e/0:0/0:0)	HMDB0011143	1	1-O-Octadecyl-sn-glycerol	C13858
pos-M368T40	149489.3573	49115.06373	75274.4391	91639.25403	144022.2031	94440.97999	176491.4165	128177.9075	198734.0319	195672.6399	178814.772	163397.5239	0.580032736	0.014606595	0.008658009	0.542606374	0.386204746	1.787295088	0.17073587	down	367.9452189	0.659905833	0	0	-	Unknown	-	-	-	-	0	-	-	0	-	-
pos-M368T43_1	509641.7899	242242.5596	362021.8027	290982.8827	758933.1443	314967.0278	535323.5212	662973.6912	421890.4375	1178903.967	651362.4589	578346.5163	0.615267286	0.044511101	0.064935065	0.644438267	0.616175221	1.528475334	0.195603359	down	367.8709191	0.718725	0	0	-	Unknown	-	-	-	-	0	-	-	0	-	-
pos-M370T256	219153.0563	221537.2133	242880.0035	248576.1328	265309.0428	433604.9319	165277.3897	90577.01633	117632.8326	71010.34153	193791.523	242300.4673	1.852236768	0.01550282	0.008658009	0.554759798	0.386204746	1.941893397	0.125960225	up	370.2585686	4.263441667	1	0	-	Unknown	-	-	-	-	29	15-oxo-5S,6R-dihydroxy-7E,9E,11Z-eicosatrienoic acid;5-hydroperoxy-15-HETE;Prostaglandin E2;(13E)-11a-Hydroxy-9,15-dioxoprost-13-enoic acid;Prostaglandin I2;Prostaglandin H2;Prostaglandin D2;Thromboxane A2;20-Hydroxy-leukotriene B4;Prostaglandin F3a;8-iso-PGF3a;Levuglandin E2;Levuglandin D2;13,14-Dihydro-15-keto-PGE2;15-Keto-prostaglandin F2a;Lipoxin A4;8-iso-15-keto-PGF2a;Lipoxin B4;8-isoprostag…	HMDB0062291;HMDB0062798;HMDB0001220;HMDB0001320;HMDB0001335;HMDB0001381;HMDB0001403;HMDB0001452;HMDB0001509;HMDB0002122;HMDB0002132;HMDB0002363;HMDB0002400;HMDB0002776;HMDB0004240;HMDB0004385;HMDB0005077;HMDB0005082;HMDB0005844;HMDB0012481;HMDB0012564;HMDB0012587;HMDB0034676;HMDB0035064;HMDB0035338;HMDB0035339;HMDB0036756;HMDB0060041;HMDB0060042	17	Prostaglandin_H2;Prostaglandin_E2;Prostaglandin_D2;Prostaglandin_I2;Thromboxane_A2;(13E)-11alpha-Hydroxy-9,15-dioxoprost-13-enoate;(5Z)-(15S)-11alpha-Hydroxy-9,15-dioxoprostanoate;20-OH-Leukotriene_B4;15-Keto-prostaglandin_F2alpha;Lipoxin_A4;Lipoxin_B4;Prostaglandin_F3alpha;Narbonolide;Levuglandin_E2;Levuglandin_D2;Cinncassiol_D1;Cinncassiol_D4	C00427;C00584;C00696;C01312;C02198;C04654;C04671;C04853;C05960;C06314;C06315;C06476;C11997;C13807;C13808;C17652;C17656
pos-M370T392	3949450.279	4492773.569	3690956.117	1799860.581	6891144.55	1975946.231	5652558.61	7954165.303	5394765.956	5821342.434	9756211.146	6532842.743	0.554587333	0.02209388	0.025974026	0.597945796	0.520223558	1.858963332	0.289597669	down	370.2945258	6.537725	1	0	-	Unknown	-	-	-	-	7	O-(2-tetradecenoyl)carnitine;cis-5-Tetradecenoylcarnitine;trans-2-Tetradecenoylcarnitine;MG(0:0/18:3(6Z,9Z,12Z)/0:0);MG(0:0/18:3(9Z,12Z,15Z)/0:0);MG(18:3(6Z,9Z,12Z)/0:0/0:0);MG(18:3(9Z,12Z,15Z)/0:0/0:0)	HMDB0062588;HMDB0002014;HMDB0013329;HMDB0011539;HMDB0011540;HMDB0011569;HMDB0011570	1	Montanol	C09137
pos-M371T392	653674.1285	1171312.772	597046.4985	336836.124	1378103.247	214404.8181	1079071.339	1745637.737	1151125.444	1391732.736	1874664.327	1374956.496	0.504964908	0.030873681	0.041125541	0.613002494	0.57586486	2.157710463	0.225610556	down	371.2979873	6.531608333	0	0	-	Unknown	-	-	-	-	0	-	-	0	-	-
pos-M371T77	17071278.62	29193596.16	34458663.3	9612484.643	23845014.29	11965354.23	9534152.332	12062702.65	10151122.65	11337152.04	5406812.601	10886142.24	2.124460435	0.020968607	0.041125541	0.597945796	0.57586486	1.854206785	0.425008725	up	371.10089	1.276776667	1	0	-	Unknown	-	-	-	-	15	3,4,5-trihydroxy-6-{[3-(4-methoxyphenyl)-2-oxopropanoyl]oxy}oxane-2-carboxylic acid;6-[4-(2-carboxyeth-1-en-1-yl)-2-methoxyphenoxy]-3,4,5-trihydroxyoxane-2-carboxylic acid;3,4,5-trihydroxy-6-{[3-(4-hydroxy-3-methoxyphenyl)prop-2-enoyl]oxy}oxane-2-carboxylic acid;6-[3-(2-carboxyeth-1-en-1-yl)-5-methoxyphenoxy]-3,4,5-trihydroxyoxane-2-carboxylic acid;3,4,5-trihydroxy-6-{[3-(3-hydroxy-5-methoxypheny…	HMDB0127515;HMDB0127953;HMDB0127954;HMDB0127997;HMDB0127998;HMDB0133307;HMDB0133308;HMDB0135747;HMDB0135748;HMDB0039774;HMDB0041733;HMDB0041734;HMDB0041747;HMDB0041749;HMDB0060831	2	Fraxin;Camptothecin	C09266;C01897
pos-M377T221	617454.6938	932277.1755	684192.6148	599092.1816	855011.3113	562964.8182	614772.8083	437646.5514	338039.5628	238768.4288	121587.1341	72413.76331	2.331574666	0.022081809	0.008658009	0.597945796	0.386204746	2.451925483	0.047943448	up	377.0927141	3.686525	1	0	-	Unknown	-	-	-	-	2	Flumioxazin;4-(4-Chlorophenyl)-1-[4-(4-fluorophenyl)-4-oxobutyl]-pyridinium (HPP+)	HMDB0034854;HMDB0061000	2	Flumioxazin;Alamarine	C11035;C09326
pos-M380T43	1925249.409	2369153.327	3652016.332	2330036.522	643060.3764	2522896.168	665664.1215	1191003.499	2087858.392	707469.1283	752312.1952	771498.8888	2.176624662	0.033290044	0.093073593	0.615991401	0.680328674	1.924940551	0.097603741	up	379.954908	0.718	0	0	-	Unknown	-	-	-	-	0	-	-	0	-	-
pos-M380T44	919822.7043	1165372.497	1221601.597	474496.7942	544161.933	892746.3546	180346.9093	45134.42526	730002.8717	455217.4113	312579.6783	325917.3759	2.546459722	0.03055795	0.008658009	0.613002494	0.386204746	2.425621151	0.320664624	up	379.8510501	0.733709167	0	0	-	Unknown	-	-	-	-	0	-	-	0	-	-
pos-M381T279	260499.3979	235554.8873	244878.7619	354527.2651	373757.6371	571504.1536	208368.3407	101489.4049	373629.8993	265821.9378	75664.31731	93026.19664	1.825332671	0.043595886	0.093073593	0.63925417	0.680328674	1.868303207	0.120247888	up	381.3111882	4.656616667	1	0	-	Unknown	-	-	-	-	4	Leukotriene B4 dimethylamide;20-HETE ethanolamide;(±)11(12)-EET Ethanolamide;(±)8(9)-EET Ethanolamide	HMDB0005085;HMDB0013630;HMDB0013652;HMDB0013659	2	Ophiobolin_F;Zwittergent_3-14	C16818;C11216
pos-M382T44	3750998.653	2589723.263	2312126.981	2619114.353	3082141.216	2291627.708	5209621.222	5530811.267	3768022.304	5573613.941	2579753.748	3443394.981	0.63764005	0.020707402	0.041125541	0.593993905	0.57586486	1.469927035	0.13819167	down	381.8865238	0.72798	1	0	-	Unknown	-	-	-	-	0	-	-	1	Bromofos	C18965
pos-M383T277	991557.663	547549.7144	1495280.922	1155395.14	881935.9061	727722.395	2479872.095	3416980.617	854207.6485	2966547.244	1434848.016	3910875.687	0.385003929	0.012718261	0.041125541	0.53473147	0.57586486	2.229570657	0.269310836	down	383.2898372	4.616625	1	0	-	Unknown	-	-	-	-	4	Tetracosatetraenoic acid (24:4n-6);1-Hydroxy-1-phenyl-3-octadecanone;3-Hydroxy-1-phenyl-1-octadecanone;MG(18:0e/0:0/0:0)	HMDB0006246;HMDB0035679;HMDB0035680;HMDB0011143	2	5beta-Cholanic_acid;1-O-Octadecyl-sn-glycerol	C19642;C13858
pos-M384T277	239084.1936	72996.74094	187476.1184	196008.7102	249334.1305	138460.9236	395319.9083	543852.6254	187142.3522	684329.0229	382643.6931	721424.9621	0.371687017	0.005612482	0.025974026	0.444274875	0.520223558	2.339749438	0.122951805	down	384.2936444	4.614625	0	0	-	Unknown	-	-	-	-	0	-	-	0	-	-
pos-M384T304	480429.4116	757609.649	549087.6859	363683.6481	294301.5556	293750.4597	605398.6007	545777.2053	1310409.544	761419.0718	619202.3771	977610.883	0.56825021	0.019092751	0.025974026	0.583651633	0.520223558	1.704352402	0.320202297	down	384.2739079	5.0696	1	0	-	Unknown	-	-	-	-	6	3-Hydroxy-5, 8-tetradecadiencarnitine;3b-Allotetrahydrocortisol;5a-Tetrahydrocortisol;Tetrahydrocortisol;Cortolone;Beta-Cortolone	HMDB0013332;HMDB0000314;HMDB0000526;HMDB0000949;HMDB0003128;HMDB0013221	3	2alpha,3alpha-(Difluoromethylene)-5alpha-androstan-17beta-ol_acetate;Urocortisol;Cortolone	C15322;C05472;C05481
pos-M384T43	478228.8573	160239.4467	226207.3501	285747.0261	383079.5466	351106.1159	546474.0454	833554.5965	572752.4804	831034.735	336125.9671	654723.7957	0.499278223	0.007444797	0.015151515	0.474318001	0.455195613	2.01742963	0.183457552	down	383.8845001	0.719513333	0	0	-	Unknown	-	-	-	-	0	-	-	0	-	-
pos-M385T202	161296.7081	318564.8659	387355.5895	114592.4021	256121.0802	305043.2211	169343.932	203175.8	67339.1451	67121.56491	154767.395	37429.30711	2.206842543	0.026877693	0.041125541	0.601487013	0.57586486	2.114962195	0.243561061	up	384.740053	3.368766667	0	0	-	Unknown	-	-	-	-	0	-	-	0	-	-
pos-M385T293	778757.1541	734812.5249	1502019.554	689320.0622	1246524.73	4453501.881	1700497.674	3078298.223	1966124.668	4467336.609	2297819.771	4209827.331	0.530755458	0.039504606	0.041125541	0.627022531	0.57586486	2.001619249	0.296231131	down	385.3054697	4.884833333	1	0	-	Unknown	-	-	-	-	2	Triton X 100;3, 5-Tetradecadiencarnitine	HMDB0038380;HMDB0013331	0	-	-
pos-M393T294	497835.4846	523491.4577	419867.3512	391841.2032	551557.4763	585957.7103	200820.0881	397309.2988	287129.6229	297526.1689	358798.8552	375068.6388	1.549863846	0.005222438	0.004329004	0.434471742	0.315429668	1.627556439	0.094920502	up	393.2854814	4.900933333	0	0	-	Unknown	-	-	-	-	0	-	-	0	-	-
pos-M393T42	597553.3296	326804.1778	506279.8564	280576.2774	379339.0313	346357.1016	806503.1096	676814.6739	520654.2415	622884.1683	317207.1517	719840.0118	0.665113006	0.049905468	0.064935065	0.655794024	0.616175221	1.324246653	0.3141001	down	392.831395	0.701353333	0	0	-	Unknown	-	-	-	-	0	-	-	0	-	-
pos-M394T213	2015198.32	1878038.747	3013440.366	2293128.197	5839669.792	2115040.366	1088784.956	1369132.84	1348535.954	1930021.487	1182787.01	1422311.574	2.056508299	0.011367035	0.004329004	0.511294303	0.315429668	1.924446391	0.228196535	up	394.1971282	3.544866667	1	0	-	Unknown	-	-	-	-	1	Diacetylfusarochromanone	HMDB0038971	0	-	-
pos-M394T40	1709663.275	1735380.46	1966627.934	2168853.045	2199710.208	1337869.554	1821509.611	3355690.729	2646505.414	4335398.995	2599762.322	2069909.451	0.660660296	0.032357885	0.041125541	0.615991401	0.57586486	1.377314141	0.090261805	down	394.074127	0.661395833	1	0	-	Unknown	-	-	-	-	1	Salicyluric beta-D-glucuronide	HMDB0240252	0	-	-
pos-M396T220	88274.5147	145520.7115	199713.6089	158181.6827	76212.68568	102706.8135	64827.40857	58521.8265	71095.6288	24232.85079	65588.15756	29864.83837	2.453150841	0.00387775	0.002164502	0.408086212	0.25075524	2.313003263	0.396951588	up	396.1586488	3.671358333	1	0	-	Unknown	-	-	-	-	3	Nalbuphine;(S)-Laudanosine;5-hydroxypropafenone	HMDB0014982;HMDB0030213;HMDB0060988	3	Nalbuphine;Laudanosine;N2-Citryl-N6-acetyl-N6-hydroxy-L-lysine	C07251;C09558;C20333
pos-M396T44_1	778938.7069	1033524.891	1231237.809	425511.386	541462.3061	737446.455	231345.9632	280745.2058	788576.0233	367006.1501	390976.2177	483334.3797	1.867880233	0.02249007	0.041125541	0.598464392	0.57586486	1.803729829	0.185384543	up	395.8250422	0.734475	0	0	-	Unknown	-	-	-	-	0	-	-	0	-	-
pos-M396T44_2	4213629.536	3687024.65	5232143.029	3677381.399	1322015.495	3021037.769	2001299.547	1671932.372	2752219.229	1328910.042	1757805.861	1249016.036	1.96569761	0.023391011	0.041125541	0.598896988	0.57586486	1.833898274	0.077289368	up	395.9290751	0.726271667	0	0	-	Unknown	-	-	-	-	0	-	-	0	-	-
pos-M397T286	560747.7318	1048881.452	486845.6008	464669.038	642485.8634	783053.0578	1016740.495	763702.1174	1325449.633	616122.8571	1411679.734	2045676.59	0.555296907	0.032740272	0.064935065	0.615991401	0.616175221	1.666935989	0.277542337	down	397.3307568	4.769558333	0	0	-	Unknown	-	-	-	-	0	-	-	0	-	-
pos-M398T44	1013333.641	657594.6954	485342.4296	654899.3396	703372.0794	497008.2838	1363445.046	1680807.272	984371.3354	1533061.618	577731.7098	1306458.469	0.538761425	0.01380473	0.041125541	0.542606374	0.57586486	1.811475153	0.08237048	down	397.8605691	0.72834	0	0	-	Unknown	-	-	-	-	0	-	-	0	-	-
pos-M399T216	265702.5004	235527.1745	577049.7716	1062202.292	532873.5887	853544.8507	1395942.716	823716.9108	797331.8568	1765394.348	496102.4824	1732686.888	0.503039801	0.048500391	0.132034632	0.649849062	0.739274576	1.80093232	0.385302274	down	399.2023352	3.5992	1	0	-	Unknown	-	-	-	-	7	3'-Hydroxy-T2-triol;Cinncassiol E;Cis-zeatin-7-N-glucoside;Cis-zeatin-9-N-glucoside;Cis-zeatin-O-glucoside;Raphanatin;cis-Zeatin 9-glucoside	HMDB0034575;HMDB0036857;HMDB0012201;HMDB0012202;HMDB0012203;HMDB0032000;HMDB0041369	5	Cinncassiol_E;Ptaquiloside;O-beta-D-Glucosylzeatin;O-beta-D-Glucopyranosyl-cis-zeatin;trans-Zeatin-7-beta-D-glucoside	C17659;C19515;C03423;C15546;C16443
pos-M400T109	2419821.247	1339488.48	2939189.986	2034271.418	2406948.251	3350077.009	6164489.328	3885448.372	3586235.523	2402688.634	5587828.407	8341154.175	0.483511466	0.013258433	0.025974026	0.542606374	0.520223558	1.909089864	0.224618612	down	400.1575189	1.813816667	1	0	-	Unknown	-	-	-	-	3	3,4,5-trihydroxy-6-{5-methoxy-2-[(1E)-3-oxopent-1-en-1-yl]phenoxy}oxane-2-carboxylic acid;3,4,5-trihydroxy-6-{[(4E)-5-(4-methoxyphenyl)-3-oxopent-4-en-2-yl]oxy}oxane-2-carboxylic acid;3,4,5-trihydroxy-6-{[(4E)-5-(4-methoxyphenyl)-3-oxopent-4-en-1-yl]oxy}oxane-2-carboxylic acid	HMDB0132990;HMDB0132991;HMDB0132995	0	-	-
pos-M400T81	4298747.906	3852580.134	6260260.628	3399594.247	5963514.989	3016170.713	7004317.613	6120974.676	10576145.7	6361953.693	4432031.371	6472904.634	0.653940986	0.027976577	0.015151515	0.603212624	0.455195613	1.399924848	0.176386123	down	400.1480626	1.342935	1	0	-	Unknown	-	-	-	-	2	Reduced haloperidol;Imidaprilat	HMDB0060903;HMDB0041908	1	Difloxacin	C11234
pos-M401T39_2	189607.5576	592682.3465	275262.9489	606999.1392	389109.4814	409798.9147	747012.5149	883023.8731	499758.6827	1522706.269	470347.516	1415818.88	0.4447749	0.017014823	0.025974026	0.57316005	0.520223558	2.036348416	0.094929408	down	401.0604081	0.652816667	1	0	-	Unknown	-	-	-	-	4	2-(3,4-dimethoxyphenyl)-5,7,8-trihydroxy-3-methoxy-3,4-dihydro-2H-1-benzopyran-4-one;5,7-dihydroxy-2-(3-hydroxy-4-methoxyphenyl)-3,6-dimethoxy-3,4-dihydro-2H-1-benzopyran-4-one;5,7-dihydroxy-2-(3-hydroxy-4-methoxyphenyl)-6,8-dimethoxy-3,4-dihydro-2H-1-benzopyran-4-one;5,7-dihydroxy-2-(4-hydroxy-3-methoxyphenyl)-3,6-dimethoxy-3,4-dihydro-2H-1-benzopyran-4-one	HMDB0129274;HMDB0130262;HMDB0132200;HMDB0133835	2	Bis(glycerophospho)-glycerol;Ritipenem_acoxil_hydrate	C03853;C14295
pos-M401T81	165781.5502	548823.047	1698373.203	171428.28	690821.9941	288429.579	1349722.713	1253441.887	1677833.417	1204011.98	763994.6698	1473412.494	0.461469198	0.029637531	0.064935065	0.613002494	0.616175221	2.440734336	0.104372934	down	401.1400507	1.348806667	1	0	-	Unknown	-	-	-	-	1	Succinyladenosine	HMDB0000912	2	Reduced_riboflavin;Hyoscyamine_methylbromide	C01007;C13109
pos-M404T44	325296.2157	82267.67804	401807.2803	69228.70741	335656.5751	80675.078	383368.0683	520797.4429	399746.9499	644339.1177	307286.4203	482061.8709	0.473017094	0.033003036	0.041125541	0.615991401	0.57586486	2.256444865	0.132851838	down	403.8687555	0.72626	0	0	-	Unknown	-	-	-	-	0	-	-	0	-	-
pos-M404T560	275380.509	211526.5774	186761.5361	291007.3976	181484.3662	272143.2666	175790.6388	187517.8516	99838.68074	151454.8519	95976.9485	129231.4867	1.688837807	0.004424413	0.008658009	0.408086212	0.386204746	1.875948445	0.04635702	up	404.2161901	9.336158333	0	0	-	Unknown	-	-	-	-	0	-	-	0	-	-
pos-M405T40_1	347548.6162	246536.6603	319156.0954	395684.523	179107.5535	343217.5172	679778.0953	437252.173	332744.7878	671787.6798	345478.614	680501.9801	0.581803258	0.017654822	0.041125541	0.575661598	0.57586486	1.687061494	0.09427937	down	405.0789638	0.665496667	1	0	-	Unknown	-	-	-	-	7	Urolithin A-3-O-glucuronide;Urolithin A-8-O-glucuronide;Borax;6-[(5-acetyl-4-methoxy-1-benzofuran-6-yl)oxy]-3,4,5-trihydroxyoxane-2-carboxylic acid;7-Hydroxy-2-methyl-4-oxo-4H-1-benzopyran-5-carboxylic acid 7-glucoside;4-Hydroxyestrone sulfate;Ridogrel	HMDB0029222;HMDB0060022;HMDB0036492;HMDB0129397;HMDB0036377;HMDB0012779;HMDB0015338	2	Cibarian;Coronarian	C08473;C08474
pos-M405T560	88765.98655	94719.33834	78213.25031	113234.2674	42615.0524	83140.19155	66237.67146	63686.82963	22492.60208	34712.67358	52760.03517	44130.61104	1.76285945	0.022009562	0.025974026	0.597945796	0.520223558	1.748243268	0.348269612	up	404.7180248	9.33745	0	0	-	Unknown	-	-	-	-	0	-	-	0	-	-
pos-M406T359	817041.8947	1333990.59	1503710.597	1056792.666	319865.9593	1954915.433	2564489.439	1003875.462	1817705.343	3485441.746	3304601.135	1720076.649	0.502750556	0.047232709	0.064935065	0.649849062	0.616175221	1.910529935	0.02915781	down	406.3417968	5.982533333	0	0	-	Unknown	-	-	-	-	0	-	-	0	-	-
pos-M407T275	194979.3673	36693.02294	194153.3989	297017.9098	236744.4799	111237.6732	163075.4559	603013.6239	404872.6262	586235.9699	320722.9783	436763.895	0.425829097	0.030685712	0.025974026	0.613002494	0.520223558	2.168801455	0.145500356	down	407.2900733	4.577208333	0	0	-	Unknown	-	-	-	-	0	-	-	0	-	-
pos-M409T186	177987.6028	99800.29007	177905.1152	555738.2767	576868.9244	240792.7438	212443.8407	98715.91843	147026.2388	113583.3983	104112.398	32175.25157	2.583256482	0.043327894	0.064935065	0.639252983	0.616175221	1.999507465	0.476072357	up	408.7221159	3.101816667	0	0	-	Unknown	-	-	-	-	0	-	-	0	-	-
pos-M409T286	2871171.706	800645.6918	1852754.136	1717956.275	1565538.274	1117983.445	2804499.591	5193566.524	3838938.015	5119800.341	4090351.326	4349092.975	0.390847074	0.001372125	0.004329004	0.266776023	0.315429668	2.566849528	0.212421191	down	409.3055802	4.7648	1	0	-	Unknown	-	-	-	-	1	1-Phenyl-1,3-eicosanedione	HMDB0032925	0	-	-
pos-M409T304	461135.7948	163050.2052	451869.0472	226024.0248	323347.3771	214906.8886	420329.8386	763060.3124	634668.9732	872169.7451	614570.2592	570412.8052	0.474898759	0.004232967	0.008658009	0.408086212	0.386204746	2.217680106	0.092493012	down	409.3055403	5.069016667	1	0	-	Unknown	-	-	-	-	1	1-Phenyl-1,3-eicosanedione	HMDB0032925	0	-	-
pos-M410T286	590169.9183	301851.0971	502565.2321	452645.6285	588962.6993	350487.8949	645637.4052	1406705.793	941626.2691	1252193.239	972669.5526	889288.6347	0.456225821	0.000584713	0.002164502	0.192155661	0.25075524	2.282938093	0.174305129	down	410.3092302	4.773116667	1	0	-	Unknown	-	-	-	-	1	3-Hydroxy-10'-apo-b,y-carotenal	HMDB0039019	1	Veratramine	C10829
pos-M410T384	259752.0021	2523073.513	917067.7362	268952.331	1743621.666	561521.7307	1734156.666	1723863.841	1410973.01	2658614.167	4155903.371	2550689.297	0.440768629	0.035055779	0.064935065	0.618017414	0.616175221	2.445195643	0.472044985	down	410.3472307	6.399275	0	0	-	Unknown	-	-	-	-	0	-	-	0	-	-
pos-M410T501	240384.1917	461372.8263	256697.7304	363893.4081	381883.1528	206851.972	87098.01741	133831.8174	115421.2395	332557.6554	100860.3915	140040.2507	2.10053154	0.007064951	0.015151515	0.46743149	0.455195613	2.116950144	0.344213077	up	410.2881852	8.348933333	1	0	-	Unknown	-	-	-	-	3	2-Hydroxymyristoylcarnitine;3-hydroxytetradecanoyl carnitine;20, 22-Dihydrodigoxigenin	HMDB0013166;HMDB0061640;HMDB0060730	0	-	-
pos-M411T302	2682779.888	2282912.655	4172411.404	2402664.142	2297196.964	1334753.339	5365695.142	5239540.947	2506463.266	13068729.05	6215841.399	8324763.439	0.372601508	0.007942802	0.008658009	0.479037211	0.386204746	2.305686723	0.01529613	down	411.3212331	5.029416667	1	0	-	Unknown	-	-	-	-	1	3-Hydroxy-1-phenyl-1-eicosanone	HMDB0036371	0	-	-
pos-M412T302	560642.765	300279.1076	746776.4521	753860.4612	627514.2106	263153.7457	1084069.391	2019946.326	320253.481	3140766.887	1537761.886	2037739.547	0.320715419	0.027091169	0.025974026	0.601487013	0.520223558	2.288452525	0.243369698	down	412.3248589	5.029883333	1	0	-	Unknown	-	-	-	-	1	7,8-Dehydro-beta-micropteroxanthin	HMDB0038506	1	Cyclopamine	C10798
pos-M419T48	3798860.487	844137.5799	930848.3656	1643890.062	548058.9027	1414225.255	2509783.359	3221566.779	1864078.038	2487566.015	3213017.915	2816915.209	0.56973016	0.04027223	0.064935065	0.629361312	0.616175221	1.930425665	0.181356014	down	419.1584788	0.806286667	1	0	-	Unknown	-	-	-	-	12	Oleoside dimethyl ester;Benazeprilat;1-(9Z-tetradecenoyl)-glycero-3-phosphate;Angelicolide;Angeolide;Levistolide A;Norbixin;Conferone;Gancaonin U;Kinocoumarin;(3'x,5'a,9'x,10'b)-O-(6-Oxo-7-drimen-11-yl)umbelliferone;Tokinolide A	HMDB0031350;HMDB0060582;HMDB0062311;HMDB0029317;HMDB0030023;HMDB0034225;HMDB0035832;HMDB0036621;HMDB0037587;HMDB0039033;HMDB0039043;HMDB0040707	2	Norbixin;Chlorophorin	C08608;C10250
pos-M421T313	661586.3129	511349.3653	959382.5072	1532407.138	1052643.228	949546.4944	2698366.854	2023673.354	1798265.66	979904.731	1252992.665	1287466.094	0.564396142	0.024780745	0.025974026	0.601487013	0.520223558	1.668009531	0.077093448	down	421.2708637	5.2103	1	0	-	Unknown	-	-	-	-	5	CPA(18:0/0:0);MG(0:0/20:2(11Z,14Z)/0:0);MG(20:2(11Z,14Z)/0:0/0:0);Persenone B;Lepidiumterpenyl ester	HMDB0007004;HMDB0011544;HMDB0011574;HMDB0035959;HMDB0036865	3	Tingenone;Testosterone_phenylpropionate;17beta-Hydroxyestr-4-en-3-one_cyclopentanepropionate	C08638;C14667;C14603
pos-M426T43	2183870.37	1919931.716	2508597.276	1214697.036	1165504.227	2000780.905	1281912.503	791771.3625	1778528.255	1440655.8	987156.6573	1040694.15	1.501680633	0.045321599	0.064935065	0.646278186	0.616175221	1.351247362	0.16781082	up	425.8779863	0.7174275	0	0	-	Unknown	-	-	-	-	0	-	-	0	-	-
pos-M427T189	281745.5922	1366552.129	795645.7523	1564632.07	651608.3753	789251.622	1254778.717	1588995.618	2072183.759	3021561.4	1136510.779	1494155.298	0.51564533	0.033052082	0.041125541	0.615991401	0.57586486	2.008656877	0.043195475	down	427.1826526	3.1515	1	0	-	Unknown	-	-	-	-	2	(Z)-Narceine imide;Ezetimibe	HMDB0030378;HMDB0015108	0	-	-
pos-M427T231	1731977.194	1565991.207	1537266.053	3077995.733	1158412.332	2554862.801	748391.8701	727720.9337	329073.9425	396478.8053	735568.3174	1330263.718	2.72443161	0.002426394	0.004329004	0.348859147	0.315429668	2.63658433	0.256609894	up	427.1781847	3.851616667	1	0	-	Unknown	-	-	-	-	5	Mangostanol;Edulisin II;Archangelicin;Atrovirisidone;Mangostenol	HMDB0029868;HMDB0030593;HMDB0030845;HMDB0036982;HMDB0039912	2	Archangelicin;Disenecionyl_cis-khellactone	C09116;C09261
pos-M428T305	452018.3596	1549513.243	938767.3394	725893.6541	640760.6252	734970.3091	1367537.195	2151302.86	1906646.963	1749557.443	1136807.079	1680732.572	0.504566534	0.005263612	0.008658009	0.434471742	0.386204746	2.128407982	0.249354186	down	428.3001815	5.090608333	1	0	-	Unknown	-	-	-	-	0	-	-	1	Sterol_3-beta-D-glucoside	C03641
pos-M429T264	128488.7527	138831.4508	173651.4632	118092.9911	159570.5682	27335.01	427282.2611	394589.4243	485667.1054	726331.896	133810.4163	249242.9862	0.308644462	0.009573839	0.015151515	0.49412672	0.455195613	2.586530618	0.273826017	down	429.2281224	4.392916667	1	0	-	Unknown	-	-	-	-	4	Austalide L;Annoglabasin C;Carphenazine;Acetophenazine	HMDB0030158;HMDB0036263;HMDB0015172;HMDB0015196	1	Acetophenazine	C06807
pos-M430T372	696909.7094	328155.7184	996689.0656	758643.3059	692824.5735	267112.9711	917812.0873	1314297.132	857659.5902	2397228.569	2161933.299	694822.7126	0.448279709	0.023791216	0.041125541	0.600118125	0.57586486	2.015740831	0.167338669	down	430.3309056	6.207141667	1	0	-	Unknown	-	-	-	-	7	N-Oleoyl phenylalanine;Calcipotriol;(9E)-Valenciaxanthin;Valenciachrome;Unknown 370;4-Methoxy-3-geranylgeranyl-1,2-dihydroxybenzene;4-Methoxy-5-(3,7,11,15-tetramethyl-2,6,10,14-hexadecatetraenyl)-1,3-benzenediol	HMDB0062336;HMDB0015567;HMDB0036848;HMDB0036849;HMDB0039022;HMDB0040749;HMDB0040765	2	Imperialine;Testosterone_cypionate	C10808;C08156
pos-M431T44	240394.7118	92648.1381	134525.3074	270578.528	295840.8425	139468.9526	1026939.954	675637.6829	550487.4806	1182490.08	352047.9494	468537.8754	0.275709022	0.000745734	0.002164502	0.214438561	0.25075524	2.898788098	0.192293533	down	430.9626602	0.729868333	1	0	-	Unknown	-	-	-	-	0	-	-	1	Aurothioglucose	C08193
pos-M433T287	427891.4491	218689.4055	763123.0782	551011.7729	554666.9426	162712.6749	1728532.065	1015632.636	548890.5179	1210738.47	750783.7032	1766017.132	0.381462754	0.009098914	0.025974026	0.485957352	0.520223558	2.348303264	0.116556383	down	433.3057439	4.781866667	1	0	-	Unknown	-	-	-	-	6	Gamma-Tocotrienol;epsilon-Tocopherol;(3beta,22E,24R)-3-Hydroxyergosta-5,8,22-trien-7-one;(6alpha,22E)-6-Hydroxy-4,7,22-ergostatrien-3-one;Bimatoprost;Salmeterol	HMDB0012958;HMDB0030554;HMDB0032106;HMDB0037380;HMDB0015041;HMDB0015073	4	beta-Tocotrienol;gamma-Tocotrienol;6-Geranylgeranyl-2,3-dimethylbenzene-1,4-diol;Salmeterol	C14154;C14155;C20738;C07241
pos-M433T562	65144.99504	35955.11314	57144.72922	158357.674	96225.81329	101692.7572	52100.82073	34707.34692	32689.17462	21928.48785	56685.8899	11332.20215	2.456605456	0.017588352	0.008658009	0.575661598	0.386204746	2.162806525	0.164474192	up	432.7273415	9.361783333	0	0	-	Unknown	-	-	-	-	0	-	-	0	-	-
pos-M434T208	1044783.291	2181592.644	902780.2772	1954040.361	2134789.483	1071088.4	618569.1312	1365316.342	951666.6169	696806.1707	1052807.146	551702.4961	1.773784374	0.029584044	0.064935065	0.613002494	0.616175221	1.635904404	0.269745464	up	434.2503536	3.471708333	1	0	-	Unknown	-	-	-	-	17	7-{[2,6-dihydroxy-5-(hydroxymethyl)-2,5,8a-trimethyl-decahydronaphthalen-1-yl]methoxy}-2H-chromen-2-one;7-{[2,6-dihydroxy-2-(hydroxymethyl)-5,5,8a-trimethyl-decahydronaphthalen-1-yl]methoxy}-2H-chromen-2-one;7-{[2,6-dihydroxy-8a-(hydroxymethyl)-2,5,5-trimethyl-decahydronaphthalen-1-yl]methoxy}-2H-chromen-2-one;7-[(2,6-dihydroxy-2,5,5,8a-tetramethyl-decahydronaphthalen-1-yl)methoxy]-6-hydroxy-2H-c…	HMDB0134777;HMDB0134778;HMDB0134779;HMDB0134780;HMDB0134781;HMDB0134782;HMDB0134783;HMDB0134784;HMDB0134785;HMDB0134786;HMDB0134787;HMDB0134788;HMDB0015389;HMDB0030522;HMDB0030749;HMDB0035849;HMDB0039145	5	Methylprednisolone_acetate;Deoxyschizandrin;Hellebrigenin;Magnosalin;Arenobufagin	C08179;C16951;C16969;C17847;C20035
pos-M438T299	343552.9226	114575.1309	267822.4687	300535.8524	43002.06593	139531.6436	389158.6246	879379.577	1957559.279	247644.1022	286726.1717	623198.568	0.275801121	0.021893907	0.041125541	0.597945796	0.57586486	2.501915213	0.305718269	down	438.2876345	4.986341667	1	0	-	Unknown	-	-	-	-	1	Dimethyl 3-methoxy-4-oxo-5-(8,11,14-pentadecatrienyl)-2-hexenedioate	HMDB0032099	0	-	-
pos-M441T352	82463.24714	94105.55337	126895.8143	356928.9321	460124.8433	162380.9978	2780142.487	736749.944	478342.0718	1132016.493	132492.0104	393795.7425	0.226919713	0.033356103	0.025974026	0.615991401	0.520223558	2.520945139	0.188300104	down	441.316901	5.868466667	1	0	-	Unknown	-	-	-	-	21	beta-Citraurinene;24-Hydroxycholesterol;7a-Hydroxycholesterol;27-Hydroxycholesterol;Delta-Tocopherol;22b-Hydroxycholesterol;7b-Hydroxycholesterol;25-Hydroxycholesterol;20alpha-Hydroxycholesterol;7a-Hydroxy-5b-cholestan-3-one;(24R)-Cholest-5-ene-3-beta,24-diol ;4b-Hydroxycholesterol;(3beta,5alpha,6alpha)-Cholest-8-ene-3,6-diol;eta-Tocopherol;3-Hydroxy-1-phenyl-1-heneicosanone;2-Methyl-6-phytylhydr…	HMDB0035686;HMDB0001419;HMDB0001496;HMDB0002103;HMDB0002902;HMDB0004035;HMDB0006119;HMDB0006247;HMDB0006283;HMDB0006892;HMDB0011643;HMDB0013643;HMDB0029320;HMDB0034254;HMDB0035681;HMDB0038959;HMDB0039868;HMDB0039869;HMDB0039870;HMDB0059592;HMDB0062328	12	8'-apo-beta-Carotenol;7alpha-Hydroxycholesterol;Cholesterol-5beta,6beta-epoxide;7alpha-Hydroxy-5beta-cholestan-3-one;20alpha-Hydroxycholesterol;22(R)-Hydroxycholesterol;Cerebrosterol;delta-Tocopherol;25-Hydroxycholesterol;Cholest-5-ene-3beta,26-diol;2-Methyl-6-phytylquinol;Cholesterol-5alpha,6alpha-epoxide	C06733;C03594;C05418;C05451;C05500;C05502;C13550;C14151;C15519;C15610;C15882;C15992
pos-M441T518	1281288.504	2193606.511	3886390.998	1478011.098	2238836.571	3709844.221	8042382.474	8487894.619	2580693.828	2491146.549	3801499.831	6092239.37	0.469521374	0.033747545	0.041125541	0.615991401	0.57586486	1.858666842	0.327440781	down	441.350271	8.641233333	1	0	-	Unknown	-	-	-	-	1	Campestanol	HMDB0000534	3	17-[[3-(1-Pyrrolidinyl)propyl]imino]androst-5-en-3beta-ol_acetate;Campestanol;Ergostanol	C14928;C15787;C19651
pos-M441T534	1501802.212	1917432.401	3842548.606	1581639.445	2408747.3	3636241.55	8448453.115	8848296.246	4529487.848	2293749.72	3748082.813	5882597.318	0.4411294	0.015800785	0.025974026	0.562920456	0.520223558	2.05961266	0.226702162	down	441.3503183	8.896733333	1	0	-	Unknown	-	-	-	-	1	Campestanol	HMDB0000534	3	17-[[3-(1-Pyrrolidinyl)propyl]imino]androst-5-en-3beta-ol_acetate;Campestanol;Ergostanol	C14928;C15787;C19651
pos-M443T230	448242.0481	203769.7357	81724.45328	328271.1484	112762.737	260382.0163	89966.56271	83674.02698	32859.2794	63904.39422	80629.99194	160174.6709	2.807369092	0.016794842	0.025974026	0.573156183	0.520223558	2.422054393	0.187697606	up	443.1729713	3.828283333	1	0	-	Unknown	-	-	-	-	5	1-hydroxy-2-{9-[(3-methylbut-2-enoyl)oxy]-2-oxo-2H,8H,9H-furo[2,3-h]chromen-8-yl}propan-2-yl 3-methylbut-2-enoate;Cortisol 21-sulfate;b-D-Xylopyranosyl-(1->4)-a-L-rhamnopyranosyl-(1->2)-D-fucose;Murrastifoline F;Flunarizine	HMDB0128914;HMDB0062779;HMDB0041225;HMDB0040787;HMDB0015589	2	Mallotochromene;Cortisol_21-sulfate	C09013;C02822
pos-M445T228	3123678.602	3803158.585	2628587.191	2505705.982	1139867.08	3310184.018	201750.4002	766145.3277	981192.4792	306160.4182	706202.8482	223834.6869	5.183578689	0.000600382	0.002164502	0.193359086	0.25075524	3.469436936	0.244185808	up	445.1887585	3.80215	1	0	-	Unknown	-	-	-	-	3	6-[(3,3-dimethyloxiran-2-yl)methyl]-5-hydroxy-7-methoxy-2-(3,4,5-trimethoxyphenyl)-3,4-dihydro-2H-1-benzopyran-4-one;Blasticidin S;Moricizine	HMDB0132661;HMDB0030452;HMDB0014818	2	Blasticidin_S;Moricizine	C02010;C07743
pos-M446T228	748211.5031	603709.6548	561424.457	542831.9025	213145.6485	824316.3859	105392.7191	156673.3607	204924.7815	74557.2203	98395.5053	232798.8232	4.003059221	0.000427478	0.004329004	0.184138977	0.315429668	3.086588831	0.306016054	up	446.1920776	3.792816667	1	0	-	Unknown	-	-	-	-	0	-	-	1	Tridihexethyl_iodide	C07862
pos-M448T43	389050.6709	340506.7066	291603.602	364521.6143	279699.0213	408794.1059	634311.7164	727671.1679	709868.8275	813634.9499	346560.2424	668623.3361	0.531748544	0.002848344	0.015151515	0.374433513	0.455195613	1.945392381	0.215497691	down	447.9159737	0.709625	0	0	-	Unknown	-	-	-	-	0	-	-	0	-	-
pos-M450T49	21082422.16	14010283.13	10679633.03	9868041.799	8989640.118	17182974.64	5876931.978	8365408.354	10911622.4	7564812.638	11482143.52	9078169.262	1.535555463	0.041080828	0.093073593	0.63294727	0.680328674	1.385204828	0.118227103	up	450.1274011	0.814923333	1	0	-	Unknown	-	-	-	-	2	7-Formyldehydrothalicsimidine;17-Beta-Estradiol-3,17-beta-sulfate	HMDB0033097;HMDB0041620	2	Ro_18-5364;7a-Hydroxy-O-carbamoyl-deacetylcephalosporin_C	C15665;C06569
pos-M453T376	85723.8432	87708.2996	425082.0838	456295.8176	484780.3586	219576.6025	2481955.973	1223350.142	2226134.055	431600.2377	678787.2621	469459.7415	0.234203128	0.009897603	0.015151515	0.497372143	0.455195613	2.872582027	0.255359907	down	453.3168793	6.272583333	1	0	-	Unknown	-	-	-	-	10	Sintaxanthin;Sorbitan stearate;(22Alpha)-hydroxy-campest-4-en-3-one;4alpha-Formyl-5alpha-cholesta-8-en-3beta-ol;4Alpha-hydroxymethyl-5alpha-cholesta-8,24-dien-3beta-ol;Ergostane-3,6-dione;Stenocereol;1-Phenyl-1,3-docosanedione;(3beta,5alpha,7alpha)-14-Methylcholesta-9(11),24-diene-3,7-diol;4α-hydroxymethyl-5α-cholesta-8,24-dien-3β-ol	HMDB0035640;HMDB0029888;HMDB0012113;HMDB0012169;HMDB0012172;HMDB0032004;HMDB0034329;HMDB0035586;HMDB0041111;HMDB0062392	2	5alpha-Ergosta-7,22-diene-3beta,5-diol;22alpha-Hydroxy-campest-4-en-3-one	C04416;C15796
pos-M456T267	436798.7428	661316.7054	229568.4306	541798.4853	306033.2535	1046397.877	33361.15521	102618.5881	229220.3193	133741.229	194027.4319	237710.3425	3.461895311	0.007082735	0.004329004	0.46743149	0.315429668	2.732980171	0.215816011	up	456.3316326	4.454858333	0	0	-	Unknown	-	-	-	-	0	-	-	0	-	-
pos-M457T204	453215.2444	747498.6525	1366648.614	1487711.007	1843769.454	510559.3559	114207.9449	176830.1413	348621.5995	645251.4606	343635.0486	567590.7695	2.918489344	0.013319981	0.025974026	0.542606374	0.520223558	2.40571672	0.479087418	up	456.7661443	3.3926	0	0	-	Unknown	-	-	-	-	0	-	-	0	-	-
pos-M457T222	45345.68515	49233.41088	70264.4697	69136.43916	47038.09657	118081.6114	48503.69384	31205.78966	45711.37347	56457.20925	15820.30616	22751.2928	1.81038929	0.033684736	0.064935065	0.615991401	0.616175221	1.766153114	0.076435509	up	457.1510432	3.702316667	1	0	-	Unknown	-	-	-	-	2	Vestitone 7-glucoside;2-[4-(3-Hydroxypropyl)-2-methoxyphenoxy]-1,3-propanediol 1-glucoside	HMDB0033012;HMDB0040353	4	Steganacin;Eleganin;Graminiliatrin;cis-(Z)-Flupenthixol	C10886;C09401;C09469;C11191
pos-M457T287	269453.4297	83403.12229	535538.8619	652685.7267	400192.024	168886.3893	1401229.546	1456868.32	536762.7874	1705199.87	422977.8832	818914.08	0.332730269	0.014386676	0.015151515	0.542606374	0.455195613	2.544219608	0.132066665	down	457.3057088	4.775616667	1	0	-	Unknown	-	-	-	-	17	beta-Citraurol;7-a,25-Dihydroxycholesterol;7-a,27-Dihydroxycholesterol;20a,22b-Dihydroxycholesterol;17a,20a-Dihydroxycholesterol;7a,12a-Dihydroxy-5a-cholestan-3-one;7a,12a-Dihydroxy-5b-cholestan-3-one;3a,7a-Dihydroxy-5b-cholestan-26-al;(24R)-Cholest-5-ene-3-beta,7-alpha,24-triol ;(24S)-7alpha,24-Dihydroxycholesterol;7alpha,24-dihydroxy-5beta-cholestan-3-one;7alpha,26-dihydroxy-5beta-cholestan-3-o…	HMDB0035685;HMDB0006280;HMDB0006281;HMDB0006763;HMDB0006764;HMDB0006886;HMDB0006887;HMDB0006894;HMDB0011644;HMDB0060136;HMDB0062419;HMDB0062420;HMDB0062607;HMDB0062664;HMDB0062675;HMDB0011472;HMDB0011502	8	3alpha,7alpha-Dihydroxy-5beta-cholestan-26-al;7alpha,12alpha-Dihydroxy-5beta-cholestan-3-one;7alpha,12alpha-Dihydroxy-5alpha-cholestan-3-one;17alpha,20alpha-Dihydroxycholesterol;20alpha,22beta-Dihydroxycholesterol;7alpha,27-Dihydroxycholesterol;(24S)-Cholest-5-ene-3beta,7alpha,24-triol;Cholest-5-ene-3beta,7alpha,25-triol	C05445;C05453;C05458;C05499;C05501;C06341;C15518;C15520
pos-M458T288	45609.48207	11687.57881	56038.06395	55869.62157	22654.17211	11825.9517	400296.1634	177370.7873	119215.832	480909.2458	57101.6774	190227.7283	0.142924571	0.001459295	0.002164502	0.273244487	0.25075524	3.524618307	0.154858893	down	458.3092468	4.805183333	1	0	-	Unknown	-	-	-	-	0	-	-	2	Philanthotoxin_343;Philanthotoxin	C13806;C20052
pos-M458T391	853923.2333	2359559.797	863222.5697	1002674.909	1961075.861	995833.7259	1941951.052	1738522.599	1898760.047	3911381.645	4531024.606	1784056.83	0.508442634	0.022644891	0.132034632	0.598464392	0.739274576	2.003986708	0.04206999	down	458.3473224	6.523333333	0	0	-	Unknown	-	-	-	-	0	-	-	0	-	-
pos-M459T190_1	166860.1498	311770.9212	162876.6445	293763.4608	288179.2562	401897.7651	172173.5449	109694.87	181843.9928	82440.76453	70512.06231	35499.27702	2.492236497	0.008537449	0.025974026	0.482057415	0.520223558	2.399970237	0.276711555	up	458.7320006	3.158458333	0	0	-	Unknown	-	-	-	-	0	-	-	0	-	-
pos-M459T300	24597.13195	57420.37624	164701.3543	236805.0243	162937.762	79437.38826	723686.558	620637.2124	94405.66481	923656.3686	132333.237	494800.5607	0.24281461	0.025645644	0.064935065	0.601487013	0.616175221	2.623425925	0.094582296	down	459.3211968	4.99685	1	0	-	Unknown	-	-	-	-	9	Demethylphylloquinone;Manglupenone;Ganoderal A;5-b-Cholestane-3a ,7a ,12a-triol;3b,5a,6b-Cholestanetriol;3 alpha,7 alpha,26-Trihydroxy-5beta-cholestane;(3alpha,5alpha,22R,23R)-Cholestane-3,22,23-triol;5beta-Cholestane-3alpha,7alpha,27-triol;5beta-Cholestane-3alpha,7alpha,24-triol	HMDB0004649;HMDB0030395;HMDB0035983;HMDB0001457;HMDB0003990;HMDB0012455;HMDB0039463;HMDB0060138;HMDB0062418	4	2-Phytyl-1,4-naphthoquinone;3beta,5alpha,6beta-Cholestanetriol;3alpha,7alpha,26-Trihydroxy-5beta-cholestane;3alpha,7alpha,12alpha-Trihydroxy-5beta-cholestane	C13309;C05425;C05444;C05454
pos-M459T49	1374499.321	473343.464	382195.4475	187326.5669	479836.0657	572125.3463	1055016.207	1630257.552	1029208.126	1960732.147	1509716.48	350021.8945	0.460431072	0.046459652	0.093073593	0.648105117	0.680328674	1.938613595	0.058339633	down	459.1902538	0.823476667	1	0	-	Unknown	-	-	-	-	4	Gein;3-Hydroxychavicol 1-[rhamnosyl-(1->6)-glucoside];Eugenol O-[a-L-Arabinofuranosyl-(1->6)-b-D-glucopyranoside];Deoxynivalenol 3-glucoside	HMDB0029909;HMDB0037108;HMDB0037603;HMDB0039852	0	-	-
pos-M463T231	275523.075	249448.3007	213942.257	390369.959	244411.3692	528173.0037	55517.28047	51085.1718	99882.30266	88774.50876	98114.64074	31077.47358	4.480767558	0.000102118	0.002164502	0.0913558	0.25075524	3.27232367	0.199772565	up	463.2186255	3.854966667	1	0	-	Unknown	-	-	-	-	1	1-heptadecanoyl-glycero-3-phosphate	HMDB0062318	3	Patrinoside;Valerosidatum;Tridihexethyl_iodide	C11640;C17068;C07862
pos-M463T48	2249196.384	540996.4659	1244198.332	389665.4972	270704.2628	982437.1137	2119896.67	2870638.206	1039475.589	2127078.601	1724580.303	1101699.946	0.516890391	0.04895727	0.093073593	0.650461148	0.680328674	1.965619646	0.403799347	down	463.1852075	0.807245	1	0	-	Unknown	-	-	-	-	7	Verbasoside;6-O-Methylarmillaridin;Diferuloylputrescine;PA(8:0/8:0);Licoricidin;Kanzonol H;Heliocide B2	HMDB0039233;HMDB0035690;HMDB0033468;HMDB0114771;HMDB0034183;HMDB0040607;HMDB0040747	2	(+)-Plicamine;Licoricidin	C12254;C16986
pos-M464T43	1253463.057	703321.2528	603360.318	892730.5093	866963.6076	589875.8131	1394147.87	1551453.507	1190625.502	1783465.009	764364.4117	1362947.679	0.610129505	0.013922362	0.025974026	0.542606374	0.520223558	1.59760695	0.260836727	down	463.889834	0.711510833	0	0	-	Unknown	-	-	-	-	0	-	-	0	-	-
pos-M468T562_1	174759.2965	122594.4379	165397.1751	199836.7397	176843.9304	164546.3138	91666.4221	110848.7813	141800.365	108286.8453	53335.85904	22728.2565	1.899075954	0.035429101	0.004329004	0.619199087	0.315429668	1.982439101	0.329604013	up	468.235337	9.361716667	0	0	-	Unknown	-	-	-	-	0	-	-	0	-	-
pos-M469T312	3588908.298	3617577.793	2274084.368	7369260.054	1853089.092	1406051.278	22629505.98	7346687.088	3916299.191	7645322.718	2445900.637	11582167.07	0.361894204	0.046707515	0.041125541	0.648948327	0.57586486	2.090786652	0.068553985	down	469.3114914	5.206333333	1	0	-	Unknown	-	-	-	-	6	3-Hydroxysintaxanthin;4alpha-Carboxy-5alpha-cholesta-8-en-3beta-ol;Schleicherastatin 6;(2beta,3alpha,9alpha,24R)-Ergosta-7,22-diene-2,3,9-triol;(3beta,5beta,8beta,22E,24xi)-Ergosta-6,22-diene-3,5,8-triol;4α-carboxy-5α-cholesta-8-en-3β-ol	HMDB0035641;HMDB0012166;HMDB0035513;HMDB0037914;HMDB0038353;HMDB0062386	5	3beta-Hydroxy-5alpha-cholest-7-ene-4alpha-carboxylate;Stylisterol_A;Stylisterol_C;Hatomasterol;(22R,23R)-22,23-Dihydroxy-campest-4-en-3-one	C04746;C14157;C14159;C14160;C16253
pos-M469T44	1990185.262	1270872.353	2398580.706	649482.5758	410102.7305	1769509.378	560416.1117	276227.2442	1172537.135	510619.7314	314468.861	327933.975	2.684436404	0.025646332	0.025974026	0.601487013	0.520223558	2.182120807	0.219490636	up	468.8893234	0.730513333	0	0	-	Unknown	-	-	-	-	0	-	-	0	-	-
pos-M470T299	1107508.25	1206485.629	682732.5659	1314988.502	2051892.207	1291365.317	5907201.394	1484229.542	1513057.748	3550013.09	1352174.988	4310958.508	0.422514989	0.03865312	0.015151515	0.626188317	0.455195613	1.884111083	0.273995701	down	470.3139711	4.981283333	1	0	-	Unknown	-	-	-	-	0	-	-	2	Neomethymycin;Methymycin	C11995;C11996
pos-M472T214	287156.6959	122124.6009	94961.69285	123437.3781	109004.6686	111589.4844	80085.2276	67265.66368	75271.03793	48638.64333	92736.5531	17625.00875	2.222812684	0.020625735	0.002164502	0.593993905	0.25075524	2.111321065	0.144468602	up	471.7558108	3.569275	0	0	-	Unknown	-	-	-	-	0	-	-	0	-	-
pos-M474T482	6133125.137	4583011.928	10120002.98	4999514.067	4233111.861	7025252.737	2285118.93	3237082.732	3077089.578	2758463.966	2835666.494	4983305.07	1.934324828	0.003831666	0.008658009	0.408086212	0.386204746	1.995213866	0.183175933	up	474.3124821	8.026216667	1	0	-	Unknown	-	-	-	-	0	-	-	1	Teleocidin_B-1	C05150
pos-M475T244	12656.87694	81710.41532	59576.5248	42645.66908	7180.454844	41359.58027	438673.8012	345030.6069	128982.1352	304914.8312	280463.1591	297612.4208	0.136510925	0.001240387	0.002164502	0.253444406	0.25075524	3.85155114	0.224190551	down	475.1709581	4.069333333	1	0	-	Unknown	-	-	-	-	1	Heteroartonin A	HMDB0041323	2	3'-Demethylstaurosporine;Polhovolide	C07349;C09532
pos-M475T481	2056126.455	1277199.485	4427105.709	1416490.533	1150255.316	1876619.879	324636.7154	777080.3073	747110.7249	691613.1821	933795.5784	1305981.448	2.552979276	0.008333837	0.008658009	0.482057415	0.386204746	2.291856141	0.193241808	up	475.3159791	8.021883333	1	0	-	Unknown	-	-	-	-	9	Tyromycic acid;3-Oxo-12,18-ursadien-28-oic acid;5a-Cholestane-3a,7a,12a,25-tetrol;5b-Cholestane-3a,7a,12a,25-tetrol;Cholestane-3,7,12,25-tetrol;27-Deoxy-5b-cyprinol;5b-Cholestane-3a,7a,12a,23-Tetrol;27-Deoxy-5alpha-cyprinol;5beta-Cholestane-3alpha,7alpha,24,26-tetrol	HMDB0035888;HMDB0037065;HMDB0000520;HMDB0000524;HMDB0000655;HMDB0001231;HMDB0001968;HMDB0029851;HMDB0062417	1	3alpha,7alpha,12alpha,26-Tetrahydroxy-5beta-cholestane	C05446
pos-M476T48	4043475.255	344908.3333	1031070.618	2125734.223	1979222.961	1441883.71	2957287.208	3640957.396	3668144.587	5569648.319	6167761.02	3175971.456	0.435520067	0.027457738	0.025974026	0.601487013	0.520223558	2.334011304	0.060804926	down	476.1609189	0.807721667	0	0	-	Unknown	-	-	-	-	0	-	-	0	-	-
pos-M478T318	78135752.81	32414186.17	42449821.15	122481579.5	75762779.28	92407686.63	202889125.5	111254905.5	181090848.9	87573797.78	106109735.9	255788181.4	0.469618618	0.016176605	0.025974026	0.570747983	0.520223558	2.055386581	0.015862252	down	478.2923104	5.2935	1	1	LysoPE 18:2	Lipids and lipid-like molecules	Glycerophospholipids	HMDB11477	C04438	(map00564)Glycerophospholipid metabolism	5	LysoPE(0:0/18:2(9Z,12Z));LysoPE(18:2(9Z,12Z)/0:0);1-(8Z,11Z,14Z-eicosatrienoyl)-glycero-3-phosphate;LysoPA(20:3(5Z,8Z,11Z)/0:0);LysoPA(20:3(8Z,11Z,14Z)/0:0)	HMDB0011477;HMDB0011507;HMDB0062313;HMDB0114747;HMDB0114759	1	Sophoranone	C08719
pos-M479T318	18454713.95	8264506.419	17421602.75	29189495.96	18938922.74	23018152.65	58465143.43	27816194.03	44711134.25	21820480.69	26609550.27	37030613.61	0.532620627	0.019606421	0.025974026	0.58495001	0.520223558	1.840823379	0.033079341	down	479.2957453	5.29375	1	0	-	Unknown	-	-	-	-	4	Erinacine D;25-Acetylvulgaroside;13'-Hydroxy-alpha-tocotrienol;Camelledionol	HMDB0031896;HMDB0041365;HMDB0012560;HMDB0035730	1	Pfaffic_acid	C08965
pos-M480T286	568892.9079	372640.6584	294744.0841	1479413.621	888104.7374	477633.105	3128985.58	1199115.757	1295491.254	895389.6702	555326.2493	2175853.695	0.441227843	0.041441958	0.064935065	0.63294727	0.616175221	1.982010244	0.032347511	down	480.2715367	4.764116667	1	0	-	Unknown	-	-	-	-	1	PC-M5'	HMDB0038569	2	Lythramine;Cytochalasin_B	C10604;C19954
pos-M480T43	1294414.699	544371.9173	549959.6716	406298.7235	651897.8209	713820.4501	1462783.068	1514126.835	951784.2102	1190731.577	692506.2359	903841.7853	0.619550846	0.031208077	0.041125541	0.613002494	0.57586486	1.577503273	0.128744622	down	479.8638152	0.717101667	0	0	-	Unknown	-	-	-	-	0	-	-	0	-	-
pos-M481T357	5894481.32	4123142.912	3792650.135	4823201.055	6482042.861	5945717.521	24996160.85	15171514.3	36340310.58	10862100.78	4926241.718	7028099.296	0.312725042	0.026090668	0.015151515	0.601487013	0.455195613	2.286556749	0.093676698	down	481.3476233	5.9503	1	0	-	Unknown	-	-	-	-	22	Brassinolide;24-Epibrassinolide;Obtusifoliol;4,4-Dimethyl-14alpha-formyl-5alpha-cholesta-8-en-3beta-ol;(3beta,16alpha)-7-Baurene-3,16-diol;gamma-Taraxastanonol;Maniladiol;Coflodiol;Myricadiol;3beta-20(29)-Lupene-3,27-diol;(3beta,21alphaH)-22(30)-Hopene-3,29-diol;Arnidenediol;Brein;Faradiol;Masticadienediol;Mangiferadiol;Betulin;3beta-Cycloart-5-ene-3,25-diol;3alpha-12-Ursene-3,24-diol;Erythrodiol…	HMDB0034081;HMDB0041130;HMDB0001242;HMDB0012159;HMDB0033232;HMDB0033727;HMDB0034550;HMDB0034664;HMDB0034685;HMDB0035033;HMDB0035111;HMDB0035401;HMDB0035769;HMDB0035826;HMDB0035960;HMDB0036056;HMDB0036838;HMDB0039753;HMDB0041145;HMDB0002360;HMDB0002391;HMDB0062379	10	Brassinolide;24-epi-Brassinolide;26-Hydroxycastasterone;Betulin;Dipterocarpol;Allobetulin;24-Hydroxy-beta-amyrin;Sophoradiol;11alpha-Hydroxy-beta-amyrin;Erythrodiol	C08814;C11049;C19873;C08618;C08622;C15274;C19732;C19733;C19942;C20945
pos-M481T368	8088950.798	6631617.588	4593312.241	19004507.74	9902377.929	7543873.932	38751324.45	11853575.18	14217998.23	10477524.17	14993338.7	20082921.37	0.505221204	0.032250369	0.025974026	0.615991401	0.520223558	1.822118929	0.148843849	down	481.3114928	6.139166667	1	0	-	Unknown	-	-	-	-	7	Crustecdysone;4a-Carboxy-4b-methyl-5a-cholesta-8,24-dien-3b-ol;4a-Methylzymosterol-4-carboxylic acid;(3beta,22E,24R)-5,8-Epidioxy-23-methylergosta-6,22-dien-3-ol;Camellenodiol;4-Methylzymosterol intermediate 1;4α-carboxy-4β-methyl-5α-cholesta-8,24-dien-3β-ol	HMDB0030180;HMDB0001181;HMDB0006927;HMDB0032668;HMDB0035735;HMDB0060146;HMDB0062383	8	20-Hydroxyecdysone;Ajugasterone_C;Inokosterone;Pterosterone;26-Hydroxyecdysone;Callinecdysone_A;Testosterone_decanoate;4alpha-Methylzymosterol-4-carboxylate	C02633;C08811;C08819;C08838;C16499;C16992;C14607;C15808
pos-M482T48	27589262.73	13863392.42	6952206.764	8182309.567	7285302.331	11703508.46	5408535.767	5397662.63	7065359.829	4345385.819	2659260.585	4430580.197	2.578787906	0.00850855	0.004329004	0.482057415	0.315429668	2.280690843	0.07492601	up	482.1838569	0.80633	1	0	-	Unknown	-	-	-	-	1	Pranlukast	HMDB0015481	0	-	-
pos-M483T47	2745100.602	2372860.626	796725.4359	1190746.506	832472.0152	1909353.43	528730.5681	130372.9662	1232621.941	855768.7486	925730.4691	193536.0478	2.546642855	0.033889209	0.093073593	0.615991401	0.680328674	2.345051665	0.182335518	up	483.187245	0.79135	1	0	-	Unknown	-	-	-	-	1	Bacampicillin	HMDB0015540	3	Lincomycin_hydrochloride;Dimetacrine_tartrate;Bacampicillin	C14002;C12959;C08122
pos-M485T44	2229008.155	1217243.279	2655388.509	1025093.748	339942.7378	1405156.837	365326.5862	410453.9994	998157.2948	901389.1118	352773.6172	423943.9864	2.570022785	0.03911021	0.064935065	0.627022531	0.616175221	2.051595525	0.2043272	up	484.8629717	0.734475	0	0	-	Unknown	-	-	-	-	0	-	-	0	-	-
pos-M487T213	1910460.495	3104295.216	1468560.437	1183098.899	893513.0702	2447304.31	850358.6125	1754336.537	926883.8009	842211.861	960879.9113	944474.6891	1.752982565	0.048768147	0.064935065	0.649849062	0.616175221	1.544096515	0.0824924	up	487.216112	3.55435	1	0	-	Unknown	-	-	-	-	5	Glucosylgalactosyl hydroxylysine;15-Acetoxyscirpene-3,4-diol 4-O-a-D-glucopyranoside;Linalool oxide D 3-[apiosyl-(1->6)-glucoside];Linalool 3,6-oxide primeveroside;Linalool 3,7-oxide beta-primeveroside	HMDB0000585;HMDB0035590;HMDB0031367;HMDB0035489;HMDB0036571	0	-	-
pos-M488T213	465590.1359	723071.0316	256796.3846	219351.3183	439297.6814	711251.5036	258393.3345	365239.4938	226656.7336	130524.9124	100284.7228	119605.5855	2.344754595	0.014256649	0.041125541	0.542606374	0.57586486	2.153525368	0.231477824	up	488.2195257	3.55715	1	0	-	Unknown	-	-	-	-	0	-	-	2	Codonocarpine;N-Acetyl-leu-leu-tyr	C10582;C11330
pos-M490T376	1648569.984	504390.1067	4304215.354	2300032.977	1553517.298	1602057.254	10356291.54	6109168.088	7833943.445	1861045.846	1846140.326	3539770.95	0.377627812	0.045316029	0.041125541	0.646278186	0.57586486	2.082999851	0.087418279	down	490.3289318	6.258583333	0	0	-	Unknown	-	-	-	-	0	-	-	0	-	-
pos-M491T255	136669.5783	136697.389	101450.1859	118887.0408	110491.3778	160418.427	101061.2546	54523.84216	58658.17366	62068.10896	116384.3268	111232.3843	1.517307754	0.023078561	0.025974026	0.598557289	0.520223558	1.470661238	0.364735846	up	491.1548246	4.2581	1	0	-	Unknown	-	-	-	-	2	4',5,6-Trimethylscutellarein 7-glucoside;CMP-N-trimethyl-2-aminoethylphosphonate	HMDB0040512;HMDB0060072	1	CMP-N-trimethyl-2-aminoethylphosphonate	C05674
pos-M492T47	1377357.862	2422984.609	1692441.649	1869364.293	1331692.909	1561173.034	837934.4488	1219577.602	999796.9853	941213.8857	1317773.539	1431288.93	1.519805051	0.007511199	0.008658009	0.474318001	0.386204746	1.463535749	0.247587647	up	492.1091461	0.78358	0	0	-	Unknown	-	-	-	-	0	-	-	0	-	-
pos-M495T325	15942848.27	15399605.03	15647782.54	25270180.31	9328419.011	17641516.6	35404883.24	27716593.16	25804313.38	18478880.97	15477491.51	38468813.27	0.614996912	0.035378306	0.041125541	0.619199087	0.57586486	1.497426044	0.051265552	down	495.3269441	5.41005	1	0	-	Unknown	-	-	-	-	31	Methyl (7Z,9Z,9'Z)-6'-apo-y-caroten-6'-oate;Reticulataxanthin;Boswellic acid;Sandosapogenol;(+-)-Ethyl 3-hydroxy-2-methylbutyrate;Ganodermanondiol;Soyasapogenol E;Katonic acid;3-Epikatonic acid;beta-Elemolic acid;3alpha-3-Hydroxytirucalla-7,24-dien-21-oic acid;alpha-Elemolic acid;Isomangiferolic acid;Oxyallobetulin;Ganodermatriol;Epoxyganoderiol C;Trametenolic acid B;11-Deoxoglycyrrhetinic acid;3…	HMDB0031381;HMDB0036882;HMDB0002388;HMDB0031882;HMDB0032256;HMDB0033020;HMDB0034652;HMDB0034654;HMDB0034655;HMDB0034961;HMDB0034962;HMDB0034964;HMDB0035119;HMDB0035263;HMDB0035315;HMDB0035353;HMDB0035511;HMDB0035775;HMDB0036675;HMDB0036757;HMDB0036962;HMDB0038177;HMDB0038703;HMDB0039690;HMDB0040455;HMDB0040456;HMDB0040652;HMDB0040976;HMDB0002364;HMDB0002395;HMDB0030094	8	Makisterone_B;Makisterone_A;Betulinic_acid;alpha-Elemolic_acid;Ursolic_acid;Oleanolic_acid;Soyasapogenol_E;30-Hydroxy-11-oxo-beta-amyrin	C08829;C16874;C08619;C08623;C08988;C17148;C17420;C20510
pos-M496T422	18152507.51	14402402.67	15110748.05	22232510.31	7187234.21	14098287.86	56622554.87	22248539.03	32907704.84	13770715.27	115559048.3	25373694.35	0.342175467	0.037412436	0.041125541	0.623661101	0.57586486	2.085599958	0.30752783	down	496.3391576	7.036583333	1	1	LysoPC 16:0	Lipids and lipid-like molecules	Glycerophospholipids	-	C04230	(map00564)Glycerophospholipid metabolism;(map05231)Choline metabolism in cancer	4	LysoPC(16:0);Docosa-4,7,10,13,16-pentaenoyl carnitine;Clupanodonyl carnitine;23-Acetoxysoladulcidine	HMDB0010382;HMDB0006321;HMDB0006496;HMDB0031402	0	-	-
pos-M496T531	501328.253	338379.7953	349890.3877	701183.8319	414873.6927	313421.1832	1355630.917	586223.2853	754443.1477	1249631.809	298892.6954	987276.4886	0.50057873	0.04668352	0.093073593	0.648948327	0.680328674	1.716291854	0.286396371	down	496.3392312	8.849866667	1	0	-	Unknown	-	-	-	-	4	LysoPC(16:0);Docosa-4,7,10,13,16-pentaenoyl carnitine;Clupanodonyl carnitine;23-Acetoxysoladulcidine	HMDB0010382;HMDB0006321;HMDB0006496;HMDB0031402	0	-	-
pos-M496T56	16880149.37	7566298.627	8734783.265	13691569.76	5484844.72	16188501.08	24515632.45	31141610.08	12720161.25	14030956.27	13160190.45	28159501.56	0.554006514	0.037727275	0.132034632	0.625022956	0.739274576	1.733593495	0.043845359	down	496.1748206	0.925056667	1	0	-	Unknown	-	-	-	-	0	-	-	3	OA-6129_B1;OA-6129_B2;O-Demethylpuromycin	C17373;C17374;C02864
pos-M496T576	922522.5201	586774.6902	1241807.811	1172513.918	1580078.961	717264.2563	618809.494	859145.988	463850.9025	400380.2005	372849.8136	339751.1488	2.036463113	0.0066111	0.015151515	0.462028378	0.455195613	1.995775173	0.333375545	up	495.7645209	9.59255	0	0	-	Unknown	-	-	-	-	0	-	-	0	-	-
pos-M497T53	2686723.886	2297227.203	1809208.721	1435352.721	1168921.496	1952893.294	3325890.167	4651659.942	2684656.818	1940102.896	3199165.197	4909352.668	0.548038325	0.010809525	0.025974026	0.497372143	0.520223558	1.78114365	0.175538916	down	497.1777638	0.888386667	1	0	-	Unknown	-	-	-	-	1	Cappariloside B	HMDB0034938	2	Robustaol_A;Quinapril_hydrochloride	C09968;C07340
pos-M498T302	4213998.188	2085539.588	2145457.516	8183791.454	5829006.629	3666505.262	25456624.16	9415798.981	10195540.85	7005728.711	3534591.243	10756988.86	0.393644108	0.028545748	0.041125541	0.608837318	0.57586486	2.097511019	0.042834064	down	498.2821331	5.039116667	1	0	-	Unknown	-	-	-	-	1	Hydrocortamate	HMDB0014907	1	Progeldanamycin	C15823
pos-M499T302	887627.6954	644112.6266	664830.1485	2407509.983	1442940.501	911952.6958	6112111.56	2257398.969	2553576.819	1762036.39	813680.2827	2837327.499	0.425986632	0.042141033	0.064935065	0.634796127	0.616175221	1.944617581	0.081994075	down	499.2855796	5.0392	1	0	-	Unknown	-	-	-	-	5	(3beta,5alpha,9alpha,14alpha,22E,24R)-3,5,9,14-Tetrahydroxyergosta-7,22-dien-6-one;Polyporusterone E;Polyporusterone D;Polyporusterone G;N-Acetyl-leukotriene E4	HMDB0032690;HMDB0038498;HMDB0038500;HMDB0038501;HMDB0005084	1	N-Acetylleukotriene_E4	C11361
pos-M502T43	1049197.77	628725.0251	384762.7545	770646.3696	790943.69	529104.1748	1460132.68	1561319.969	1056515.632	1800881.208	634315.8105	991772.1945	0.553419637	0.02022776	0.025974026	0.58893213	0.520223558	1.74064221	0.158064374	down	501.8456396	0.718124167	0	0	-	Unknown	-	-	-	-	0	-	-	0	-	-
pos-M503T214	459433.2852	902617.6025	251094.5197	276567.6782	202458.8301	700844.3623	196709.3328	440626.7013	196378.9495	130128.6259	137920.4843	121951.9704	2.282405502	0.032872846	0.015151515	0.615991401	0.455195613	1.960883441	0.165195175	up	503.1899431	3.562341667	1	0	-	Unknown	-	-	-	-	7	3,4,5-trihydroxy-6-({17-methoxy-10-oxo-2-oxatricyclo[13.2.2.1³,⁷]icosa-1(17),3,5,7(20),15,18-hexaen-4-yl}oxy)oxane-2-carboxylic acid;Limonexic acid;1-alpha-Acevaltrate;Acevaltrate;Linalool oxide D 3-[apiosyl-(1->6)-glucoside];Linalool 3,6-oxide primeveroside;Linalool 3,7-oxide beta-primeveroside	HMDB0133424;HMDB0036075;HMDB0033653;HMDB0034494;HMDB0031367;HMDB0035489;HMDB0036571	1	Acevaltrate	C16752
[truncated: 205 more rows]
